# Supplementary material for: Alternative splicing of PBRM1 mediates resistance to PD-1 blockade therapy in renal cancer
Source: EMBO J. 2024 Oct 7;43(22):7. doi: 10.1038/s44318-024-00262-7 (PMC11574163; doi:10.1038/s44318-024-00262-7)
Supplement: Supplementary file 1 — Table EV1 [file 44318_2024_262_MOESM1_ESM.xlsx]

## Sheet: Table EV1
Table EV1 : Primer sequences
Primers used for PBRM1 minigene cloning
PBRM1 exon 25 and flanking intron cloning-F	CGCGCTCGAGCAGTCTACCCCAAAGTCTGC (Xho1)
PBRM1 exon 25 and flanking intron cloning-R	GCGCGAATTCGTGCTTACAGGGCTCAATG (EcoR1)
PBRM1 exon 27 and flanking intron cloning-F	GCGCGAATTCGGTCACTCTGTTTGAACAGC (EcoR1)
PBRM1 exon 27 and flanking intron cloning-R	GCGCGGTACCCTGGCTTTTCAAGGACATGTC (Kpn1)
PBRM1 exon 28 and flanking intron cloning-F	GCGCGGTACCGCAGGAGAATGTGTTGTCAG (Kpn1)
PBRM1 exon 28 and flanking intron cloning-R	GCGCGGATCCCCTGTTGTCCATATGGACTTCC (BamH1)
Mut 1 cloning-F	GCATGTTAATGAACCTACTCTGAAATTTG (Mut1)
Mut 1 cloning-R	CAAATTTCAGAGTAGGTTCATTAACATGC (Mut1)
Mut 2 cloning-F	CTTAGCTCATGTACCTACTTAATGATGCATG (Mut2)
Mut 2 cloning-R	CATGCATCATTAAGTAGGTACATGAGCTAAG (Mut2)
Mut 3 cloning-F	ATTCATTGGTAGACCTACTGGGGGTTGG (Mut3)
Mut 3 cloning-R	CCAACCCCCAGTAGGTCTACCAATGAAT (Mut3)
Mut all cloning-F	ACCTACTTAATGAACCTACTCTGAAATTTGTTGTGTCC (Mut1 and Mut2)
Mut all cloning-R	GTAGGTTCATTAAGTAGGTACATGAGCTAAGTAATAAC (Mut1 and Mut2)
Mut 3 (V2) cloning-F	ATTCATTGGTAGGTACGTTGGGGGTTGG (Mut3)
Mut 3 (V2) cloning-R	CCAACCCCCAACGTACCTACCAATGAAT (Mut3)
Mut all (V2) cloning-F	GTACGTTTAATGAGTACGTTCTGAAATTTGTTGTGTCC (Mut1 and Mut2)
Mut all (V2) cloning-R	ACGTACTCATTAAACGTACACATGAGCTAAGTAATAAC (Mut1 and Mut2)
Primers used for RT-PCR
PBRM1 exon 22-F	GAAACAGAGCATGAGCCCAC
PBRM1 exon 23-R	CTTCATCTGCTTGTCGCTCTC
PBRM1 exon 25-F	GATTAAGGCCCAACACCCAGAC
PBRM1 exon 26-R	GAAGCACTCGGCTGCTGTTG
PBRM1 exon 27-F	GGCCTTGTTAGCATGGGCAG
PBRM1 exon 28-R	GCTGGAGTCCCTACCATAGG
Minigene GFP-F	GATCACTCTCGGCATGGACG
Mouse Pbrm1 exon 25-F	GATTAAAGCCCAGCACCCAGAC
Mouse Pbrm1 exon 28-R	GCTGGAGTCCCTACCATGGG
Primers used for qRT-PCR
PD-L1 qRT-PCR-F	GCCGACTACAAGCGAATTACTG
PD-L1 qRT-PCR-R	GCTTGTCCAGATGACTTCGG
IFI44 qRT-PCR-F	CCACCGAGATGTCAGAAAGAG
IFI44 qRT-PCR-R	TGGTACATGTGGCTTTGCTC
ISG15 qRT-PCR-F	CTCTGAGCATCCTGGTGAGG
ISG15 qRT-PCR-R	AAGGTCAGCCAGAACAGGTC
IFIT2 qRT-PCR-F	GGAGCAGATTCTGAGGCTTTG
IFIT2 qRT-PCR-R	GGATGAGGCTTCCAGACTCC
RBFOX2 qRT-PCR-F	CTTTTACTACCATCCCATTTCC
RBFOX2 qRT-PCR-R	GGTAGATTTACTCTCTGAAT
PBRM1 exon 25/exon 28-R	GGTTCATCACACCTTCATATTCTG
Primers used for PD-L1 promoter reporter vector cloning
PD-L1 exon 1 and flanking sequences cloning-F	GCGCGGTACCAGCCATATGGGTCTGCTGCT (Kpn1)
PD-L1 exon 1 and flanking sequences cloning-R	AACTTAAGTGAAACACACAGTCGCATAAGAATG
PD-L1 exon 2 and flanking intron cloning-F	GCGACTGTGTGTTTCACTTAAGTTTATGTGGCTGTGG
PD-L1 exon 2 and flanking intron cloning-R	CGCGCTCGAGCTTTCTGGAATGCCCTAATTATGG (Xho1)
