# Supplementary material for: Alternative splicing of PBRM1 mediates resistance to PD-1 blockade therapy in renal cancer
Source: EMBO J. 2024 Oct 7;43(22):7. doi: 10.1038/s44318-024-00262-7 (PMC11574163; doi:10.1038/s44318-024-00262-7)
Supplement: Supplementary file 2 — Table EV2 [file 44318_2024_262_MOESM2_ESM.xlsx]

## Sheet: Table EV2
Table EV2 : Related to Fig. 4B
Enrichment in phenotype : WT
Name	Size	ES	NES	NOM p-val	FDR q-val	FWER p-val
HALLMARK_INTERFERON_ALPHA_RESPONSE	97	-0.712695	-1.73454	0	0.00216216	0.002
HALLMARK_INTERFERON_GAMMA_RESPONSE	196	-0.641632	-1.68691	0	0.00271851	0.005
HALLMARK_HYPOXIA	198	-0.556779	-1.46755	0.00247525	0.0766907	0.191
HALLMARK_EPITHELIAL_MESENCHYMAL_TRANSITION	200	-0.549762	-1.44743	0	0.0754641	0.24
HALLMARK_PANCREAS_BETA_CELLS	39	-0.671878	-1.42776	0.0336538	0.0770555	0.297
HALLMARK_KRAS_SIGNALING_UP	196	-0.544089	-1.41663	0.00508906	0.073367	0.331
HALLMARK_COAGULATION	136	-0.565292	-1.40703	0.00813008	0.0732931	0.381
HALLMARK_MYOGENESIS	198	-0.535303	-1.40312	0.00664011	0.0678901	0.393
HALLMARK_IL2_STAT5_SIGNALING	197	-0.500867	-1.31959	0.0228426	0.162369	0.746
HALLMARK_COMPLEMENT	197	-0.491946	-1.3	0.0371319	0.182916	0.817
HALLMARK_UV_RESPONSE_DN	143	-0.510592	-1.29141	0.0503401	0.183583	0.848
HALLMARK_TNFA_SIGNALING_VIA_NFKB	198	-0.495488	-1.28989	0.0258621	0.170602	0.851
HALLMARK_REACTIVE_OXYGEN_SPECIES_PATHWAY	48	-0.57789	-1.28475	0.111601	0.166504	0.864
HALLMARK_XENOBIOTIC_METABOLISM	198	-0.483393	-1.27222	0.0541562	0.175313	0.889
HALLMARK_ALLOGRAFT_REJECTION	196	-0.465989	-1.22984	0.0663199	0.247594	0.973
HALLMARK_APOPTOSIS	160	-0.470305	-1.2165	0.0917431	0.260175	0.984
HALLMARK_ANGIOGENESIS	36	-0.570299	-1.2013	0.191626	0.279732	0.989
HALLMARK_ADIPOGENESIS	198	-0.452841	-1.19682	0.101266	0.275117	0.991
HALLMARK_TGF_BETA_SIGNALING	53	-0.517036	-1.17695	0.21131	0.308951	0.996
HALLMARK_INFLAMMATORY_RESPONSE	199	-0.443289	-1.16366	0.138743	0.324775	0.997
HALLMARK_GLYCOLYSIS	199	-0.444061	-1.15887	0.158809	0.322854	0.998
HALLMARK_PROTEIN_SECRETION	95	-0.473106	-1.15236	0.193642	0.323889	0.998
HALLMARK_NOTCH_SIGNALING	32	-0.555559	-1.14721	0.257048	0.322208	1
HALLMARK_ANDROGEN_RESPONSE	99	-0.469302	-1.1439	0.20059	0.316879	1
HALLMARK_P53_PATHWAY	197	-0.431021	-1.13235	0.183226	0.333277	1
HALLMARK_HEDGEHOG_SIGNALING	35	-0.533341	-1.11005	0.30032	0.374313	1
HALLMARK_FATTY_ACID_METABOLISM	156	-0.41285	-1.06378	0.321138	0.486874	1
HALLMARK_CHOLESTEROL_HOMEOSTASIS	73	-0.443136	-1.05266	0.3589	0.500154	1
HALLMARK_IL6_JAK_STAT3_SIGNALING	86	-0.428697	-1.01908	0.411594	0.580061	1
HALLMARK_OXIDATIVE_PHOSPHORYLATION	197	-0.374624	-0.986191	0.527529	0.657885	1
HALLMARK_BILE_ACID_METABOLISM	110	-0.389569	-0.981432	0.491525	0.649946	1
HALLMARK_SPERMATOGENESIS	135	-0.375693	-0.952671	0.547779	0.712506	1
HALLMARK_HEME_METABOLISM	200	-0.357498	-0.943017	0.620733	0.718478	1
HALLMARK_WNT_BETA_CATENIN_SIGNALING	40	-0.439421	-0.935426	0.577465	0.718676	1
HALLMARK_APICAL_JUNCTION	199	-0.339942	-0.888141	0.746154	0.827302	1
HALLMARK_UV_RESPONSE_UP	157	-0.338792	-0.865374	0.781671	0.863125	1
HALLMARK_APICAL_SURFACE	44	-0.383811	-0.839653	0.731818	0.901964	1
HALLMARK_MTORC1_SIGNALING	197	-0.314431	-0.827076	0.878553	0.905126	1
HALLMARK_MITOTIC_SPINDLE	199	-0.285637	-0.753795	0.992177	0.989342	1
HALLMARK_PI3K_AKT_MTOR_SIGNALING	104	-0.306651	-0.743791	0.96259	0.97184	1
Enrichment in phenotype : ΔE27
NAME	Size	ES	NES	NOM p-val	FDR q-val	FWER p-val
HALLMARK_MYC_TARGETS_V1	196	0.471897	1.37266	0.00925926	0.231353	0.26
HALLMARK_E2F_TARGETS	197	0.440196	1.294	0.017316	0.22623	0.442
HALLMARK_MYC_TARGETS_V2	56	0.50298	1.23992	0.121739	0.240875	0.627
HALLMARK_KRAS_SIGNALING_DN	200	0.370587	1.10464	0.165957	0.516505	0.94
HALLMARK_ESTROGEN_RESPONSE_EARLY	198	0.369233	1.09317	0.18	0.449437	0.957
HALLMARK_ESTROGEN_RESPONSE_LATE	199	0.344388	1.01593	0.347619	0.641967	0.997
HALLMARK_G2M_CHECKPOINT	199	0.318999	0.948399	0.613734	0.837867	1
HALLMARK_PEROXISOME	103	0.34571	0.925611	0.593284	0.82992	1
HALLMARK_UNFOLDED_PROTEIN_RESPONSE	112	0.321914	0.879609	0.801471	0.900439	1
HALLMARK_DNA_REPAIR	147	0.245388	0.694815	1	0.992756	1
