# Supplementary material for: Alternative splicing of PBRM1 mediates resistance to PD-1 blockade therapy in renal cancer
Source: EMBO J. 2024 Oct 7;43(22):7. doi: 10.1038/s44318-024-00262-7 (PMC11574163; doi:10.1038/s44318-024-00262-7)
Supplement: Supplementary file 5 — Dataset EV1 [file 44318_2024_262_MOESM5_ESM.xlsx]

## Sheet: Dataset EV1
Dataset EV1 : Related to Appendix Fig. S1A
Cancer type	BLCA	BRCA	COAD	HNSC	KICH	KIRC	KIRP	LIHC	LUAD	LUSC	PRAD	READ	STAD	THCA	UCEC
n =	412	986	399	508	66	336	281	364	567	492	495	137	437	492	530
TP53	196	342	218	346	20	9	5	106	278	402	57	105	205	2	198
PIK3CA	89	327	118	87	0	5	3	12	27	62	13	20	71	3	258
KMT2D	125	39	77	80	2	12	17	26	52	119	28	8	77	3	159
SPTA1	47	72	62	42	1	10	6	30	159	120	28	20	87	9	103
APC	27	19	295	23	0	7	4	15	36	29	11	118	56	5	86
ARID1A	104	45	61	24	0	15	14	28	31	33	6	9	112	0	235
MACF1	84	54	66	49	2	16	20	28	76	71	15	19	65	13	137
APOB	42	55	59	53	0	6	6	39	121	98	9	13	66	5	112
DMD	49	63	74	57	1	6	5	26	105	76	6	18	73	1	123
FAT1	50	40	64	123	2	11	17	11	69	79	5	13	49	1	133
KMT2C	83	95	58	34	2	17	24	14	56	65	23	7	66	5	116
PTEN	16	55	39	15	5	13	6	13	10	54	16	9	34	2	311
KRAS	17	9	166	2	0	1	5	6	150	9	2	53	40	3	124
BRAF	13	8	62	10	0	0	5	0	41	15	7	6	23	288	38
HUWE1	38	48	46	48	1	8	9	13	53	50	5	8	45	6	114
ZFHX3	34	23	68	21	1	5	6	8	33	50	15	10	51	9	143
ATM	56	32	61	18	2	16	5	13	50	34	21	14	45	6	101
PTPRD	32	35	30	30	2	1	7	9	109	43	8	7	47	4	96
NF1	36	52	36	16	1	7	5	14	68	62	2	8	41	1	100
FBXW7	36	20	73	36	0	3	2	7	18	30	1	25	39	4	118
ERBB4	14	19	52	29	1	14	4	13	56	52	4	13	57	3	70
KMT2A	49	31	44	27	0	6	7	13	36	29	7	6	47	9	88
CREBBP	54	24	50	35	0	3	8	7	28	38	5	9	46	2	89
COL5A1	21	21	63	21	1	4	5	12	48	31	7	10	47	3	86
CTNNB1	13	5	35	7	1	1	5	88	22	5	11	7	35	2	142
PBRM1	22	13	24	14	1	144	12	7	15	17	5	5	35	0	64
NIPBL	19	28	45	30	1	4	8	10	29	24	5	8	57	5	103
BRCA2	42	24	39	21	0	11	7	7	33	35	9	11	42	4	89
KMT2B	27	17	55	23	0	4	2	16	16	22	4	8	51	1	127
MGA	27	25	41	15	3	9	5	18	52	22	7	11	39	2	96
NCOR1	40	55	41	16	0	9	10	6	24	28	8	4	38	4	83
POLQ	36	20	37	23	0	4	4	19	38	41	9	9	40	5	79
SETD2	28	27	35	10	1	42	18	18	39	16	8	10	24	2	84
CHD4	29	29	48	13	2	7	2	9	21	19	6	7	43	0	119
ATRX	24	29	38	27	1	11	0	9	40	27	4	10	27	3	103
CACNA1A	33	30	51	15	3	4	6	8	34	35	10	9	38	2	75
EP300	65	23	32	37	0	7	11	12	13	24	6	7	31	0	84
NSD1	25	16	30	57	0	10	5	10	27	30	5	8	29	3	97
NOTCH1	17	11	31	92	1	6	3	8	27	40	3	2	40	1	69
FLNA	21	26	46	23	1	2	0	5	44	34	3	6	44	4	89
EPHA3	22	13	35	27	0	1	3	15	57	49	5	7	36	2	75
ARID2	37	21	35	20	0	5	6	21	35	25	11	8	38	4	77
MED12	25	35	34	18	0	5	3	7	45	27	8	7	20	0	105
PIK3R1	10	41	31	8	1	3	5	5	10	14	2	8	17	2	180
USP9X	18	32	41	23	2	5	2	6	27	27	7	6	26	7	106
RB1	76	27	14	17	2	3	0	20	38	33	4	4	17	2	72
ATR	34	26	29	25	1	7	3	16	32	31	5	7	37	4	72
SMARCA4	24	18	36	24	0	14	9	10	51	22	2	5	33	2	77
CDKN2A	27	0	17	101	0	0	1	11	29	80	1	2	26	1	30
KDM6A	112	21	13	20	0	2	10	3	15	26	15	2	19	1	67
AMER1	16	25	62	16	0	2	3	10	43	25	1	13	24	1	78
PTPRC	21	18	36	21	0	4	3	9	56	42	9	10	29	1	60
MYH9	40	35	43	27	1	3	3	6	22	37	5	4	39	0	53
CDH1	15	141	19	6	0	2	2	9	6	9	4	4	48	0	49
SPTAN1	52	16	30	20	1	4	8	7	24	19	6	13	36	1	75
MTOR	16	28	41	10	2	24	5	6	35	21	6	3	38	1	74
SETBP1	16	13	33	12	1	5	4	5	73	27	4	5	44	2	66
POLE	27	16	32	14	1	6	2	6	37	31	5	7	34	0	91
PIK3CG	17	9	32	23	0	4	1	3	50	56	7	7	30	5	64
ARHGAP35	25	23	29	14	0	6	1	6	24	32	2	5	24	0	113
ERBB3	52	26	30	17	2	4	7	7	20	12	4	8	45	2	63
GATA3	16	135	23	12	0	1	1	4	17	16	0	5	23	0	41
KIF1A	18	12	36	12	1	6	6	6	43	32	9	9	28	2	73
CHD8	22	26	38	18	0	3	8	3	34	21	2	5	26	0	82
CARD11	14	16	43	15	0	3	3	11	39	18	5	13	36	0	69
PDGFRA	22	14	35	13	0	5	1	8	50	30	3	6	24	1	72
NOTCH2	16	29	26	23	1	8	7	8	30	24	4	7	32	0	65
PLXNB2	27	14	31	18	1	5	7	9	32	30	2	5	33	1	64
TLR4	10	19	12	22	0	4	0	5	72	49	4	3	31	1	45
ALK	16	15	44	18	1	7	3	10	45	20	3	5	25	2	63
KEAP1	11	4	10	22	0	2	3	16	99	54	4	2	15	1	30
CTCF	18	22	21	16	0	1	1	4	7	9	2	5	26	1	139
TAF1	12	24	21	11	1	5	4	10	23	21	2	5	21	2	109
NFE2L2	28	9	11	33	0	5	8	10	19	76	1	7	6	0	56
KANSL1	28	12	37	12	0	6	4	7	22	12	4	6	26	1	91
BCOR	17	15	33	9	0	1	3	5	28	17	3	5	36	1	95
STAG2	62	25	13	11	0	10	9	7	22	14	1	4	15	1	73
EGFR	16	20	21	20	1	2	2	10	71	19	4	4	23	0	54
TET2	11	19	52	11	1	5	5	14	15	18	3	7	16	0	84
CHD3	19	17	31	16	1	2	3	4	18	16	4	4	26	3	96
ERBB2	55	34	25	12	0	4	5	3	21	14	4	8	26	0	49
MAP3K1	13	84	21	7	0	3	4	4	8	15	3	4	10	1	77
PTCH1	19	17	34	18	0	2	2	3	22	9	0	4	34	1	86
MUC6	12	15	37	10	1	4	3	10	21	20	4	7	49	1	54
PLCB4	12	22	22	18	0	4	1	11	41	27	8	6	19	1	55
ASXL1	27	17	32	16	0	3	1	7	18	23	3	7	31	2	57
MAP3K4	22	19	38	11	0	7	2	7	25	16	2	8	24	0	62
ASXL2	34	20	26	10	0	7	1	5	19	25	3	7	24	0	58
DICER1	21	15	26	15	1	2	2	6	21	19	3	5	19	3	81
HGF	13	10	27	11	0	1	1	10	54	42	4	6	22	0	38
SCAF4	20	14	33	17	0	9	0	1	9	13	0	5	31	3	83
RNF43	5	10	43	4	1	5	2	2	12	8	6	5	41	0	93
ZBTB20	8	9	36	10	0	3	1	3	21	25	3	2	55	0	60
ACVR2A	4	14	39	3	0	2	5	13	7	6	3	6	46	1	87
RASA1	9	8	28	17	2	5	3	12	15	32	1	5	30	2	66
INPPL1	18	13	28	8	0	2	6	5	15	22	3	3	26	1	82
JAK1	8	13	26	8	0	3	3	10	12	8	6	6	29	1	97
BRCA1	17	27	17	13	0	2	4	6	30	24	2	5	18	5	58
GNAS	15	14	28	11	0	4	0	9	22	17	0	11	32	2	63
SMAD4	9	12	49	11	0	0	1	4	24	12	4	26	38	1	36
CDK12	31	16	32	7	0	8	2	2	18	19	12	5	25	3	47
MECOM	25	15	28	16	1	4	1	8	12	23	8	4	17	0	64
ARID5B	13	9	14	13	1	2	5	7	10	15	3	8	21	0	104
ZMYM3	10	17	21	14	0	2	1	4	22	17	13	4	17	1	80
PDS5B	21	12	26	10	0	6	1	7	14	10	4	4	27	1	78
RET	12	11	30	15	0	0	0	4	24	25	1	7	22	4	66
CASP8	15	21	20	52	0	1	1	3	6	14	1	2	21	1	61
TSC2	20	14	23	9	2	6	9	12	14	21	4	4	27	1	49
FGFR2	15	15	18	5	0	2	1	7	13	16	3	4	21	1	94
SF3B1	25	24	24	7	0	4	7	9	19	16	5	2	13	2	57
WHSC1	23	8	26	14	0	5	2	9	18	10	2	5	29	1	62
DNMT3A	18	12	21	14	0	6	6	5	24	13	4	4	14	5	67
DHX9	20	14	25	9	0	5	4	13	23	12	0	6	19	0	62
EPHA2	23	8	25	25	0	1	4	6	13	15	3	0	36	0	50
KDM5C	6	12	19	9	0	21	2	3	27	13	0	2	28	0	67
KIT	17	12	29	13	0	0	1	13	14	23	2	8	14	1	61
SOS1	25	8	23	7	0	5	2	8	17	18	3	6	18	2	65
GABRA6	11	6	20	14	0	1	1	12	45	28	0	3	18	1	47
SIN3A	11	12	28	11	0	2	4	3	15	16	1	10	21	1	65
VHL	3	0	5	1	0	166	5	0	3	2	3	1	2	0	8
TSC1	38	12	23	3	2	5	5	7	13	14	1	3	12	0	60
LATS1	15	9	23	10	0	2	4	7	18	28	0	6	21	1	54
TBX3	11	35	23	3	0	3	3	5	26	21	5	4	12	1	45
ATF7IP	14	11	15	8	1	7	3	6	19	22	4	4	23	0	59
SMARCA1	12	16	17	5	0	2	3	4	26	11	10	9	12	1	68
CTNND1	14	13	25	10	0	3	1	6	8	13	1	7	26	1	68
DIAPH2	21	16	20	13	0	1	1	1	22	17	0	3	15	1	64
MET	22	11	20	5	0	5	20	2	24	8	5	1	10	0	60
CIC	16	7	30	11	0	1	2	6	10	9	2	1	35	0	62
AR	8	11	35	4	0	2	0	5	16	8	2	5	31	0	65
SOX9	9	8	61	9	0	3	2	4	10	6	2	9	15	1	51
ZFP36L1	37	18	17	8	0	3	5	10	16	14	4	1	9	0	45
IL7R	10	10	16	9	0	2	1	2	38	38	2	3	18	3	34
RBM10	25	10	17	4	1	0	1	3	40	9	3	6	13	3	50
PPP2R1A	7	9	18	8	0	0	2	3	14	14	1	2	14	2	91
BAP1	14	12	11	3	0	36	11	22	8	7	1	3	16	0	37
CUL3	6	14	15	15	0	6	12	2	13	24	5	1	11	1	56
AXIN2	20	8	30	9	0	3	0	9	8	6	3	6	27	0	52
JAK3	13	15	25	8	0	2	2	7	24	17	4	3	16	0	45
MSH6	15	12	23	4	1	3	2	4	12	10	3	5	17	0	69
TCF7L2	7	9	52	5	0	1	0	2	9	8	2	16	20	1	47
FLT3	12	7	11	9	0	3	1	3	26	23	3	7	16	0	57
WT1	6	9	31	5	0	3	0	6	22	24	1	4	19	2	44
ZMYM2	9	14	22	5	0	7	0	5	8	6	0	7	17	0	75
DDX3X	17	12	14	8	0	3	2	0	8	13	1	1	18	0	76
AXIN1	5	7	19	13	0	4	4	29	11	11	2	2	21	2	43
SPOP	8	11	8	5	0	0	1	3	3	2	55	0	5	1	71
LZTR1	9	7	22	7	0	2	5	5	22	10	2	4	19	1	58
SMC1A	18	13	23	6	0	1	3	4	10	8	1	5	13	2	66
ABL1	12	10	26	7	1	4	4	1	15	11	3	7	16	2	53
NUP133	12	10	20	7	0	6	4	12	18	16	4	3	16	2	41
FGFR3	58	2	21	9	0	2	5	3	4	13	3	0	15	0	34
KEL	9	5	18	8	0	3	2	5	38	16	1	5	10	1	48
CNBD1	10	10	21	6	0	2	0	5	28	13	3	7	23	0	40
ALB	10	4	11	11	0	4	1	42	13	14	0	4	5	1	47
PGR	11	7	22	4	0	2	0	11	19	19	2	5	28	1	36
JAK2	9	11	13	9	0	3	4	6	15	19	2	4	20	3	49
ESR1	7	17	25	6	0	2	1	4	15	16	2	6	15	1	48
DACH1	13	8	17	9	0	0	1	8	27	19	0	4	13	1	43
PLCG1	15	15	20	11	1	3	1	5	10	6	1	3	25	1	46
LATS2	8	9	18	7	1	3	0	2	16	7	0	4	20	0	66
CYLD	4	11	19	14	0	1	1	2	13	17	1	5	21	2	50
FAM46D	3	6	27	7	0	1	0	7	19	7	0	4	11	1	68
XPO1	11	17	13	9	0	4	4	5	13	10	0	6	13	1	55
RUNX1	14	47	17	4	0	0	0	3	6	5	0	3	9	1	51
RFC1	8	13	21	4	0	6	1	7	14	7	4	5	19	0	51
CSDE1	10	9	19	8	1	2	2	5	11	7	2	5	11	1	65
THRAP3	16	10	20	3	0	3	3	2	14	10	2	4	17	0	54
PIK3CB	11	12	10	8	0	3	3	4	11	22	3	5	13	1	50
MAP2K4	4	38	25	3	0	0	4	4	8	5	5	4	10	0	45
ERCC2	47	8	15	8	0	1	4	6	6	11	4	0	14	1	30
RNF111	14	8	20	11	1	2	3	3	6	13	0	5	16	1	51
FGFR1	8	14	23	4	0	4	0	3	15	11	2	2	17	1	48
ACVR1B	3	14	27	6	0	4	1	3	12	9	2	4	16	0	50
CUL1	22	8	16	9	0	2	2	1	13	11	1	4	21	1	38
TGFBR2	9	8	21	22	0	0	1	1	7	13	0	1	18	1	46
SMC3	7	8	14	5	0	6	2	5	17	7	0	4	19	6	48
FOXA1	19	25	5	3	0	0	1	0	5	5	35	2	2	1	42
EEF2	13	10	14	10	0	0	1	4	12	6	2	1	15	1	56
EPAS1	12	14	10	10	0	1	3	2	16	6	1	0	15	0	55
NRAS	8	2	20	1	1	1	2	5	5	6	0	14	3	39	37
MSH2	15	8	26	5	0	2	3	1	14	5	3	5	11	3	43
EZH2	11	8	20	3	0	3	1	2	12	13	1	5	8	1	54
MSH3	7	10	13	7	0	2	4	1	13	12	4	2	13	1	52
RPS6KA3	10	12	8	2	0	1	0	17	7	11	1	5	8	0	58
STK11	1	3	8	3	0	2	2	2	84	6	1	1	6	0	20
TCF12	9	12	21	3	0	3	1	1	8	7	1	4	18	0	49
PMS2	11	12	18	9	0	3	1	2	10	9	1	6	10	0	45
PMS1	11	11	18	7	0	0	1	3	18	16	1	2	12	1	32
ZNF750	15	5	14	19	0	1	1	2	5	10	2	3	14	0	40
TBL1XR1	9	11	13	4	0	3	2	2	5	10	2	2	11	0	57
ZFP36L2	15	8	29	11	1	2	2	2	3	9	2	6	15	2	23
RPL22	1	3	15	3	0	2	2	2	4	0	0	1	31	1	65
ELF3	56	2	14	2	0	1	2	4	8	6	0	3	14	0	17
HLA-B	8	4	23	23	0	1	4	4	3	8	1	3	26	3	18
RXRA	28	5	16	3	0	0	4	4	3	6	2	0	10	1	47
PSIP1	20	9	12	12	0	0	3	5	10	5	2	2	11	0	37
GRIN2D	15	6	19	8	1	0	3	5	12	9	0	2	16	2	30
MLH1	14	9	16	6	0	1	2	2	10	9	2	3	11	0	43
RAD21	18	11	14	5	0	0	0	1	8	8	3	5	7	0	45
SF1	11	10	21	7	1	0	1	4	16	8	0	1	16	0	28
ZBTB7B	12	4	12	5	0	1	2	5	10	12	3	1	13	0	43
SMAD2	6	9	25	5	1	2	1	0	12	4	2	6	9	1	40
ZCCHC12	4	8	15	4	0	2	1	2	22	12	3	3	5	0	39
IL6ST	8	9	16	6	0	3	4	13	2	4	5	3	11	0	35
NUP93	11	6	14	9	0	1	2	3	7	7	0	1	12	4	42
ZC3H12A	12	7	13	4	1	2	5	4	5	3	1	4	24	1	33
POLRMT	11	7	25	4	0	0	1	2	9	4	1	3	17	0	34
PTPN11	3	5	15	0	0	1	1	4	12	10	1	6	13	0	46
AKT1	8	31	16	5	0	0	0	0	3	6	3	0	7	5	32
FUBP1	5	8	16	5	1	0	4	3	12	6	1	4	9	0	41
TXNIP	16	14	9	3	0	5	5	1	8	7	6	3	7	0	31
NF2	13	6	12	7	0	6	10	7	6	7	2	3	7	0	28
HRAS	21	6	8	31	0	0	0	0	3	8	6	0	3	17	11
TNFAIP3	9	13	10	6	0	1	2	2	9	12	1	4	16	0	28
PIK3R2	7	4	15	5	0	3	4	3	8	14	2	1	13	0	33
DAZAP1	5	6	14	2	0	1	4	6	6	4	0	1	15	0	47
IRF2	6	2	15	8	0	1	1	5	4	7	0	1	22	0	39
EEF1A1	12	9	6	11	0	4	4	11	8	1	2	3	11	1	27
ARAF	4	8	20	2	0	0	0	3	4	5	2	3	14	0	45
B2M	5	3	20	8	0	0	2	3	12	9	1	4	19	1	22
HLA-A	6	1	15	28	1	1	3	3	4	9	1	1	15	0	19
CHEK2	8	8	7	7	1	1	3	3	9	7	0	1	8	5	38
MYCN	12	3	13	2	0	1	4	4	8	9	0	4	8	0	37
PPM1D	6	8	7	7	0	0	2	2	7	5	1	2	11	6	41
PHF6	8	3	7	2	0	3	0	1	6	5	0	1	4	2	62
RHOA	19	7	7	10	0	1	0	1	5	3	2	1	20	0	28
CYSLTR2	4	6	12	8	0	1	0	4	14	12	2	5	1	3	31
AJUBA	6	5	4	32	0	3	2	2	8	7	2	0	7	0	22
PTPDC1	9	8	8	4	0	4	0	2	7	4	1	2	14	1	36
PAX5	2	6	17	7	0	0	1	0	12	8	1	4	3	1	38
RARA	6	6	15	5	1	3	2	2	9	7	1	1	12	1	29
BRD7	11	6	12	1	0	4	1	9	4	8	0	3	11	1	28
RAF1	6	9	13	3	0	0	3	1	7	4	1	3	10	2	37
MAX	1	4	14	1	1	6	0	3	9	2	1	1	7	0	48
TRAF3	5	4	14	10	0	1	1	2	5	7	0	4	12	0	31
IRF6	5	5	9	6	0	0	2	2	13	15	2	0	7	0	29
TGIF1	8	4	23	4	0	1	1	1	1	6	0	9	7	0	29
CREB3L3	8	7	6	11	0	1	1	6	8	13	1	5	7	2	17
GTF2I	21	7	9	6	0	1	2	2	5	8	0	0	7	0	25
KLF5	22	2	8	3	0	0	1	1	5	12	2	3	7	0	27
CDKN1A	40	3	3	0	2	1	0	8	2	3	2	1	7	2	19
SOX17	5	0	12	5	0	0	1	0	2	6	1	1	24	0	36
HIST1H1C	19	5	10	10	0	0	1	6	9	14	0	1	6	1	11
FOXA2	5	6	8	3	0	2	2	2	4	8	2	1	6	0	43
MEN1	6	10	6	4	0	2	0	2	5	6	3	2	13	3	30
EGR3	5	5	16	0	0	0	0	2	3	4	0	3	15	0	39
MYC	5	3	11	7	0	0	0	1	4	5	2	3	10	0	39
ZNF133	9	7	14	3	2	0	0	1	11	8	0	0	13	0	22
CDKN1B	7	12	10	5	1	0	0	3	5	1	5	1	4	1	34
SMARCB1	5	3	15	2	1	3	6	1	3	4	0	2	15	0	28
PRKAR1A	5	8	7	3	0	1	2	1	4	5	3	3	6	0	38
ACVR1	5	2	9	4	0	2	0	1	9	5	0	2	7	0	40
PCBP1	13	1	19	3	0	1	2	5	4	6	0	9	4	1	17
RPL5	4	9	7	3	0	1	1	2	9	4	1	3	5	2	33
GNA13	14	7	5	3	0	4	2	3	4	5	2	1	4	0	30
IDH1	8	6	8	4	0	1	1	6	6	4	5	1	2	0	31
CCND1	8	2	4	4	0	2	0	1	5	5	0	0	6	0	45
MAP2K1	2	7	13	6	0	0	0	3	9	9	0	3	7	1	20
RHOB	24	8	12	2	0	3	3	4	4	1	1	2	3	0	12
MAPK1	4	3	5	8	0	0	1	3	4	6	1	1	7	0	33
CBFB	2	25	5	0	0	2	0	1	2	4	0	1	5	0	27
BCL2L11	3	7	7	1	0	0	2	0	5	0	1	1	3	0	42
ATXN3	7	6	7	6	0	0	1	0	3	6	2	1	6	0	26
PTMA	1	4	11	2	0	2	0	6	4	2	0	0	5	0	32
GNAQ	4	2	11	2	0	0	0	1	6	4	0	1	4	0	34
GPS2	10	12	8	6	0	0	0	3	2	1	3	1	3	0	19
PPP6C	6	4	10	1	1	0	1	1	5	5	1	3	8	1	21
H3F3C	4	2	9	2	0	1	0	0	5	11	1	3	5	0	25
RAC1	4	1	5	12	0	0	0	0	0	7	1	1	3	0	33
BCL2	4	3	8	1	0	1	1	2	10	1	1	2	8	0	24
KRT222	9	6	10	2	0	0	0	1	3	2	0	3	9	1	19
HIST1H1E	8	4	9	5	0	0	0	2	8	3	0	0	10	2	14
FOXQ1	19	1	6	2	0	1	1	2	3	1	1	0	4	1	22
IDH2	4	1	12	2	0	1	1	3	0	1	0	3	2	0	29
SRSF2	7	5	5	5	0	0	0	2	6	4	2	1	5	0	13
EIF1AX	0	3	3	1	0	0	1	2	3	1	0	0	3	8	29
MYD88	3	2	8	1	0	0	3	3	4	1	1	1	10	0	17
RRAS2	2	1	3	2	0	0	1	0	2	4	2	3	6	0	28
RIT1	2	7	1	1	0	0	0	0	11	5	2	4	3	0	17
BTG2	11	1	3	4	0	2	3	1	4	1	1	0	0	0	20
NPM1	3	2	7	3	0	1	3	1	11	1	0	1	4	0	14
LEMD2	2	4	3	4	0	1	1	2	2	1	1	0	3	1	26
GNA11	5	5	8	2	0	1	0	0	3	1	1	1	5	0	18
PIM1	2	3	5	3	0	0	0	1	2	5	0	1	4	0	22
CD79B	3	5	3	0	0	1	0	2	3	5	2	2	2	1	17
CD70	3	4	4	2	0	0	0	1	5	3	1	0	5	0	15
RQCD1	1	4	9	0	0	1	1	1	4	2	0	0	3	0	17
CDK4	4	1	2	4	0	0	1	0	4	3	0	1	2	0	19
RHEB	2	1	3	1	0	3	1	1	4	3	0	2	3	0	14
H3F3A	4	4	2	0	0	0	1	0	0	3	0	0	6	0	17
CDKN2C	3	1	3	2	0	1	1	2	1	1	0	1	1	2	17
MGMT	2	3	3	5	0	0	0	0	4	2	0	1	6	1	8
TMSB4X	2	0	4	1	0	0	0	1	1	3	0	0	1	2	19
CBWD3	1	2	1	0	0	0	1	1	2	0	0	2	0	1	22
UNCX	3	3	2	2	0	0	0	0	6	2	0	0	10	0	3
TCEB1	0	2	3	3	0	2	1	1	3	0	0	1	2	0	7
CEBPA	2	0	3	1	0	0	0	0	0	2	0	0	2	0	9
U2AF1	1	0	1	0	0	0	0	0	0	0	0	0	1	0	3
