# Supplementary material for: Alternative splicing of PBRM1 mediates resistance to PD-1 blockade therapy in renal cancer
Source: EMBO J. 2024 Oct 7;43(22):7. doi: 10.1038/s44318-024-00262-7 (PMC11574163; doi:10.1038/s44318-024-00262-7)
Supplement: Supplementary file 6 — Dataset EV2 [file 44318_2024_262_MOESM6_ESM.xlsx]

## Sheet: Dataset EV2
Dataset EV2 : Related to Fig. 1A and Appendix Fig. S1C
					Cancer type
					BLCA	BRCA	COAD	HNSC	KICH	KIRC	KIRP	LIHC	LUAD	LUSC	PRAD	READ	STAD	THCA	UCEC
Gene	AS type	Event exon	Upstream exon	Downstream exon	Change of mean PSI value in cancer compared to normal
TP53	ES	10.1:10.2	9	11	0.022157	0.000176533	0.00778078	0.0193133	0.00488637	0.0196915	0.00726941	0.0025653	0.0148262	0.0231007	0.00805489		0.0146259	0.0180909	0.00867699
PIK3CA
LRP1B
KMT2D
FAT3
FAT4	ES	11	10	12		0.000134758				0.000943154
APC	ES	11	10	12													0.0319067
ARID1A	AA	18.1	17	18.2	0.000814198							0.000794592
FAT1	ES	27	26	28	0.032193	0.0160317		0.00469488		0.023329	0.0104572		0.00242541	0.00886278			0.0300348	0.0644948	0.0403187
KMT2C	AD	44.2	44.1	45		0.00809204				0.0013651			0.011883	0.0207243	0.0127919		0.00714914	0.00648581
KMT2C	ES	44.2:45	44.1	46													0.0300831
KMT2C	ES	45	44.1	46		0.00416106		0.000308488					0.000534066	0.00674824	0.00754899		0.002341	0.0108489
PTEN
KRAS	ES	4:5	2	7		0.00084352	0.000422768												0.00173452
KRAS	ES	4:5:6	2	7	0.00624941	0.00253322	0.00191455	0.00625624		0.0045796		0.00346439	0.00116557	0.00833491	0.00066338	0.00248586		0.00183101	0.00674549
KRAS	ES	6	5	7	0.085185	0.114457	0.219827	0.191504	0.114837	0.163654	0.135184	0.136152	0.0637897	0.0819493	0.071192	0.210797	0.0855524	0.0283396	0.106804
FAM135B
HERC2	ES	3	2	5					0.0206732	0.094612	0.211129		0.0891949					0.00718335
HERC2	ES	3:4	2	5					0.00394579
HERC2	ES	4	3	5	0.213687	0.0167217		0.00794965	0.0455643	0.0390662			0.00313505	0.0180315	0.0148791		0.00823088	0.036222
HERC2	ES	6:7:8:9:10	5	11		0.0226637			0.0204349				0.0597922	0.0284371			0.00580088	0.0771473
HERC2	ES	12:13:14:15:16:17:18:19:20:21:22:23:24	11	25	0.279675	0.0479638			0.0855095	0.216797	0.189957	0.0993442	0.177185	0.0617868	0.109886			0.0999325
HERC2	ES	42	41	43		0.0285095									0.0101365
HERC2	ES	52	51	53	0.16669	0.0295178	0.167958	0.135077	0.0789554	0.288371	0.212862	0.126714	0.0612705	0.0609179	0.140865	0.209027	0.0743141	0.111245	0.0916312
RNF213	ES	4	3	5	0.0439784	0.00716867	0.0193641	0.00328374	0.00824917	0.0302945	0.00393082		0.00447542	0.122605	0.0701767	0.0939184	0.0332944	0.0884896
BRAF
FAT2
BIRC6	ES	14	13	15		0.135163											0.0417712
CDH10	ES	8	7	9											0.00335955
ZFHX3
FBN2
ATM
PEG3
PTPRD	ES	27:28:29:30:31	26	32		0.00266058		0.0073417		0.00293143	0.00466999		0.0132436	0.00836457			0.00816305
PTPRD	ES	27:28:30:31	26	32			0.00335761			0.010404				0.00318175	0.0025735
PTPRD	ES	29	28	30							0.174824
PTPRD	ES	40	39.2	41					0.174926	0.120824	0.110527
NF1	ES	31	30	32	0.0795145	0.146329	0.0326135	0.0619803	0.308199	0.0518546	0.032294		0.0275599	0.065213	0.136733	0.016545	0.04202	0.063322
TRRAP	AA	16.1	15	16.2		0.00551853		0.00586464	0.0439205	0.0193557	0.00193239		3.92977e-05	0.00144352	0.00908122		0.0193498	0.0100602
TRRAP	ES	32	31	33	0.0759768	0.0330412	0.0174913	0.0286954		0.000133814	0.0170627		0.0250824	0.00810766	0.0244269		0.00834292	0.0430468
TRRAP	AA	48.1	47	48.2						0.00364649
TRRAP	AD	59.2	59.1	60	0.045551	0.0514503	0.0146212	0.0318691	0.0618717	0.0231797	0.0337469	0.030066	0.011773	0.0612304	0.00215306	0.00363714	0.0162329	0.0213308	0.0624662
TRRAP	AA	65.1	64	65.2	0.00901856	0.0084239	0.0060007	0.0114368		0.00117881	0.00101978	0.00450733	0.0201392	0.014663	0.00732962	0.0230079	0.0133142	0.00198564	0.0233471
PTPRT	ES	14	13	15		0.00309538
PTPRT	ES	23	22	24		0.0441343
PCDH17
NBEA	ES	3:4:5:6	2	7		0.087906				0.201607					0.153137		0.303975
NBEA	ES	8	7	9		0.129476				0.233195
NBEA	ES	25	24.1	27														0.106301
NBEA	ES	52	51	53		0.110849				0.00457628	0.0032044				0.245806			0.00630855
DCC
GRIN2A	RI	15.2	15.1	15.3						0.0379658
FBXW7
ERBB4	ES	27	26	28		0.0165514
ERBB4	ME	16|17	15	18		0.00773458
KMT2A	ES	10	9	11	0.00271185			0.00233269		0.001595							0.00200777
KMT2A	AD	14.2	14.1	15		5.22736e-05			0.10787	0.00546678							0.00307809
CREBBP	ES	5	4	6	0.00513585	4.625e-05	0.00390004	0.00863812	0.00357267	0.0107512	0.00187112	0.000531041	0.0143876		0.00241156			0.00693733	0.000507006
CREBBP	ES	11	10	12		0.00545983			0.0177564	0.0588362					0.0251125		0.0538986	0.013302
SPEN
PTPRB	ES	9	8	10	0.00877078	4.3801e-05	6.38275e-05	0.00700413			0.000686334	0.00630814	0.000186209	0.00326194	0.00324404	0.0068558	0.0052528	0.00542759
PTPRB	ES	12	11	13	0.0034262	0.0111861	0.0196091	0.00460904	0.015528	0.0161248	0.0162721	0.00578889	0.00296598	0.0224074	0.010796	0.00646297	0.0122297	0.00544676
PTPRB	ES	16	15	17	0.00646938	0.000407768	0.00740708	0.00158128			5.37927e-05	0.00432242	0.00403156	0.00162125	0.00415315		0.00188423	0.000540594	0.00368548
MAP2	ES	9.1:9.2:10:11	8	12		0.109421		0.0378408	0.115408	0.0330511	0.0477842		0.0208423	0.0311356	0.047587		0.104564	0.0224137
MAP2	ES	9.2:10:11	8	12		0.0246472		0.0040496	0.0476498	0.0360197	0.00804747		0.0237972	0.0296122	0.0224188		0.0794734	0.0214579
MAP2	ES	13	12	14		0.089156		0.0270969	0.269139	0.0354125	0.0693399	0.00409605	0.095851	0.0958093	0.0601043		0.0451741	0.1238
MAP2	ES	16	15	17		0.0725034		0.00945286	0.00862793	0.0375839	0.0150702	0.112737	0.0332333	0.0727612	0.0508179		0.0819141	0.00106656
FN1	ES	17:18:19:20:21:22:23:24:25:26:27:28	16	29		0.165396				0.0785931		0.195059	0.35901
FN1	ES	18:19:20:21:22:23:24:25:26:27:28:29:30:31:32:34:35:36	17	37		0.0727696	0.129614			0.0405689		0.185027	0.322445	0.313893		0.156898	0.0233039
FN1	ES	18:19:20:21:22:23:24:25:26:27:28:29:30:31:32:33:34:35:36	17	37		0.215616			0.1989	0.123489	0.00972324	0.220192	0.346054	0.36369			0.00398841
FN1	ES	25	24	26	0.0952262	0.0770911	0.0660377	0.104752	0.197457	0.133254	0.106688	0.150484	0.187969	0.243954	0.0409308	0.0940902	0.00552381	0.148872	0.141005
FN1	ES	33	32	34	0.0247218	0.189746	0.0929812	0.257708	0.138203	0.0815835	0.0223844	0.258806	0.0733158	0.0855931	0.0748872	0.0161206	0.0428261	0.10072	0.124644
FN1	AA	40.1	39	40.2	0.0299493	0.0211627	0.0163756	0.00674702		0.0238918	0.00835052	0.161029	0.0688327	0.070057	0.0169536	0.0146421	0.039177	0.0541141	0.0169557
FN1	ES	40.1:40.2	39	40.4	0.063913	0.10135	0.0746052	0.133686	0.146679	0.102119	0.0885431	0.17569	0.192311	0.200769	0.0258108	0.038247	0.0202439	0.0773843	0.0569673
FN1	AA	40.1:40.2:40.3	39	40.4	0.00289966	0.0770796	0.0064258	0.130108	0.15905	0.0886763	0.0580259	0.365591	0.192106	0.196445	0.0142533	0.0266182	0.0402733	0.0935102	0.0318712
FN1	ES	40.1:40.2:40.4:42	39	43														0.144029
FN1	ES	40.1:40.2:40.3:40.4:41	39	42															0.000775501
FN1	ES	40.1:40.2:40.3:40.4:42	39	43														0.105731
FN1	ES	40.2	39	40.4	0.225273	0.110649	0.17799	0.218357	0.146406	0.0967508	0.109401	0.0578853	0.146735	0.166817	0.00927983	0.141997	0.162974	0.0195007	0.173701
FN1	AA	40.2:40.3	39	40.4	0.0833266	0.0336288	0.0473115	0.0958056	0.078504	0.0330982	0.0398693	0.108053	0.0715425	0.0701597	0.0177297	0.0194387	0.0332318	0.0325789	0.0265008
FN1	ES	40.2:40.3:40.4:41	39	42	0.00244378	0.000826997	0.000815146	0.00967414									0.00300887	0.00466723	0.00175163
FN1	ES	40.2:40.4:41	39	42	0.00451479	0.00086979												0.00266367
FN1	RI	40.3	40.2	40.4	0.133798	0.0753994	0.144964	0.0887342	0.0452248	0.0522179	0.068334	0.0631399	0.0639897	0.0906158	0.0117189	0.149684	0.103466	0.0228473	0.194768
FN1	ES	40.4:41	39	42		7.7128e-05													0.00154334
FN1	ES	41	40.4	42	0.00114927
PREX2
CTNNB1	ES	5	4	6			0.0023109								0.000271832	0.00192061		0.0225402
PBRM1	ES	9	8	10	0.00950746	0.00383147	0.00468405	0.00196378	0.00608515	0.00666994	0.00830612	0.00772687	0.00611416	0.00218739		0.00620336	0.00116887	0.00469841	0.0089092
PBRM1	ES	13.5	13	14	0.0255577	0.000400826	0.0442824	0.0346317	0.0822137	0.0405321			0.0196139	0.00883466	0.0060103	0.0465965	0.00968137	0.0778
PBRM1	AA	18.1	17	18.2		0.0230857											0.00845923
PBRM1	AA	19.1	18.8	19.2	0.0300756	0.0229625	0.00142105	0.0221311		0.0011621	0.00499929	0.00492698	0.00244869	0.0182108	0.00470125	0.00332201	0.00614984	0.0265582	0.0112488
PBRM1	AD	24.2	24.1	25		0.000602295	0.000874872					0.00227114		0.00147325
PBRM1	ES	26	25	27	0.0279977	0.0348152	0.0177739	0.0279199	0.0481974	0.0103281	0.00541748	0.0440263	0.0139678	0.0604145	0.00238369	0.0510295	0.00627014	0.0503039	0.073228
PBRM1	ES	26	25	28		0.0854248		0.0774009		0.00168839				0.0419119	0.10938		0.0825617
PBRM1	ES	26:27	25	28	0.303991	0.274641	0.154035	0.0856019	0.0102193	0.246072	0.119544	0.115044	0.189127	0.209703	0.222488	0.305174	0.144412	0.0357696	0.50313
PBRM1	ES	27	25	28	0.278831	0.206088	0.106934	0.0230084	0.0260548	0.226797	0.0804157	0.0743686	0.14087	0.120993	0.185351	0.211214	0.1527	0.0124359	0.490244
PBRM1	ES	27	26	28	0.0758249	0.136373	0.0574883	0.0406271	0.0262537	0.149661	0.06377	0.02255	0.0791698	0.147496	0.0862596	0.106648	0.110841	0.01864	0.307265
HSPG2	ES	52:53	51	56		0.0147276		0.0219329	0.0586345	0.00057251			0.015981	0.0108388	0.00877573		0.0222288	0.0341852
HSPG2	ES	52:53:54:55	51	56		0.00115038		0.000603718	0.0175378				0.00191844		0.00640573	0.000974402		0.0053313
HSPG2	ES	90	89	91											0.0264312
NIPBL
BRCA2
KMT2B	RI	3.2	3.1	3.3	0.00580196		0.00445518					0.0137564			0.00368238	0.000655926		0.00965925	0.0121
MGA	ES	15	14	16.1	0.00432937	0.00909685	0.0108472	0.0236246	0.017477	0.0240182	0.0196755	0.0477859	0.00246388	0.0194034	0.0129445	0.00360533	0.00691379	0.00527962	0.0162018
NCOR1	ES	3:4.2	2	5	0.0142478	0.00279765	0.000853092	0.015118			0.00573001	0.0903881	0.0104086	0.0237093	0.00328455	0.00382875	0.00316405		0.00697323
NCOR1	ES	3:4.1:4.2:5:6:7:8:9:10:11:12:13:14	2	15													0.00380269
NCOR1	AA	4.1	3	4.2	0.00198125	0.00126718
NCOR1	ES	5:6:7:8:9:10:11:12:13:14	2	15													0.020013
NCOR1	AA	20.1	19	20.2	0.0136595	0.00221882	0.000639332	0.00888491	0.046852	0.0057083	0.00128337	0.00448199	0.00935395	0.000959353	0.00557033	0.0124544			0.00414497
NCOR1	ES	27:28:29:30	26	31							0.000549516	0.00624676			1.23037e-05				0.00107704
NCOR1	ES	32	31	33													0.00334841
NCOR1	AD	37.2	37.1	38		0.00332856	0.00288399	0.000634351			0.00137182	0.0103574	0.00254301			0.00164537		0.00068451	0.00834679
POLQ	ES	25	24	26	0.180199			0.0648801						0.159228			0.0739127
ZNF521	ES	5	4	6		0.00680924				0.00373287								0.00191217
SETD2
CHD4	AA	4.1	3.2	4.2	0.0186201	0.01785	0.00233164	0.0109827	0.0426874	0.0083251	0.0368851	0.0279923	0.00621702	0.00516304	0.0301254	0.0134207	0.0131114	0.0151183	0.0727908
CHD4	RI	26.2	26.1	26.3	0.00927291	0.000851487	0.00209909	0.00440762							0.0100582	0.000590307			0.0106167
ATRX	ES	6.1	5	7	0.0204187	0.0222512	0.0129847	0.0139055	0.03616	0.0106465	0.02474		0.0190093	0.0426633	0.00590409	0.07558	0.0139991	0.0164607
EP300
NSD1	RI	4.2	4.1	4.3	0.0665514	0.0422383	0.0205221	0.00653768	0.0151421	0.0334081	0.029959	0.095867	0.033129	0.0247556	0.031229	0.021532	0.0313321	0.0445848	0.0318289
NSD1	ES	6:7	4.3	8							0.000800796				0.00139726			0.000812638	0.000631137
NSD1	ES	10	9	11													0.0217494
NOTCH1
RUNX1T1
UBR5	AA	9.1	8	9.2		0.0367738	0.0502055	0.0295852	0.0802125	0.0164142			0.0709205	0.0538995	0.00556131	0.0168177	0.0422881	0.0307866
UBR5	AA	53.1	52	53.2	0.0126989	0.00462454	0.00814601	0.00807022	0.00508188	0.00428463	0.00789528	0.00325666	0.0037129	0.0108492	0.000242861	0.0251722	0.00507344	0.00260064	0.00389396
RANBP2
EPHA3	AD	16.2	16.1	17		0.0204695			0.00659167	0.00592532					0.0108855		0.0117384	0.00347043
