# Supplementary material for: Alternative splicing of PBRM1 mediates resistance to PD-1 blockade therapy in renal cancer
Source: EMBO J. 2024 Oct 7;43(22):7. doi: 10.1038/s44318-024-00262-7 (PMC11574163; doi:10.1038/s44318-024-00262-7)
Supplement: Supplementary file 7 — Dataset EV3 [file 44318_2024_262_MOESM7_ESM.xlsx]

## Sheet: Dataset EV3
Dataset EV3 : Related to Fig. 1B
	Cancer type : BLCA
	PBRM1 E27 (ES)			HERC2 E52 (ES)			KRAS E6 (ES)			NF1 E31 (ES)			RNF213 E4 (ES)			NSD1 E4.2 (RI)			TRRAP E59.2 (AS)			CHD4 E4.1 (AA)
TCGA dataset	Normal PSI	Cancer PSI	Splicing alteration	Normal PSI	Cancer PSI	Splicing alteration	Normal PSI	Cancer PSI	Splicing alteration	Normal PSI	Cancer PSI	Splicing alteration	Normal PSI	Cancer PSI	Splicing alteration	Normal PSI	Cancer PSI	Splicing alteration	Normal PSI	Cancer PSI	Splicing alteration	Normal PSI	Cancer PSI	Splicing alteration
TCGA_BL_A13J	0.166	0.7158	-0.5498	0.4806	0.409	0.0716	0	0.3541	-0.3541	0.7717	0.51	0.2617	0.2724	0.5182	-0.2458	0.4556	0.4266	0.029	0.2443	0.4484	-0.2041	0.4262	0.4322	-0.006
TCGA_BT_A20N	0.2738	0.8844	-0.6106	0.4398	0.3323	0.1075	0.0474	0.0793	-0.0319	0.7676	0.6127	0.1549	0.0508	0.3959	-0.3451	0.3894	0.6403	-0.2509	0.3349	0.158	0.1769	0.3972	0.4741	-0.0769
TCGA_BT_A20Q	0.1314	0.6664	-0.535	0.4301	0.1896	0.2405	0	0.365	-0.365	0.8347	0.7622	0.0725	0.7892	0.2833	0.5059	0.4517	0.3551	0.0966	0.2936	0.3902	-0.0966	0.4691	0.4803	-0.0112
TCGA_BT_A20R	0.1264	0.8434	-0.717	0.6068	0.2275	0.3793	0.0364	0.1967	-0.1603	0.952	0.7445	0.2075	0.3959	0.333	0.0629	0.3206	0.4672	-0.1466	0.2903	0.2143	0.076	0.4336	0.5407	-0.1071
TCGA_BT_A20W	0.5974	0.9099	-0.3125	0.3523	0.2218	0.1305	0.1377	0.2756	-0.1379	0.8138	0.8595	-0.0457	0.4071	0.4573	-0.0502	0.4663	0.4517	0.0146	0.4554	0.3392	0.1162	0.4262	0.6105	-0.1843
TCGA_CU_A0YN	0.1528	0.9488	-0.796	0.6747	0.3088	0.3659	0.0493	0.2805	-0.2312	0.952	0.7519	0.2001	0.4282	0.6401	-0.2119	0.5152	0.4302	0.085	0.1812	0.2534	-0.0722	0.425	0.5903	-0.1653
TCGA_CU_A0YR	0.195	0.7894	-0.5944	0.428	0.2362	0.1918	0.038	0.3837	-0.3457	0.7776	0.656	0.1216	0.2256	0.1383	0.0873	0.4216	0.3048	0.1168	0.2857	0.4611	-0.1754	0.578	0.7495	-0.1715
TCGA_GC_A3BM	0.7314	0.883	-0.1516	0.2731	0.2483	0.0248	0.1537	0.2374	-0.0837	0.8138	0.8782	-0.0644	0.3843	0.1835	0.2008	0.3111	0.2877	0.0234	0.1391	0.1132	0.0259	0.6786	0.5227	0.1559
TCGA_GD_A2C5	0.9301	0.8673	0.0628	0.2878	0.1775	0.1103	0.2535	0.2044	0.0491	0.4588	0.3269	0.1319	0.692	0.4517	0.2403	0.5801	0.3731	0.207	0.5292	0.4456	0.0836	0.5701	0.5416	0.0285
TCGA_GD_A3OP	0.7983	0.8628	-0.0645	0.2956	0.2607	0.0349	0.6305	0.4217	0.2088	0.7622	0.5198	0.2424	0.1427	0.3428	-0.2001	0.5321	0.4757	0.0564	0.4407	0.4615	-0.0208	0.612	0.5268	0.0852
TCGA_GD_A3OQ	0.733	0.7701	-0.0371	0.3104	0.4045	-0.0941	0.2792	0.4907	-0.2115	0.6765	0.8973	-0.2208	0.5672	0.3843	0.1829	0.5956	0.4059	0.1897	0.3092	0.431	-0.1218	0.5302	0.5285	0.0017
TCGA_K4_A54R	0.8978	0.8535	0.0443	0.3088	0.2046	0.1042	0.1215	0.1608	-0.0393	1	0.3682	0.6318	0.31	0.5468	-0.2368	0.285	0.4595	-0.1745	0.3636	0.4211	-0.0575	0.7078	0.5737	0.1341
	Cancer type : BRCA
	PBRM1 E27 (ES)			HERC2 E52 (ES)			KRAS E6 (ES)			NF1 E31 (ES)			RNF213 E4 (ES)			NSD1 E4.2 (RI)			TRRAP E59.2 (AS)			CHD4 E4.1 (AA)
TCGA dataset	Normal PSI	Cancer PSI	Splicing alteration	Normal PSI	Cancer PSI	Splicing alteration	Normal PSI	Cancer PSI	Splicing alteration	Normal PSI	Cancer PSI	Splicing alteration	Normal PSI	Cancer PSI	Splicing alteration	Normal PSI	Cancer PSI	Splicing alteration	Normal PSI	Cancer PSI	Splicing alteration	Normal PSI	Cancer PSI	Splicing alteration
TCGA_A7_A0CE	0.688	0.9448	-0.2568	0.1345	0.4637	-0.3292	0.409	0.1032	0.3058	0.826	0.5466	0.2794	0.4641	0.2734	0.1907	0.31	0.246	0.064	0.2736	0.4677	-0.1941	0.5339	0.4993	0.0346
TCGA_A7_A0CH	0.7036	0.8855	-0.1819	0.3911	0.4327	-0.0416	0.1592	0.3137	-0.1545	1	0.53	0.47	0.6063	0.3573	0.249	0.1811	0.4057	-0.2246	0.367	0.492	-0.125	0.5534	0.5979	-0.0445
TCGA_A7_A0D9	0.3604	0.921	-0.5606	0.4552	0.4478	0.0074	0.0252	0.3409	-0.3157	0.8296	0.4666	0.363	0.1049	0.1939	-0.089	0.1354	0.5633	-0.4279	0.424	0.3389	0.0851	0.3951	0.5521	-0.157
TCGA_A7_A0DC	0.6101	1	-0.3899	0.4071	0.2635	0.1436	0.1208	0.3382	-0.2174	0.7319	0.3725	0.3594	0.1395	0.1866	-0.0471	0.4515	0.4962	-0.0447	0.2522	0.8271	-0.5749	0.49	0.4361	0.0539
TCGA_A7_A13E	0.6169	0.91	-0.2931	0.374	0.685	-0.311	0.1085	0.2009	-0.0924	0.7532	0.586	0.1672	0.1876	0.5065	-0.3189	0.4611	0.4557	0.0054	0.1836	0.4405	-0.2569	0.7151	0.5248	0.1903
TCGA_A7_A13F	0.7109	0.9167	-0.2058	0.3004	0.5458	-0.2454	0.1913	0.455	-0.2637	0.7916	0.5974	0.1942	0.3848	0.2779	0.1069	0.3772	0.3476	0.0296	0.2595	0.4409	-0.1814	0.5205	0.6327	-0.1122
TCGA_A7_A13G	0.6318	0.9307	-0.2989	0.2807	0.4406	-0.1599	0.0357	0.444	-0.4083	0.8722	0.5551	0.3171	0.4565	0.3148	0.1417	0.3808	0.1777	0.2031	0.1767	0.3583	-0.1816	0.5131	0.5728	-0.0597
TCGA_AC_A23H	0.5456	0.9054	-0.3598	0.4426	0.5857	-0.1431	0.1799	0.2123	-0.0324	0.8277	0.3379	0.4898	0.4904	0.466	0.0244	0.4482	0.4222	0.026	0.291	0.4032	-0.1122	0.69	0.5578	0.1322
TCGA_AC_A2FB	0.5862	0.8925	-0.3063	0.3687	0.617	-0.2483	0.0927	0.3952	-0.3025	0.8751	0.6442	0.2309	0.2592	0.2542	0.005	0.4194	0.4282	-0.0088	0.2755	0.4736	-0.1981	0.5867	0.6195	-0.0328
TCGA_AC_A2FF	0.7278	0.6823	0.0455	0.3744	0.4182	-0.0438	0.264	0.2081	0.0559	0.7884	0.7235	0.0649	0.4093	0.2304	0.1789	0.465	0.4405	0.0245	0.3031	0.3236	-0.0205	0.4791	0.6083	-0.1292
TCGA_BH_A0AU	0.7018	0.8385	-0.1367	0.2776	0.4815	-0.2039	0.3085	0.2611	0.0474	0.608	0.477	0.131	0.4426	0.3409	0.1017	0.3921	0.2931	0.099	0.3655	0.2916	0.0739	0.6195	0.4411	0.1784
TCGA_BH_A0AY	0.8437	0.4919	0.3518	0.2659	0.5917	-0.3258	0.1356	0.6011	-0.4655	0.7441	0.0782	0.6659	0.0288	0.095	-0.0662	0.356	1	-0.644	0.2633	0.3605	-0.0972	0.5161	0.4373	0.0788
TCGA_BH_A0AZ	0.7367	0.612	0.1247	0.2806	0.4094	-0.1288	0.3212	0.3197	0.0015	0.8024	0.6181	0.1843	0.3484	0.2779	0.0705	0.452	0.3509	0.1011	0.3251	0.2838	0.0413	0.5482	0.6739	-0.1257
TCGA_BH_A0B3	0.6657	0.7573	-0.0916	0.2935	0.4651	-0.1716	0.3398	0.0601	0.2797	0.5956	0.8672	-0.2716	0.2042	0.393	-0.1888	0.4615	0.2838	0.1777	0.2825	0.4121	-0.1296	0.4697	0.4196	0.0501
TCGA_BH_A0B7	0.6485	0.8991	-0.2506	0.2702	0.5017	-0.2315	0.3793	0.5463	-0.167	0.7877	0.6819	0.1058	0.2779	0.2079	0.07	0.4628	0.356	0.1068	0.3317	0.2385	0.0932	0.5909	0.4688	0.1221
TCGA_BH_A0B8	0.3019	1	-0.6981	0.5049	0.7015	-0.1966	0.1148	0.1818	-0.067	0.9703	0.2815	0.6888	0.2215	0.2592	-0.0377	0.2703	0.2546	0.0157	0.2374	0.3004	-0.063	0.3133	0.567	-0.2537
TCGA_BH_A0BA	0.7813	0.9147	-0.1334	0.6325	0.379	0.2535	0.2585	0.4922	-0.2337	0.7346	0.6017	0.1329	0.3466	0.3037	0.0429	0.3551	0.352	0.0031	0.5141	0.291	0.2231	0.5166	0.5531	-0.0365
TCGA_BH_A0BC	0.7931	0.7681	0.025	0.3639	0.4901	-0.1262	0.1651	0.2026	-0.0375	0.7312	0.8198	-0.0886	0.2123	0.2573	-0.045	0.3137	0.5014	-0.1877	0.2914	0.3243	-0.0329	0.6013	0.5534	0.0479
TCGA_BH_A0BJ	0.7622	0.7667	-0.0045	0.3537	0.6537	-0.3	0.1957	0.2888	-0.0931	0.6928	0.5611	0.1317	0.3608	0.3043	0.0565	0.4725	0.3168	0.1557	0.3249	0.3537	-0.0288	0.4904	0.5731	-0.0827
TCGA_BH_A0BQ	0.6194	0.8206	-0.2012	0.2768	0.4282	-0.1514	0.2649	0.434	-0.1691	0.5402	0.9317	-0.3915	0.8944	0.2779	0.6165	0.5043	0.5333	-0.029	0.2293	0.2865	-0.0572	0.4488	0.5482	-0.0994
TCGA_BH_A0BS	0.7773	0.9357	-0.1584	0.4471	0.7705	-0.3234	0.3951	0.4769	-0.0818	0.7517	0.4123	0.3394	0.4499	0.4149	0.035	0.6671	0.4845	0.1826	0.2231	0.3407	-0.1176	0.563	0.4754	0.0876
TCGA_BH_A0BT	0.8673	0.9306	-0.0633	0.3205	0.1027	0.2178	0.3474	0.0638	0.2836	0.5428	0.6128	-0.07	0.5217	0.4802	0.0415	0.4284	0.3852	0.0432	0.2873	0.3419	-0.0546	0.5498	0.5131	0.0367
TCGA_BH_A0BV	0.744	0.8596	-0.1156	0.3656	0.4036	-0.038	0.3225	0.3116	0.0109	0.7594	0.6323	0.1271	0.2925	0.3249	-0.0324	0.3277	0.3584	-0.0307	0.3499	0.3859	-0.036	0.5016	0.5968	-0.0952
TCGA_BH_A0BW	0.7836	0.8464	-0.0628	0.4251	0.5001	-0.075	0.1885	0.1544	0.0341	0.7755	0.7517	0.0238	0.2666	0.4004	-0.1338	0.5383	0.3343	0.204	0.4115	0.3587	0.0528	0.5342	0.4275	0.1067
TCGA_BH_A0BZ	0.6981	0.7749	-0.0768	0.3589	0.2699	0.089	0.2649	0.367	-0.1021	0.6782	0.5428	0.1354	0.3976	0.2738	0.1238	0.5174	0.3791	0.1383	0.2961	0.5065	-0.2104	0.403	0.5624	-0.1594
TCGA_BH_A0C0	0.6934	0.8386	-0.1452	0.3205	0.2381	0.0824	0.293	0.194	0.099	0.617	0.6053	0.0117	0.4399	0.3484	0.0915	0.4462	0.2579	0.1883	0.2932	0.4743	-0.1811	0.5451	0.5431	0.002
TCGA_BH_A0C3	0.7679	0.5502	0.2177	0.3465	0.5823	-0.2358	0.28	0.2778	0.0022	0.72	0.7276	-0.0076	0.5359	0.223	0.3129	0.3897	0.4671	-0.0774	0.2465	0.3749	-0.1284	0.7358	0.6152	0.1206
TCGA_BH_A0DD	0.4987	1	-0.5013	0.3685	0.419	-0.0505	0.1307	0.4964	-0.3657	0.8286	0.6935	0.1351	0.2395	0.1882	0.0513	0.3398	0.2216	0.1182	0.3615	0.4083	-0.0468	0.4413	0.5625	-0.1212
TCGA_BH_A0DG	0.7055	0.847	-0.1415	0.4338	0.461	-0.0272	0.2072	0.2315	-0.0243	0.7491	0.6887	0.0604	0.2838	0.4137	-0.1299	0.4149	0.41	0.0049	0.286	0.3236	-0.0376	0.5986	0.6291	-0.0305
TCGA_BH_A0DK	0.8487	0.7213	0.1274	0.4758	0.3828	0.093	0.2906	0.5289	-0.2383	0.6477	0.6928	-0.0451	0.4177	0.1334	0.2843	0.3333	0.3514	-0.0181	0.3243	0.319	0.0053	0.4867	0.5336	-0.0469
TCGA_BH_A0DL	0.6598	0.8823	-0.2225	0.2509	0.2461	0.0048	0.1653	0.2077	-0.0424	0.7114	0.3158	0.3956	0.2934	0.3706	-0.0772	0.4261	0.2982	0.1279	0.4346	0.4009	0.0337	0.5667	0.4963	0.0704
TCGA_BH_A0DO	0.7047	0.8802	-0.1755	0.4509	0.4671	-0.0162	0.2597	0.4539	-0.1942	0.7753	0.5475	0.2278	0.2549	0.0878	0.1671	0.3265	0.3098	0.0167	0.3177	0.3074	0.0103	0.6154	0.5275	0.0879
TCGA_BH_A0DP	0.8473	0.8833	-0.036	0.5377	0.6157	-0.078	0.3165	0.2902	0.0263	0.616	0.5428	0.0732	0.3471	0.1017	0.2454	0.3833	0.3361	0.0472	0.2838	0.3292	-0.0454	0.5526	0.589	-0.0364
TCGA_BH_A0DQ	0.7518	0.7404	0.0114	0.4914	0.528	-0.0366	0.2115	0.3515	-0.14	0.7124	0.8166	-0.1042	0.2339	0.2157	0.0182	0.3446	0.4988	-0.1542	0.2302	0.4664	-0.2362	0.5406	0.5531	-0.0125
TCGA_BH_A0DT	0.7802	0.8931	-0.1129	0.4262	0.4548	-0.0286	0.3509	0.3714	-0.0205	0.6869	0.6992	-0.0123	0.2903	0.2975	-0.0072	0.3041	0.3437	-0.0396	0.3649	0.3539	0.011	0.5017	0.6272	-0.1255
TCGA_BH_A0DV	0.7882	0.5367	0.2515	0.3737	0.3633	0.0104	0.2472	0.2987	-0.0515	0.7084	0.72	-0.0116	0.5187	0.3548	0.1639	0.4945	0.4087	0.0858	0.2424	0.3321	-0.0897	0.5436	0.4889	0.0547
TCGA_BH_A0E1	0.8606	0.8324	0.0282	0.5003	0.6989	-0.1986	0.4053	0.4684	-0.0631	0.8091	0.4645	0.3446	0.5359	0.2779	0.258	0.4492	0.5097	-0.0605	0.3446	0.2359	0.1087	0.5927	0.4788	0.1139
TCGA_BH_A0H5	0.7353	0.9301	-0.1948	0.3456	0.3616	-0.016	0.3288	0.3845	-0.0557	0.7435	0.5428	0.2007	0.2508	0.3055	-0.0547	0.3332	0.3459	-0.0127	0.346	0.4506	-0.1046	0.5559	0.6005	-0.0446
TCGA_BH_A0H7	0.6214	0.8321	-0.2107	0.384	0.7761	-0.3921	0.5699	0.5959	-0.026	0.6316	0.6935	-0.0619	0.5065	0.3548	0.1517	0.2693	0.1772	0.0921	0.1623	0.3902	-0.2279	0.5247	0.6407	-0.116
TCGA_BH_A0HA	0.7979	0.6079	0.19	0.3039	0.1581	0.1458	0.3538	0.409	-0.0552	0.8652	0.7942	0.071	0.1876	0.2042	-0.0166	0.4235	0.5753	-0.1518	0.2111	0.1283	0.0828	0.5716	0.4401	0.1315
TCGA_BH_A0HK	0.5197	1	-0.4803	0.382	0.4376	-0.0556	0.332	0.5733	-0.2413	1	0.72	0.28	0.3249	0	0.3249	0.3509	0.5104	-0.1595	0.2873	0.3886	-0.1013	0.532	0.5876	-0.0556
TCGA_BH_A18J	0.6172	0.9023	-0.2851	0.2666	0.4681	-0.2015	0.262	0.4346	-0.1726	0.7276	0.6586	0.069	0.1395	0.2891	-0.1496	0.4677	0.3956	0.0721	0.1737	0.2859	-0.1122	0.5456	0.492	0.0536
TCGA_BH_A18K	0.5862	0.8831	-0.2969	0.4148	0.122	0.2928	0.225	0.4117	-0.1867	0.6739	0.7983	-0.1244	0.4204	0.2562	0.1642	0.3627	0.3467	0.016	0.3679	0.2811	0.0868	0.4256	0.5826	-0.157
TCGA_BH_A18L	0.7089	0.9684	-0.2595	0.2639	0.4955	-0.2316	0.2902	0.5773	-0.2871	0.8325	0.3725	0.46	0.3223	0.3018	0.0205	0.4554	0.2336	0.2218	0.3655	0.456	-0.0905	0.5377	0.5588	-0.0211
TCGA_BH_A18M	0.6168	0.8828	-0.266	0.231	0.4651	-0.2341	0.1175	0.2318	-0.1143	0.7699	0.6769	0.093	0.224	0.1614	0.0626	0.4335	0.4617	-0.0282	0.2637	0.3434	-0.0797	0.4831	0.6367	-0.1536
TCGA_BH_A18N	0.7215	1	-0.2785	0.298	0.3446	-0.0466	0.262	0.5114	-0.2494	0.6918	0.4597	0.2321	0.3453	0.4753	-0.13	0.5123	0.3054	0.2069	0.2098	0.336	-0.1262	0.5266	0.517	0.0096
TCGA_BH_A18P	0.5743	0.9585	-0.3842	0.4958	0.6612	-0.1654	0.194	0.3355	-0.1415	0.9241	0.6618	0.2623	0.3424	0.3982	-0.0558	0.4033	0.4487	-0.0454	0.3722	0.5247	-0.1525	0.5077	0.5755	-0.0678
TCGA_BH_A18Q	0.6546	1	-0.3454	0.3262	0.2989	0.0273	0.1363	0.1243	0.012	0.8175	0.7402	0.0773	0.3392	0.531	-0.1918	0.4929	0.3404	0.1525	0.2529	0.187	0.0659	0.5508	0.6256	-0.0748
TCGA_BH_A18R	0.6131	0.9595	-0.3464	0.3549	0.584	-0.2291	0.2077	0.3809	-0.1732	0.7374	0.4815	0.2559	0.3865	0.5247	-0.1382	0.4199	0.2203	0.1996	0.2978	0.4426	-0.1448	0.539	0.6551	-0.1161
TCGA_BH_A18S	0.8149	0.9558	-0.1409	0.3119	0.5786	-0.2667	0.0719	0.487	-0.4151	0.9098	0.4082	0.5016	0.468	0.4137	0.0543	0.6528	0.5373	0.1155	0.2163	0.4121	-0.1958	0.5939	0.5627	0.0312
TCGA_BH_A18U	0.9061	0.8285	0.0776	0.3549	0.5227	-0.1678	0.3515	0.2321	0.1194	0.9029	0.6479	0.255	0.435	0.3249	0.1101	0.5756	0.297	0.2786	0.3431	0.4349	-0.0918	0.6118	0.5646	0.0472
TCGA_BH_A1EN	0.5249	0.8897	-0.3648	0.2514	0.8192	-0.5678	0.1243	0.3653	-0.241	0.8806	0.8385	0.0421	0.2304	0.1939	0.0365	0.3988	0.2644	0.1344	0.2873	0.3249	-0.0376	0.5355	0.542	-0.0065
TCGA_BH_A1EO	0.4189	0.6935	-0.2746	0.2706	0.5743	-0.3037	0.1085	0.4059	-0.2974	1	0.6821	0.3179	0.366	0.2779	0.0881	0.5013	0.4853	0.016	0.3615	0.3324	0.0291	0.5453	0.5397	0.0056
TCGA_BH_A1ET	0.6004	0.8985	-0.2981	0.2665	0.45	-0.1835	0.2084	0.4018	-0.1934	0.6689	0.6142	0.0547	0.272	0.2022	0.0698	0.3309	0.4442	-0.1133	0.3035	0.3651	-0.0616	0.5419	0.5515	-0.0096
TCGA_BH_A1EU	0.6294	0.8388	-0.2094	0.3334	0.375	-0.0416	0.1096	0.2833	-0.1737	0.9098	0.5992	0.3106	0.1747	0.3212	-0.1465	0.4418	0.3367	0.1051	0.2891	0.3255	-0.0364	0.4704	0.5715	-0.1011
TCGA_BH_A1EV	0.7136	0.8725	-0.1589	0.3223	0.41	-0.0877	0.2223	0.2744	-0.0521	0.8003	0.7036	0.0967	0.376	0.2601	0.1159	0.4584	0.2604	0.198	0.3942	0.3577	0.0365	0.5544	0.6034	-0.049
TCGA_BH_A1EW	0.7661	0.8885	-0.1224	0.3502	0.514	-0.1638	0.2202	0.3489	-0.1287	0.7365	0.6497	0.0868	0.3087	0.2608	0.0479	0.3442	0.2299	0.1143	0.4378	0.3587	0.0791	0.6016	0.4673	0.1343
TCGA_BH_A1F0	0.4325	0.7863	-0.3538	0.2542	0.3474	-0.0932	0.2055	0.0663	0.1392	0.899	0.9034	-0.0044	0.366	0.2683	0.0977	0.4673	0.3134	0.1539	0.263	0.2398	0.0232	0.5476	0.5195	0.0281
TCGA_BH_A1F2	0.504	0.8877	-0.3837	0.3515	0.4839	-0.1324	0.2306	0.2279	0.0027	0.8441	0.7848	0.0593	0.1939	0.3022	-0.1083	0.3698	0.3619	0.0079	0.3269	0.3891	-0.0622	0.4324	0.6299	-0.1975
TCGA_BH_A1F6	0.7082	0.8895	-0.1813	0.2716	0.367	-0.0954	0.1044	0.1718	-0.0674	0.8533	0.8198	0.0335	0.435	0.6063	-0.1713	0.4816	0.1984	0.2832	0.2815	0.3774	-0.0959	0.6847	0.6551	0.0296
TCGA_BH_A1F8	0.819	0.9669	-0.1479	0.2222	0.399	-0.1768	0.4152	0.3443	0.0709	0.8636	0.3642	0.4994	0.3249	0.3979	-0.073	0.3817	0.1153	0.2664	0.2398	0.4648	-0.225	0.5089	0.5892	-0.0803
TCGA_BH_A1FB	0.6111	0.7637	-0.1526	0.3438	0.5898	-0.246	0.3338	0.2269	0.1069	0.7571	0.7206	0.0365	0.5065	0.2131	0.2934	0.4637	0.3715	0.0922	0.265	0.4194	-0.1544	0.4414	0.5275	-0.0861
TCGA_BH_A1FD	0.6334	0.9105	-0.2771	0.1937	0.3796	-0.1859	0.1498	0.414	-0.2642	0.7959	0.6158	0.1801	0.1261	0.2115	-0.0854	0.2684	0.5382	-0.2698	0.3017	0.2921	0.0096	0.4373	0.4793	-0.042
TCGA_BH_A1FE	0.7653	0.746	0.0193	0.2896	0.3471	-0.0575	0.2782	0.3759	-0.0977	0.7781	0.6454	0.1327	0.2996	0.2382	0.0614	0.5149	0.569	-0.0541	0.3123	0.4317	-0.1194	0.5705	0.6168	-0.0463
TCGA_BH_A1FJ	0.6306	0.9692	-0.3386	0.1785	0.3818	-0.2033	0.1338	0.2351	-0.1013	0.8006	0.5315	0.2691	0.1614	0.3037	-0.1423	0.3394	0.4593	-0.1199	0.3601	0.2902	0.0699	0.724	0.7368	-0.0128
TCGA_BH_A1FN	0.8562	0.8458	0.0104	0.212	0.311	-0.099	0.2003	0.1507	0.0496	0.7541	0.7382	0.0159	0.2779	0.4942	-0.2163	0.5979	0.4144	0.1835	0.2771	0.3997	-0.1226	0.6195	0.5498	0.0697
TCGA_BH_A1FU	0.8237	0.798	0.0257	0.3663	0.5061	-0.1398	0.2522	0.0829	0.1693	0.7655	0.819	-0.0535	0.4499	0.1968	0.2531	0.4924	0.3796	0.1128	0.2515	0.3557	-0.1042	0.5777	0.5779	-0.0002
TCGA_BH_A203	0.6466	0.9399	-0.2933	0.3657	0.2829	0.0828	0.2333	0.5326	-0.2993	0.7409	0.806	-0.0651	0.3529	0.5975	-0.2446	0.4311	0.4292	0.0019	0.3971	0.3292	0.0679	0.5566	0.4583	0.0983
TCGA_BH_A204	0.4974	0.9677	-0.4703	0.2731	0.6722	-0.3991	0.0823	0.3954	-0.3131	0.9581	0.4063	0.5518	0.3249	0.3812	-0.0563	0.3743	0.3002	0.0741	0.3109	0.424	-0.1131	0.5465	0.6078	-0.0613
TCGA_BH_A208	0.7628	0.3462	0.4166	0.4119	0.3536	0.0583	0.2308	0.1679	0.0629	0.8093	0.6751	0.1342	0.435	0.1939	0.2411	0.4157	0.371	0.0447	0.3792	0.1283	0.2509	0.5527	0.4042	0.1485
TCGA_BH_A209	0.6781	0.8797	-0.2016	0.3268	0.2835	0.0433	0.1527	0.2597	-0.107	0.7535	0.6243	0.1292	0.2712	0.4204	-0.1492	0.5097	0.3822	0.1275	0.2522	0.4056	-0.1534	0.5498	0.5178	0.032
TCGA_E2_A153	0.6802	0.7169	-0.0367	0.3267	0.4327	-0.106	0.3212	0.4772	-0.156	0.7928	0.6404	0.1524	0.2957	0.1228	0.1729	0.2726	0.3067	-0.0341	0.3722	0.503	-0.1308	0.6078	0.5188	0.089
TCGA_E2_A158	0.4346	0.8459	-0.4113	0.435	0.2475	0.1875	0.0357	0.033	0.0027	0.8214	0.5697	0.2517	0.2549	0.468	-0.2131	0.2401	0.3323	-0.0922	0.3335	0.3008	0.0327	0.606	0.6216	-0.0156
TCGA_E2_A15I	0.4017	0.9236	-0.5219	0.3255	0.3083	0.0172	0.0962	0.2472	-0.151	0.806	0.4871	0.3189	0.4025	0.2416	0.1609	0.3091	0.5179	-0.2088	0.3292	0.3354	-0.0062	0.3703	0.6058	-0.2355
TCGA_E2_A15M	0.6806	0.7041	-0.0235	0.2451	0.3928	-0.1477	0.1498	0.2294	-0.0796	0.9061	0.6867	0.2194	0.2104	0.2293	-0.0189	0.395	0.384	0.011	0.2319	0.3886	-0.1567	0.4813	0.4739	0.0074
TCGA_E2_A1IG	0.516	0.7271	-0.2111	0.3516	0.2411	0.1105	0.1008	0.28	-0.1792	0.8516	0.5803	0.2713	0.316	0.2957	0.0203	0.3703	0.3107	0.0596	0.2481	0.3151	-0.067	0.4488	0.5343	-0.0855
TCGA_E2_A1L7	0.7751	0.9674	-0.1923	0.2276	0.1783	0.0493	0.2516	0.1544	0.0972	0.8606	0.2946	0.566	0.1693	0.1489	0.0204	0.3952	0.4879	-0.0927	0.2442	0.5547	-0.3105	0.6175	0.5988	0.0187
TCGA_E9_A1N4	0.7686	0.7883	-0.0197	0.3557	0.4367	-0.081	0.3494	0.3152	0.0342	0.7793	0.6201	0.1592	0.342	0.2395	0.1025	0.448	0.5114	-0.0634	0.4056	0.3102	0.0954	0.5139	0.5199	-0.006
TCGA_E9_A1N5	0.7477	0.6881	0.0596	0.5325	0.3615	0.171	0.1818	0.1681	0.0137	0.821	0.53	0.291	0.224	0.224	0	0.4158	0.4182	-0.0024	0.3088	0.424	-0.1152	0.5327	0.4817	0.051
TCGA_E9_A1N6	0.6671	0.8096	-0.1425	0.2985	0.2446	0.0539	0.1592	0.546	-0.3868	0.7571	0.5122	0.2449	0.2608	0.3502	-0.0894	0.4304	0.3444	0.086	0.424	0.2359	0.1881	0.5134	0.4395	0.0739
TCGA_E9_A1N9	0.7618	0.7808	-0.019	0.2666	0.3832	-0.1166	0.2239	0.3936	-0.1697	0.7808	0.5697	0.2111	0.4421	0.3392	0.1029	0.3611	0.2727	0.0884	0.3314	0.3207	0.0107	0.5187	0.5233	-0.0046
TCGA_E9_A1NA	0.7032	0.6974	0.0058	0.3833	0.5552	-0.1719	0.1439	0.1398	0.0041	0.8346	0.463	0.3716	0.2779	0.2687	0.0092	0.5131	0.4526	0.0605	0.337	0.3649	-0.0279	0.5757	0.567	0.0087
TCGA_E9_A1NF	0.5235	0.4028	0.1207	0.3472	0.2412	0.106	0.0987	0.2077	-0.109	0.8965	0.7734	0.1231	0.3143	0.2187	0.0956	0.3693	0.3898	-0.0205	0.3063	0.1362	0.1701	0.4488	0.5148	-0.066
TCGA_E9_A1NG	0.6428	0.719	-0.0762	0.339	0.5045	-0.1655	0.1496	0.3225	-0.1729	0.8558	0.7287	0.1271	0.2508	0.462	-0.2112	0.3846	0.4694	-0.0848	0.3173	0.3262	-0.0089	0.5472	0.5135	0.0337
TCGA_E9_A1R7	0.4936	0.8799	-0.3863	0.3808	0.6883	-0.3075	0.0694	0.5047	-0.4353	0.8746	0.511	0.3636	0.4254	0.3228	0.1026	0.5251	0.2246	0.3005	0.3341	0.3623	-0.0282	0.5086	0.583	-0.0744
TCGA_E9_A1RB	0.4407	0.9465	-0.5058	0.4198	0.3828	0.037	0.1384	0.0842	0.0542	0.7768	0.55	0.2268	0.3206	0.3734	-0.0528	0.3996	0.4694	-0.0698	0.3407	0.2737	0.067	0.5498	0.463	0.0868
TCGA_E9_A1RC	0.4367	0.9275	-0.4908	0.4268	0.4634	-0.0366	0.0594	0.2696	-0.2102	0.9374	0.5658	0.3716	0.2123	0.411	-0.1987	0.3531	0.1893	0.1638	0.3004	0.3268	-0.0264	0.456	0.6366	-0.1806
TCGA_E9_A1RD	0.4764	0.8986	-0.4222	0.3393	0.3023	0.037	0.0847	0.4966	-0.4119	0.81	0.6475	0.1625	0.2075	0.3605	-0.153	0.4329	0.3988	0.0341	0.3004	0.4284	-0.128	0.5358	0.7095	-0.1737
TCGA_E9_A1RF	0.4565	0.805	-0.3485	0.3273	0.2219	0.1054	0.0174	0.3853	-0.3679	0.9237	0.592	0.3317	0.2666	0.4974	-0.2308	0.3611	0.2014	0.1597	0.529	0.3151	0.2139	0.5876	0.626	-0.0384
TCGA_E9_A1RH	0.5472	0.769	-0.2218	0.4718	0.8855	-0.4137	0.1243	0.3913	-0.267	0.8283	0.8072	0.0211	0.2382	0.5733	-0.3351	0.3332	0.4734	-0.1402	0.3728	0.2992	0.0736	0.5277	0.6265	-0.0988
TCGA_E9_A1RI	0.5928	0.6997	-0.1069	0.4923	0.2222	0.2701	0.0574	0.3597	-0.3023	0.897	0.6842	0.2128	0.2643	0.3068	-0.0425	0.3144	0.5204	-0.206	0.3615	0.3842	-0.0227	0.4373	0.5579	-0.1206
TCGA_GI_A2C9	0.6622	0.7614	-0.0992	0.2765	0.3774	-0.1009	0.2557	0.3645	-0.1088	0.8834	0.6646	0.2188	0.2414	0.4026	-0.1612	0.5841	0.2692	0.3149	0.3135	0.3627	-0.0492	0.591	0.5141	0.0769
	Cancer type : COAD
	PBRM1 E27 (ES)			HERC2 E52 (ES)			KRAS E6 (ES)			NF1 E31 (ES)			RNF213 E4 (ES)			NSD1 E4.2 (RI)			TRRAP E59.2 (AS)			CHD4 E4.1 (AA)
TCGA dataset	Normal PSI	Cancer PSI	Splicing alteration	Normal PSI	Cancer PSI	Splicing alteration	Normal PSI	Cancer PSI	Splicing alteration	Normal PSI	Cancer PSI	Splicing alteration	Normal PSI	Cancer PSI	Splicing alteration	Normal PSI	Cancer PSI	Splicing alteration	Normal PSI	Cancer PSI	Splicing alteration	Normal PSI	Cancer PSI	Splicing alteration
TCGA_A6_2675	0.4808	0.8527	-0.3719	0.6388	0.3674	0.2714	0.5573	0.4898	0.0675	0.62	0.7083	-0.0883	0.0795	0.1455	-0.066	0.5083	0.4435	0.0648	0.3012	0.4098	-0.1086	0.5757	0.5685	0.0072
TCGA_A6_2682	0.9476	0.9528	-0.0052	0.4497	0.1516	0.2981	0.6041	0.4716	0.1325	0.558	0.6889	-0.1309	0.1998	0.7239	-0.5241	0.2818	0.4435	-0.1617	0.4122	0.5639	-0.1517	0.5068	0.5774	-0.0706
TCGA_A6_2684	0.9088	0.9149	-0.0061	0.2376	0.2183	0.0193	0.6264	0.3351	0.2913	0.558	0.8399	-0.2819	0.3843	0.3188	0.0655	0.3894	0.6939	-0.3045	0.4211	0.4807	-0.0596	0.5477	0.6224	-0.0747
TCGA_A6_2685	0.9556	0.7911	0.1645	0.5727	0.2795	0.2932	0.6477	0.4781	0.1696	0.3356	0.6509	-0.3153	0.3274	0.3843	-0.0569	0.2928	0.4023	-0.1095	0.4392	0.3647	0.0745	0.6018	0.6687	-0.0669
TCGA_A6_2686	0.9162	0.7917	0.1245	0.6282	0.1251	0.5031	0.66	0.178	0.482	0.4739	0.5762	-0.1023	0.4517	0.2468	0.2049	0.2767	0.6482	-0.3715	0.381	0.3574	0.0236	0.5994	0.4467	0.1527
TCGA_A6_5665	0.8062	1	-0.1938	0.3965	0.2373	0.1592	0.7007	0.5479	0.1528	0.6665	0.267	0.3995	0.3783	0.5291	-0.1508	0.1753	0.5193	-0.344	0.5378	0.5352	0.0026	0.6237	0.7271	-0.1034
TCGA_A6_5667	0.949	0.9337	0.0153	0.254	0.4926	-0.2386	0.6241	0.3095	0.3146	0.5382	0.512	0.0262	0.2874	0.2724	0.015	0.4473	0.5705	-0.1232	0.4424	0.4672	-0.0248	0.6262	0.6777	-0.0515
TCGA_AA_3489	0.7511	0.7905	-0.0394	0.4982	0.3919	0.1063	0.517	0.2374	0.2796	0.8793	0.5634	0.3159	0.111	0.3985	-0.2875	0.3368	0.3304	0.0064	0.2667	0.3742	-0.1075	0.552	0.5249	0.0271
TCGA_AA_3511	0.9307	0.902	0.0287	0.5786	0.421	0.1576	0.6194	0.5254	0.094	0.5698	0.6057	-0.0359	0.4178	0.4157	0.0021	0.5034	0.3759	0.1275	0.37	0.5348	-0.1648	0.5946	0.4538	0.1408
TCGA_AA_3655	0.6225	0.8951	-0.2726	0.3974	0.5057	-0.1083	0.7737	0.4626	0.3111	0.6998	0.6182	0.0816	0.3843	0.2724	0.1119	0.2837	0.4833	-0.1996	0.1538	0.2867	-0.1329	0.6118	0.5173	0.0945
TCGA_AA_3712	0.8666	0.9489	-0.0823	0.3792	0.623	-0.2438	0.6682	0.3416	0.3266	0.6602	0.524	0.1362	0.4282	0.2846	0.1436	0.4147	0.3205	0.0942	0.4072	0.366	0.0412	0.5601	0.7031	-0.143
TCGA_AZ_6599	0.8282	0.9633	-0.1351	0.5524	0.2312	0.3212	0.5933	0.4637	0.1296	0.5493	0.4664	0.0829	0.3188	0.3188	0	0.3315	0.4324	-0.1009	0.381	0.3141	0.0669	0.567	0.6175	-0.0505
TCGA_AZ_6600	0.8456	0.8502	-0.0046	0.6307	0.376	0.2547	0.6336	0.4572	0.1764	0.6509	0.4437	0.2072	0.4933	0.3959	0.0974	0.1916	0.312	-0.1204	0.4788	0.4211	0.0577	0.6416	0.6092	0.0324
TCGA_AZ_6601	0.6171	0.9183	-0.3012	0.4719	0.349	0.1229	0.6588	0.3722	0.2866	0.5222	0.4927	0.0295	0.3526	0.2154	0.1372	0.3123	0.4935	-0.1812	0.3731	0.3385	0.0346	0.4586	0.5477	-0.0891
TCGA_AZ_6603	0.608	0.8898	-0.2818	0.549	0.3868	0.1622	0.5627	0.4314	0.1313	0.8614	0.512	0.3494	0.1696	0.2955	-0.1259	0.3559	0.4838	-0.1279	0.336	0.4083	-0.0723	0.4221	0.6366	-0.2145
TCGA_AZ_6605	0.0591	0.6589	-0.5998	0.8511	0.5013	0.3498	0.0744	0.4131	-0.3387	0.8399	0.6455	0.1944	0.4612	0.1577	0.3035	0.4295	0.4059	0.0236	0.4211	0.2607	0.1604	0.4437	0.4524	-0.0087
TCGA_F4_6704	0.8047	0.7984	0.0063	0.5058	0.5938	-0.088	0.5765	0.3084	0.2681	0.7239	0.6486	0.0753	0.5516	0.3163	0.2353	0.5024	0.5094	-0.007	0.3323	0.2845	0.0478	0.5071	0.6156	-0.1085
	Cancer type : HNSC
	PBRM1 E27 (ES)			HERC2 E52 (ES)			KRAS E6 (ES)			NF1 E31 (ES)			RNF213 E4 (ES)			NSD1 E4.2 (RI)			TRRAP E59.2 (AS)			CHD4 E4.1 (AA)
TCGA dataset	Normal PSI	Cancer PSI	Splicing alteration	Normal PSI	Cancer PSI	Splicing alteration	Normal PSI	Cancer PSI	Splicing alteration	Normal PSI	Cancer PSI	Splicing alteration	Normal PSI	Cancer PSI	Splicing alteration	Normal PSI	Cancer PSI	Splicing alteration	Normal PSI	Cancer PSI	Splicing alteration	Normal PSI	Cancer PSI	Splicing alteration
TCGA_CV_6933	0.9072	0.7849	0.1223	0.6452	0.386	0.2592	0.5441	0.1897	0.3544	0.671	0.7239	-0.0529	0.4282	0.4598	-0.0316	0.3841	0.4195	-0.0354	0.3392	0.2975	0.0417	0.7139	0.6033	0.1106
TCGA_CV_6934	1	0.5634	0.4366	0.7093	0.4081	0.3012	0.4321	0.1424	0.2897	0.4493	0.8685	-0.4192	0.333	0.1933	0.1397	0.4241	0.3913	0.0328	0.4211	0.2521	0.169	0.594	0.4976	0.0964
TCGA_CV_6935	0.9381	0.6828	0.2553	0.7308	0.8946	-0.1638	0.492	0.094	0.398	0.8234	0.7566	0.0668	0.7417	0.4996	0.2421	0.2289	0.1815	0.0474	0.3265	0.5417	-0.2152	0.5815	0.609	-0.0275
TCGA_CV_6936	0.796	0.9382	-0.1422	0.7388	0.5524	0.1864	0.4752	0.2695	0.2057	0.7622	0.7998	-0.0376	0.351	0.6664	-0.3154	0.4044	0.3079	0.0965	0.4369	0.3154	0.1215	0.5542	0.5006	0.0536
TCGA_CV_6943	0.916	0.7707	0.1453	0.547	0.8348	-0.2878	0.4349	0.2416	0.1933	0.9276	0.8566	0.071	0.5672	0.4622	0.105	0.4098	0.37	0.0398	0.3587	0.318	0.0407	0.4867	0.5291	-0.0424
TCGA_CV_6959	0.8366	0.6363	0.2003	0.5836	0.6345	-0.0509	0.3857	0.1171	0.2686	0.6812	0.85	-0.1688	0.3228	0.3068	0.016	0.3442	0.4657	-0.1215	0.2222	0.1829	0.0393	0.5658	0.52	0.0458
TCGA_CV_6960	1	0.8426	0.1574	0.8229	0.7357	0.0872	0.4412	0.1719	0.2693	0.8234	0.4998	0.3236	0.4779	0.3655	0.1124	0.3731	0.6779	-0.3048	0.3265	0.2586	0.0679	0.5613	0.5621	-0.0008
TCGA_CV_6962	0.9145	0.8589	0.0556	0.708	0.5789	0.1291	0.5446	0.0849	0.4597	0.7519	0.5165	0.2354	0.4746	0.6327	-0.1581	0.3724	0.3202	0.0522	0.4444	0.3	0.1444	0.6141	0.4544	0.1597
TCGA_CV_7091	0.0699	0.8934	-0.8235	0.6412	0.6557	-0.0145	0	0.1199	-0.1199	0.4449	0.9049	-0.46	0.3597	0.3409	0.0188	0.2917	0.3554	-0.0637	0.3613	0.4079	-0.0466	0.4527	0.6425	-0.1898
TCGA_CV_7097	0.6987	0.6317	0.067	0.3867	0.7055	-0.3188	0.151	0.2846	-0.1336	0.7537	0.9416	-0.1879	0.4282	0.4282	0	0.4086	0.4961	-0.0875	0.5714	0.2432	0.3282	0.4525	0.531	-0.0785
TCGA_CV_7101	0.9873	0.8779	0.1094	0.8008	0.8993	-0.0985	0.533	0.2631	0.2699	0.7655	0.7717	-0.0062	0.4213	0.5191	-0.0978	0.3153	0.3441	-0.0288	0.383	0.31	0.073	0.6038	0.569	0.0348
TCGA_CV_7103	0.9507	0.45	0.5007	0.804	0.6594	0.1446	0.2455	0.0714	0.1741	0.6283	0.6636	-0.0353	0.4835	0.2468	0.2367	0.4517	0.4112	0.0405	0.2581	0.3297	-0.0716	0.5153	0.4188	0.0965
TCGA_CV_7177	0.9229	0.9347	-0.0118	0.523	0.9158	-0.3928	0.5399	0.1742	0.3657	0.6274	0.8187	-0.1913	0.4431	0.5365	-0.0934	0.4529	0.4086	0.0443	0.311	0.3969	-0.0859	0.5403	0.4789	0.0614
TCGA_CV_7235	0.8112	0.7545	0.0567	0.5565	0.6523	-0.0958	0.3466	0.056	0.2906	0.8203	0.7163	0.104	0.2724	0.2675	0.0049	0.4152	0.4306	-0.0154	0.5813	0.4484	0.1329	0.5714	0.5826	-0.0112
TCGA_CV_7238	0.7529	0.6736	0.0793	0.7746	0.3829	0.3917	0.4377	0.257	0.1807	0.6361	0.8399	-0.2038	0.1835	0.4479	-0.2644	0.3315	0.3689	-0.0374	0.3909	0.3006	0.0903	0.5678	0.6107	-0.0429
TCGA_CV_7242	0.9077	1	-0.0923	0.413	0.4241	-0.0111	0.5567	0.3404	0.2163	0.9441	0.741	0.2031	0.8047	0.3815	0.4232	0.6592	0.2599	0.3993	0.4682	0.3731	0.0951	0.5894	0.5468	0.0426
TCGA_CV_7245	0.2477	0.9325	-0.6848	0.6719	0.8446	-0.1727	0.2296	0.1323	0.0973	0.8584	0.6584	0.2	0.3799	0.4125	-0.0326	0.5556	0.3759	0.1797	0.2894	0.2751	0.0143	0.5604	0.5004	0.06
TCGA_CV_7250	0.7621	0.9746	-0.2125	0.8379	0.4012	0.4367	0.536	0.5175	0.0185	0.5998	0.7215	-0.1217	0.2724	0.4663	-0.1939	0.4315	0.6536	-0.2221	0.5479	0.545	0.0029	0.5994	0.4208	0.1786
TCGA_CV_7252	0.8947	0.7523	0.1424	0.4462	0.6099	-0.1637	0.4712	0.1817	0.2895	0.7937	0.945	-0.1513	0.824	0.3537	0.4703	0.3822	0.3628	0.0194	0.4571	0.3731	0.084	0.6262	0.5173	0.1089
TCGA_CV_7255	0.9486	0.7677	0.1809	0.6279	0.7456	-0.1177	0.4708	0.2374	0.2334	0.7953	0.916	-0.1207	0.3499	0.4894	-0.1395	0.4443	0.3146	0.1297	0.4128	0.3661	0.0467	0.5295	0.4849	0.0446
TCGA_CV_7261	0.9504	0.664	0.2864	0.5245	0.3916	0.1329	0.4286	0.1093	0.3193	0.6908	0.7589	-0.0681	0.3872	0.325	0.0622	0.2538	0.3438	-0.09	0.3757	0.2864	0.0893	0.6015	0.6015	0
TCGA_CV_7406	0.3307	0.8875	-0.5568	0.6262	0.8773	-0.2511	0.3897	0.3531	0.0366	0.6646	0.7124	-0.0478	0.1998	0.6628	-0.463	0.4849	0.4424	0.0425	0.3092	0.4677	-0.1585	0.476	0.4761	-0.0001
TCGA_CV_7416	0.8247	0.9344	-0.1097	0.5013	0.6856	-0.1843	0.4074	0.1076	0.2998	0.9358	0.6619	0.2739	0.31	0.4944	-0.1844	0.2804	0.297	-0.0166	0.25	0.3926	-0.1426	0.5404	0.4504	0.09
TCGA_CV_7423	0.973	0.7517	0.2213	0.4268	0.7083	-0.2815	0.2933	0.2374	0.0559	0.4493	0.798	-0.3487	0.3959	0.4452	-0.0493	0.3591	0.4435	-0.0844	0.1655	0.4211	-0.2556	0.5252	0.5771	-0.0519
TCGA_CV_7424	0.9573	0.8576	0.0997	0.4823	0.2359	0.2464	0.4063	0.1661	0.2402	0.5248	0.593	-0.0682	0.5489	0.8296	-0.2807	0.3457	0.4227	-0.077	0.2733	0.37	-0.0967	0.5669	0.5023	0.0646
TCGA_CV_7432	1	0.8449	0.1551	0.5727	0.7972	-0.2245	0.6513	0.2425	0.4088	0.7776	0.9675	-0.1899	0.2724	0.4796	-0.2072	0.4571	0.3719	0.0852	0.336	0.3063	0.0297	0.4698	0.504	-0.0342
TCGA_CV_7434	0.8991	0.8636	0.0355	0.6341	0.6999	-0.0658	0.5961	0.4234	0.1727	0.8447	1	-0.1553	0.295	0.3393	-0.0443	0.3708	0.2837	0.0871	0.345	0.2092	0.1358	0.5758	0.5253	0.0505
TCGA_CV_7437	0.9831	0.9453	0.0378	0.5428	0.8215	-0.2787	0.5275	0.0674	0.4601	0.7099	0.5177	0.1922	0.4282	0.29	0.1382	0.387	0.3824	0.0046	0.4211	0.2376	0.1835	0.5389	0.4354	0.1035
TCGA_CV_7438	0.8474	0.7203	0.1271	0.8093	0.4798	0.3295	0.2992	0.2125	0.0867	0.9402	0.7993	0.1409	0.5997	0.3466	0.2531	0.3659	0.4571	-0.0912	0.5639	0.3223	0.2416	0.556	0.405	0.151
TCGA_CV_7440	0.9623	0.8596	0.1027	0.8351	0.7215	0.1136	0.494	0.1643	0.3297	0.7635	0.725	0.0385	0.3793	0.5334	-0.1541	0.3793	0.2406	0.1387	0.3484	0.2349	0.1135	0.5894	0.5808	0.0086
TCGA_HD_8635	0.9251	0.6155	0.3096	0.6288	0.4996	0.1292	0.4208	0.213	0.2078	0.913	0.7622	0.1508	0.3421	0.4636	-0.1215	0.3066	0.234	0.0726	0.3942	0.4211	-0.0269	0.5874	0.557	0.0304
TCGA_WA_A7GZ	0.6143	0.6387	-0.0244	0.322	0.2725	0.0495	0.5865	0.094	0.4925	0.6646	0.8793	-0.2147	0.5894	0.4636	0.1258	0.2869	0.2767	0.0102	0.5217	0.3757	0.146	0.4421	0.4676	-0.0255
	Cancer type : KICH
	PBRM1 E27 (ES)			HERC2 E52 (ES)			KRAS E6 (ES)			NF1 E31 (ES)			RNF213 E4 (ES)			NSD1 E4.2 (RI)			TRRAP E59.2 (AS)			CHD4 E4.1 (AA)
TCGA dataset	Normal PSI	Cancer PSI	Splicing alteration	Normal PSI	Cancer PSI	Splicing alteration	Normal PSI	Cancer PSI	Splicing alteration	Normal PSI	Cancer PSI	Splicing alteration	Normal PSI	Cancer PSI	Splicing alteration	Normal PSI	Cancer PSI	Splicing alteration	Normal PSI	Cancer PSI	Splicing alteration	Normal PSI	Cancer PSI	Splicing alteration
TCGA_KL_8329	0.8163	0.903	-0.0867	0.7283	0.854	-0.1257	0.3044	0.5016	-0.1972	0.8961	0.62	0.2761	0.1963	0.338	-0.1417	0.3253	0.5321	-0.2068	0.4407	0.3023	0.1384	0.515	0.507	0.008
TCGA_KL_8332	0.9443	0.6354	0.3089	0.4364	0.6471	-0.2107	0.3695	0.5546	-0.1851	0.9423	0.3998	0.5425	0.333	0.2305	0.1025	0.3048	0.3746	-0.0698	0.3926	0.4211	-0.0285	0.599	0.711	-0.112
TCGA_KL_8336	0.7791	0.9579	-0.1788	0.3797	0.6198	-0.2401	0.2695	0.7324	-0.4629	0.9222	0.503	0.4192	0.191	0.4143	-0.2233	0.4464	0.4386	0.0078	0.3265	0.3096	0.0169	0.5849	0.4984	0.0865
TCGA_KL_8339	0.6729	0.8112	-0.1383	0.3876	0.4522	-0.0646	0.3837	0.6313	-0.2476	0.8158	0.4708	0.345	0.333	0.3466	-0.0136	0.3589	0.3153	0.0436	0.2667	0.4489	-0.1822	0.6111	0.5707	0.0404
TCGA_KN_8419	0.9168	0.8504	0.0664	0.5031	0.6784	-0.1753	0.2055	0.3778	-0.1723	0.8347	0.4804	0.3543	0.5451	0.1998	0.3453	0.4385	0.4023	0.0362	0.5549	0.4424	0.1125	0.5949	0.5306	0.0643
TCGA_KN_8423	0.8654	0.9564	-0.091	0.3234	0.6702	-0.3468	0.4426	0.3903	0.0523	0.8607	0.5352	0.3255	0.3597	0.2598	0.0999	0.4413	0.4016	0.0397	0.4054	0.3137	0.0917	0.5632	0.5391	0.0241
TCGA_KN_8424	0.7965	0.8693	-0.0728	0.1218	0.543	-0.4212	0.3634	0.4072	-0.0438	0.8595	0.3899	0.4696	0.304	0.2256	0.0784	0.498	0.5832	-0.0852	0.3265	0.3574	-0.0309	0.5785	0.5864	-0.0079
TCGA_KN_8425	0.9296	0.9259	0.0037	0.3164	0.4911	-0.1747	0.446	0.5676	-0.1216	0.8031	0.5561	0.247	0.3868	0.2874	0.0994	0.4298	0.4819	-0.0521	0.3552	0.382	-0.0268	0.5882	0.5129	0.0753
TCGA_KN_8426	0.7686	0.9537	-0.1851	0.4139	0.338	0.0759	0.227	0.541	-0.314	0.8779	0.3041	0.5738	0.3108	0.3188	-0.008	0.3421	0.2381	0.104	0.446	0.3319	0.1141	0.6543	0.5477	0.1066
TCGA_KN_8427	0.9437	0.1728	0.7709	0.3994	0.3629	0.0365	0.3218	0.1154	0.2064	0.9185	0.921	-0.0025	0.2444	0.2154	0.029	0.4617	1	-0.5383	0.5173	0.2155	0.3018	0.5989	0.4949	0.104
TCGA_KN_8428	0.8162	0.9341	-0.1179	0.3127	0.3885	-0.0758	0.3276	0.3295	-0.0019	0.8749	0.4129	0.462	0.4452	0.3666	0.0786	0.4595	0.3894	0.0701	0.3373	0.459	-0.1217	0.5631	0.5153	0.0478
TCGA_KN_8429	0.8061	0.9263	-0.1202	0.4243	0.4489	-0.0246	0.4646	0.5041	-0.0395	0.7346	0.4755	0.2591	0.3747	0.3843	-0.0096	0.3894	0.4482	-0.0588	0.6452	0.3265	0.3187	0.5689	0.624	-0.0551
TCGA_KN_8430	0.8434	0.9152	-0.0718	0.3853	0.4184	-0.0331	0.334	0.5109	-0.1769	0.7283	0.5382	0.1901	0.3466	0.3783	-0.0317	0.4246	0.2939	0.1307	0.48	0.3265	0.1535	0.6584	0.5642	0.0942
TCGA_KN_8432	1	0.8323	0.1677	0.1714	0.4285	-0.2571	0.3897	0.3356	0.0541	0.8447	0.4259	0.4188	0.211	0.3188	-0.1078	0.4998	0.3618	0.138	0.384	0.3774	0.0066	0.5513	0.5327	0.0186
TCGA_KN_8434	0.8673	0.9107	-0.0434	0.3169	0.3928	-0.0759	0.3095	0.5191	-0.2096	0.7965	0.3569	0.4396	0.245	0.4282	-0.1832	0.3591	0.3419	0.0172	0.3746	0.3301	0.0445	0.5913	0.596	-0.0047
TCGA_KN_8435	0.8059	0.9424	-0.1365	0.396	0.5932	-0.1972	0.3776	0.5302	-0.1526	0.8818	0.3786	0.5032	0.2026	0	0.2026	0.3773	0.1737	0.2036	0.3899	0.4211	-0.0312	0.5587	0.5477	0.011
TCGA_KN_8436	0.911	0.9258	-0.0148	0.5065	0.4546	0.0519	0.2167	0.0214	0.1953	0.7817	0.6042	0.1775	0.3722	0.3959	-0.0237	0.6248	0.2957	0.3291	0.5455	0.3582	0.1873	0.5611	0.5018	0.0593
TCGA_KN_8437	0.6135	0.9635	-0.35	0.261	0.466	-0.205	0.3199	0.3288	-0.0089	0.8347	0.8287	0.006	0.1734	0.1577	0.0157	0.3697	0.3398	0.0299	0.443	0.4973	-0.0543	0.5431	0.5533	-0.0102
TCGA_KO_8403	0.8069	0.9196	-0.1127	0.4487	0.2127	0.236	0.5753	0.5888	-0.0135	0.7326	0.6998	0.0328	0.2724	0.692	-0.4196	0.4009	0.4551	-0.0542	0.4006	0.3574	0.0432	0.6262	0.5876	0.0386
	Cancer type : KIRC
	PBRM1 E27 (ES)			HERC2 E52 (ES)			KRAS E6 (ES)			NF1 E31 (ES)			RNF213 E4 (ES)			NSD1 E4.2 (RI)			TRRAP E59.2 (AS)			CHD4 E4.1 (AA)
TCGA dataset	Normal PSI	Cancer PSI	Splicing alteration	Normal PSI	Cancer PSI	Splicing alteration	Normal PSI	Cancer PSI	Splicing alteration	Normal PSI	Cancer PSI	Splicing alteration	Normal PSI	Cancer PSI	Splicing alteration	Normal PSI	Cancer PSI	Splicing alteration	Normal PSI	Cancer PSI	Splicing alteration	Normal PSI	Cancer PSI	Splicing alteration
TCGA_A3_3358	0.8126	0.7495	0.0631	0.314	0.1479	0.1661	0.3622	0.1456	0.2166	0.8769	0.8948	-0.0179	0.4585	0.3294	0.1291	0.2745	0.3926	-0.1181	0.4652	0.4393	0.0259	0.6812	0.5513	0.1299
TCGA_A3_3387	0.8661	0.5516	0.3145	0.5933	0.3716	0.2217	0.2771	0.1408	0.1363	0.8104	0.8641	-0.0537	0.4093	0.4192	-0.0099	0.3211	0.4065	-0.0854	0.3601	0.3937	-0.0336	0.6373	0.5871	0.0502
TCGA_B0_4700	0.6824	0.2954	0.387	0.3775	0.2273	0.1502	0.3553	0.0505	0.3048	0.901	0.9391	-0.0381	0.1968	0.316	-0.1192	0.3988	0.3483	0.0505	0.4409	0.424	0.0169	0.5107	0.5126	-0.0019
TCGA_B0_5402	0.5986	0.5082	0.0904	0.69	0.4856	0.2044	0.3031	0.0084	0.2947	0.8037	0.8648	-0.0611	0.1951	0.2876	-0.0925	0.4306	0.4434	-0.0128	0.2961	0.3292	-0.0331	0.5029	0.537	-0.0341
TCGA_B0_5690	0.8619	0.1193	0.7426	0.7896	0.5047	0.2849	0.4185	0.0464	0.3721	0.8741	1	-0.1259	0.254	0.2896	-0.0356	0.3296	0.4173	-0.0877	0.3415	0.3412	0.0003	0.5733	0.5052	0.0681
TCGA_B0_5691	0.806	0.6848	0.1212	0.6213	0.6073	0.014	0.2457	0.1456	0.1001	0.884	0.8355	0.0485	0.2779	0.2907	-0.0128	0.4056	0.3263	0.0793	0.3439	0.481	-0.1371	0.5225	0.5482	-0.0257
TCGA_B0_5694	0.611	0.2225	0.3885	0.8112	0.6467	0.1645	0.2854	0.1243	0.1611	0.8522	0.9369	-0.0847	0.252	0.3099	-0.0579	0.4709	0.6804	-0.2095	0.3139	0.3471	-0.0332	0.5453	0.6428	-0.0975
TCGA_B0_5696	0.8143	0.2128	0.6015	0.666	0.5264	0.1396	0.3964	0.2132	0.1832	0.7899	0.8769	-0.087	0.3137	0.4732	-0.1595	0.491	0.4694	0.0216	0.4393	0.2573	0.182	0.6407	0.6195	0.0212
TCGA_B0_5697	0.8696	0.6444	0.2252	0.7725	0.5412	0.2313	0.2715	0.14	0.1315	0.8629	0.8926	-0.0297	0.4585	0.2543	0.2042	0.414	0.5123	-0.0983	0.469	0.4486	0.0204	0.6177	0.4904	0.1273
TCGA_B0_5699	0.7673	0.7519	0.0154	0.7067	0.2808	0.4259	0.1866	0.1697	0.0169	0.8242	0.9399	-0.1157	0.2608	0.2966	-0.0358	0.3924	0.4038	-0.0114	0.3682	0.3078	0.0604	0.5356	0.5009	0.0347
TCGA_B0_5701	0.7318	0.7363	-0.0045	0.6352	0.6017	0.0335	0.4281	0.1978	0.2303	0.8246	0.9623	-0.1377	0.2952	0.3994	-0.1042	0.4705	0.267	0.2035	0.2765	0.5456	-0.2691	0.6034	0.5724	0.031
TCGA_B0_5703	0.8549	0.3974	0.4575	0.2654	0.5513	-0.2859	0.3134	0.1396	0.1738	0.7655	0.9485	-0.183	0.2395	0.2304	0.0091	0.3636	0.2673	0.0963	0.5446	0.4336	0.111	0.5608	0.5709	-0.0101
TCGA_B0_5705	0.8265	0.3838	0.4427	0.7204	0.4917	0.2287	0.3544	0.2102	0.1442	0.7648	0.9214	-0.1566	0.2892	0.4131	-0.1239	0.5812	0.3427	0.2385	0.4712	0.4162	0.055	0.5453	0.6505	-0.1052
TCGA_B0_5709	0.6923	0.6558	0.0365	0.3763	0.6467	-0.2704	0.2987	0.1163	0.1824	0.8648	0.8975	-0.0327	0.1614	0.3629	-0.2015	0.3753	0.3078	0.0675	0.3706	0.3937	-0.0231	0.5435	0.5546	-0.0111
TCGA_B0_5711	0.8079	0.4305	0.3774	0.5917	0.6789	-0.0872	0.3244	0.1412	0.1832	0.816	0.9165	-0.1005	0.3488	0.4878	-0.139	0.4467	0.3766	0.0701	0.4167	0.3419	0.0748	0.587	0.586	0.001
TCGA_B0_5712	0.5509	0.4935	0.0574	0.552	0.4109	0.1411	0.2059	0.0409	0.165	0.8692	1	-0.1308	0.1968	0.1968	0	0.4385	0.4694	-0.0309	0.3557	0.3021	0.0536	0.4774	0.7501	-0.2727
TCGA_B2_5636	0.7064	0.5138	0.1926	0.6572	0.7536	-0.0964	0.2869	0.0699	0.217	0.7808	0.8672	-0.0864	0.2969	0.3049	-0.008	0.411	0.4783	-0.0673	0.424	0.276	0.148	0.5498	0.5542	-0.0044
TCGA_B2_5641	0.8775	0.5981	0.2794	0.6708	0.7842	-0.1134	0.4641	0.2139	0.2502	0.7013	0.7766	-0.0753	0.2404	0.3771	-0.1367	0.4924	0.3719	0.1205	0.3691	0.394	-0.0249	0.5638	0.6372	-0.0734
TCGA_B8_4619	0.7431	0.7355	0.0076	0.4914	0.6248	-0.1334	0.2987	0.2886	0.0101	0.8132	0.9029	-0.0897	0.2157	0.2535	-0.0378	0.3251	0.4363	-0.1112	0.2507	0.4171	-0.1664	0.6272	0.4171	0.2101
TCGA_B8_4620	0.7758	0.5735	0.2023	0.5848	0.3378	0.247	0.3504	0.1243	0.2261	0.9144	0.9352	-0.0208	0.095	0.1803	-0.0853	0.5043	0.4988	0.0055	0.4009	0.4037	-0.0028	0.5001	0.4488	0.0513
TCGA_B8_4622	0.8649	0.4503	0.4146	0.6157	0.1687	0.447	0.2541	0.1159	0.1382	0.8166	0.9413	-0.1247	0.3055	0.2937	0.0118	0.3223	0.5389	-0.2166	0.319	0.2442	0.0748	0.5561	0.5157	0.0404
TCGA_B8_5549	0.7647	0.4873	0.2774	0.7748	0.8729	-0.0981	0.2227	0.1085	0.1142	0.8028	0.8744	-0.0716	0.2975	0.3517	-0.0542	0.4534	0.2966	0.1568	0.453	0.3941	0.0589	0.6056	0.5673	0.0383
TCGA_B8_5552	0.6802	0.5105	0.1697	0.7496	0.5206	0.229	0.3205	0.0672	0.2533	0.9061	0.9201	-0.014	0.2571	0.3442	-0.0871	0.5011	0.3831	0.118	0.3262	0.3868	-0.0606	0.4133	0.5445	-0.1312
TCGA_CJ_5672	0.7883	0.8692	-0.0809	0.6783	0.3681	0.3102	0.3155	0.1356	0.1799	0.8895	0.9098	-0.0203	0.2573	0.2622	-0.0049	0.3997	0.3866	0.0131	0.4499	0.4792	-0.0293	0.5717	0.5465	0.0252
TCGA_CJ_5680	0.6829	0.7235	-0.0406	0.352	0.3664	-0.0144	0.2726	0.1341	0.1385	0.9105	0.8843	0.0262	0.2779	0.2293	0.0486	0.4292	0.4534	-0.0242	0.4384	0.4169	0.0215	0.5724	0.5436	0.0288
TCGA_CJ_5681	0.893	1	-0.107	0.4887	0.8367	-0.348	0.3225	0.0615	0.261	0.8207	0.8017	0.019	0.224	0.1703	0.0537	0.4382	0.294	0.1442	0.424	0.4105	0.0135	0.6195	0.567	0.0525
TCGA_CJ_5689	0.9476	0.4954	0.4522	0.5923	0.4727	0.1196	0.3515	0.1898	0.1617	0.831	0.9047	-0.0737	0.3502	0.224	0.1262	0.3808	0.4232	-0.0424	0.424	0.3419	0.0821	0.5872	0.5918	-0.0046
TCGA_CJ_6030	0.8404	0.6899	0.1505	0.7801	0.3537	0.4264	0.2987	0.0904	0.2083	0.8866	0.9713	-0.0847	0.1274	0.1361	-0.0087	0.4396	0.5897	-0.1501	0.4702	0.3848	0.0854	0.5647	0.5803	-0.0156
TCGA_CJ_6033	0.7971	0.7312	0.0659	0.2219	0.107	0.1149	0.2801	0.3898	-0.1097	0.7537	1	-0.2463	0.3597	0.3249	0.0348	0.5202	0.3824	0.1378	0.3587	0.2398	0.1189	0.5675	0.5799	-0.0124
TCGA_CW_5580	0.7806	0.407	0.3736	0.5031	0.5235	-0.0204	0.3077	0.1602	0.1475	0.8207	0.9564	-0.1357	0.3787	0.3233	0.0554	0.5617	0.4177	0.144	0.4003	0.3308	0.0695	0.6195	0.4907	0.1288
TCGA_CW_5581	0.7759	0.5334	0.2425	0.6672	0.8153	-0.1481	0.3656	0.1396	0.226	0.7955	0.927	-0.1315	0.2187	0.435	-0.2163	0.305	0.2849	0.0201	0.554	0.4108	0.1432	0.5305	0.6455	-0.115
TCGA_CW_5584	0.8355	0.6028	0.2327	0.7256	0.7601	-0.0345	0.2584	0.1211	0.1373	0.9479	0.897	0.0509	0.1397	0.1542	-0.0145	0.4119	0.3193	0.0926	0.3102	0.4305	-0.1203	0.5685	0.6195	-0.051
TCGA_CW_5585	0.7336	0.6132	0.1204	0.731	0.5803	0.1507	0.2861	0.1534	0.1327	0.7207	0.7734	-0.0527	0.4933	0.3848	0.1085	0.3443	0.263	0.0813	0.5181	0.3454	0.1727	0.5952	0.6143	-0.0191
TCGA_CW_5587	0.801	0.6384	0.1626	0.7677	0.6977	0.07	0.3286	0.1268	0.2018	0.8833	0.8746	0.0087	0.3268	0.2808	0.046	0.402	0.3689	0.0331	0.5021	0.4101	0.092	0.5122	0.5997	-0.0875
TCGA_CW_5589	0.7589	0.5298	0.2291	0.7802	0.8241	-0.0439	0.3393	0.0962	0.2431	0.8982	0.899	-0.0008	0.285	0.452	-0.167	0.3705	0.3514	0.0191	0.3109	0.4436	-0.1327	0.5568	0.6257	-0.0689
TCGA_CW_5591	0.3928	0.7627	-0.3699	0.6026	0.8571	-0.2545	0.2359	0.1646	0.0713	0.9178	0.9511	-0.0333	0.3529	0.2568	0.0961	0.237	0.4816	-0.2446	0.3163	0.4154	-0.0991	0.5112	0.5373	-0.0261
TCGA_CW_6087	0.7626	0.9314	-0.1688	0.4935	0.7007	-0.2072	0.4357	0.1756	0.2601	0.7409	0.8459	-0.105	0.3424	0.2055	0.1369	0.4787	0.5098	-0.0311	0.3177	0.415	-0.0973	0.6739	0.4544	0.2195
TCGA_CW_6088	0.8339	0.3042	0.5297	0.6461	0.4866	0.1595	0.4021	0.1688	0.2333	0.7683	0.8972	-0.1289	0.2645	0.3374	-0.0729	0.5857	0.3918	0.1939	0.4953	0.2885	0.2068	0.5798	0.5997	-0.0199
TCGA_CZ_4863	0.8644	0.6275	0.2369	0.7532	0.2796	0.4736	0.5474	0.1552	0.3922	0.8308	0.8108	0.02	0.252	0.2735	-0.0215	0.419	0.4031	0.0159	0.3689	0.3752	-0.0063	0.4866	0.5995	-0.1129
TCGA_CZ_4864	0.7893	0.673	0.1163	0.765	0.3715	0.3935	0.2987	0.1843	0.1144	0.8672	0.9137	-0.0465	0.3117	0.3502	-0.0385	0.2707	0.4244	-0.1537	0.34	0.3928	-0.0528	0.5568	0.5739	-0.0171
TCGA_CZ_4865	0.7994	0.4183	0.3811	0.7842	0.4962	0.288	0.2911	0.1756	0.1155	0.8166	0.8022	0.0144	0.2583	0.2448	0.0135	0.4428	0.2925	0.1503	0.4746	0.3268	0.1478	0.6077	0.5172	0.0905
TCGA_CZ_5451	0.7736	0	0.7736	0.5921	0.5456	0.0465	0.2178	0.2515	-0.0337	0.746	0.8337	-0.0877	0.2943	0.3163	-0.022	0.3857	0.302	0.0837	0.3706	0.4211	-0.0505	0.6061	0.5453	0.0608
TCGA_CZ_5452	0.8681	0.9478	-0.0797	0.6571	0.2247	0.4324	0.3356	0.0477	0.2879	0.797	1	-0.203	0.4045	0.1956	0.2089	0.4941	0.2826	0.2115	0.3955	0.313	0.0825	0.5071	0.5473	-0.0402
TCGA_CZ_5453	0.7017	0.4773	0.2244	0.6821	0.5703	0.1118	0.4277	0.11	0.3177	0.8338	0.8943	-0.0605	0.2608	0.3787	-0.1179	0.5377	0.3476	0.1901	0.3686	0.2792	0.0894	0.5285	0.5434	-0.0149
TCGA_CZ_5454	0.8515	0.7444	0.1071	0.5262	0.7592	-0.233	0.3799	0.1008	0.2791	0.8434	0.8926	-0.0492	0.3642	0.4494	-0.0852	0.4961	0.4465	0.0496	0.3759	0.3868	-0.0109	0.5465	0.5409	0.0056
TCGA_CZ_5455	0.8104	0.5708	0.2396	0.7584	0.4909	0.2675	0.3951	0.1408	0.2543	0.9303	0.9305	-0.0002	0.4776	0.2927	0.1849	0.3814	0.3646	0.0168	0.3292	0.4878	-0.1586	0.5956	0.5127	0.0829
TCGA_CZ_5457	0.8357	0.3938	0.4419	0.8089	0.8047	0.0042	0.4361	0.1013	0.3348	0.8423	0.7966	0.0457	0.2502	0.3787	-0.1285	0.4934	0.3507	0.1427	0.4388	0.4148	0.024	0.4332	0.5466	-0.1134
TCGA_CZ_5458	0.7354	0.5856	0.1498	0.6149	0.5703	0.0446	0.4731	0.1363	0.3368	0.808	0.9129	-0.1049	0.3325	0.224	0.1085	0.4867	0.3162	0.1705	0.3716	0.3802	-0.0086	0.6334	0.6469	-0.0135
TCGA_CZ_5461	0.7743	0.4775	0.2968	0.69	0.7427	-0.0527	0.2294	0.0574	0.172	0.8598	0.8826	-0.0228	0.171	0.3536	-0.1826	0.3135	0.3492	-0.0357	0.3722	0.3407	0.0315	0.569	0.5842	-0.0152
TCGA_CZ_5462	0.8901	0.7984	0.0917	0.7562	0.2953	0.4609	0.4378	0.3124	0.1254	0.7854	0.7991	-0.0137	0.231	0.3327	-0.1017	0.4028	0.2078	0.195	0.3877	0.2974	0.0903	0.5183	0.5317	-0.0134
TCGA_CZ_5463	0.8509	0.732	0.1189	0.6082	0.5315	0.0767	0.2746	0.1827	0.0919	0.8732	0.7928	0.0804	0.2889	0.3405	-0.0516	0.3981	0.3149	0.0832	0.4016	0.4457	-0.0441	0.5498	0.6078	-0.058
TCGA_CZ_5465	0.8931	0.4297	0.4634	0.7357	0.4846	0.2511	0.4649	0.1456	0.3193	0.7124	0.8471	-0.1347	0.3392	0.4264	-0.0872	0.4728	0.3745	0.0983	0.456	0.399	0.057	0.601	0.5239	0.0771
TCGA_CZ_5466	0.592	0.6439	-0.0519	0.787	0.5203	0.2667	0.3636	0.1623	0.2013	0.8423	0.9533	-0.111	0.2457	0.2647	-0.019	0.5702	0.5605	0.0097	0.2347	0.2361	-0.0014	0.5366	0.5463	-0.0097
TCGA_CZ_5467	0.7961	0.4225	0.3736	0.7034	0.5853	0.1181	0.4135	0.1243	0.2892	0.8166	0.9257	-0.1091	0.3311	0.378	-0.0469	0.3695	0.348	0.0215	0.3943	0.3446	0.0497	0.6062	0.5681	0.0381
TCGA_CZ_5468	0.9159	0.6902	0.2257	0.6664	0.1792	0.4872	0.2683	0.2132	0.0551	0.7655	0.6687	0.0968	0.2695	0.373	-0.1035	0.5167	0.4845	0.0322	0.4323	0.219	0.2133	0.5818	0.4488	0.133
TCGA_CZ_5470	0.7005	0.8012	-0.1007	0.7995	0.2666	0.5329	0.3933	0.1998	0.1935	0.7241	0.9289	-0.2048	0.2981	0.342	-0.0439	0.573	0.3449	0.2281	0.3479	0.4365	-0.0886	0.5152	0.5205	-0.0053
TCGA_CZ_5982	0.6869	0.3386	0.3483	0.7977	0.6319	0.1658	0.3157	0.1183	0.1974	0.7593	0.8643	-0.105	0.252	0.2429	0.0091	0.4203	0.5639	-0.1436	0.4463	0.4009	0.0454	0.5595	0.5488	0.0107
TCGA_CZ_5984	0.6109	0.8319	-0.221	0.5017	0.4575	0.0442	0.3219	0.244	0.0779	0.7599	0.8214	-0.0615	0.2678	0.2884	-0.0206	0.4168	0.32	0.0968	0.3725	0.3178	0.0547	0.6195	0.5803	0.0392
TCGA_CZ_5985	0.722	0.8344	-0.1124	0.6797	0.3768	0.3029	0.377	0.2077	0.1693	0.8125	0.8548	-0.0423	0.3573	0.2885	0.0688	0.425	0.4027	0.0223	0.3937	0.4009	-0.0072	0.6262	0.5488	0.0774
TCGA_CZ_5986	0.7503	0.4773	0.273	0.5763	0.5487	0.0276	0.33	0.1683	0.1617	0.8701	0.8843	-0.0142	0.2779	0.5047	-0.2268	0.3591	0.3946	-0.0355	0.3434	0.3931	-0.0497	0.5384	0.6	-0.0616
TCGA_CZ_5987	0.7031	0.641	0.0621	0.7268	0.2084	0.5184	0.2286	0.1085	0.1201	0.8299	1	-0.1701	0.3589	0.1614	0.1975	0.5094	0.5043	0.0051	0.269	0.183	0.086	0.5012	0.5498	-0.0486
TCGA_CZ_5988	0.9295	0.331	0.5985	0.6743	0.7207	-0.0464	0.3599	0.102	0.2579	0.8477	0.8372	0.0105	0.2779	0.4002	-0.1223	0.4673	0.6047	-0.1374	0.4601	0.2757	0.1844	0.6317	0.4622	0.1695
	Cancer type : KIRP
	PBRM1 E27 (ES)			HERC2 E52 (ES)			KRAS E6 (ES)			NF1 E31 (ES)			RNF213 E4 (ES)			NSD1 E4.2 (RI)			TRRAP E59.2 (AS)			CHD4 E4.1 (AA)
TCGA dataset	Normal PSI	Cancer PSI	Splicing alteration	Normal PSI	Cancer PSI	Splicing alteration	Normal PSI	Cancer PSI	Splicing alteration	Normal PSI	Cancer PSI	Splicing alteration	Normal PSI	Cancer PSI	Splicing alteration	Normal PSI	Cancer PSI	Splicing alteration	Normal PSI	Cancer PSI	Splicing alteration	Normal PSI	Cancer PSI	Splicing alteration
TCGA_A4_A4ZT	1	0.8858	0.1142	0.3438	0.3896	-0.0458	0.4829	0.3784	0.1045	0.9533	0.9506	0.0027	0.391	0.1819	0.2091	0.4138	0.6567	-0.2429	0.4211	0.4119	0.0092	0.6828	0.628	0.0548
TCGA_BQ_5875	0.812	0.8892	-0.0772	0.4571	0.7181	-0.261	0.3833	0.0767	0.3066	0.8576	0.9616	-0.104	0.2643	0.1673	0.097	0.5004	0.3576	0.1428	0.3471	0.5217	-0.1746	0.5849	0.5607	0.0242
TCGA_BQ_5877	0.8724	0.8531	0.0193	0.7421	0.6515	0.0906	0.3145	0.1582	0.1563	0.9086	0.9648	-0.0562	0.3865	0.314	0.0725	0.364	0.3626	0.0014	0.4474	0.3151	0.1323	0.6156	0.634	-0.0184
TCGA_BQ_5878	0.7834	0.9593	-0.1759	0.7258	0.5146	0.2112	0.2925	0.0635	0.229	0.904	0.8724	0.0316	0.2372	0.2567	-0.0195	0.3728	0.4232	-0.0504	0.438	0.3636	0.0744	0.5839	0.5747	0.0092
TCGA_BQ_5879	0.7113	0.7749	-0.0636	0.5507	0.9098	-0.3591	0.3869	0.0283	0.3586	0.8438	0.9274	-0.0836	0.3099	0.1468	0.1631	0.4649	0.3569	0.108	0.404	0.3148	0.0892	0.6138	0.4959	0.1179
TCGA_BQ_5882	0.8725	0.8175	0.055	0.6615	0.6222	0.0393	0.3002	0.0579	0.2423	0.9202	0.8127	0.1075	0.3168	0.3072	0.0096	0.3773	0.3394	0.0379	0.3404	0.3934	-0.053	0.588	0.5254	0.0626
TCGA_BQ_5884	0.7081	0.9351	-0.227	0.7246	0.8932	-0.1686	0.2664	0.1045	0.1619	0.9083	0.867	0.0413	0.1577	0.2445	-0.0868	0.4371	0.3342	0.1029	0.4723	0.4119	0.0604	0.6284	0.5058	0.1226
TCGA_BQ_5887	0.8102	0.5231	0.2871	0.512	0.5373	-0.0253	0.3085	0.1377	0.1708	0.8006	0.9625	-0.1619	0.2724	0.3597	-0.0873	0.4203	0.4164	0.0039	0.4211	0.398	0.0231	0.5714	0.6285	-0.0571
TCGA_BQ_5890	0.7698	1	-0.2302	0.4927	0.2444	0.2483	0.2106	0.1107	0.0999	0.8818	0.8749	0.0069	0.3466	0.3997	-0.0531	0.3255	0.1241	0.2014	0.5011	0.6358	-0.1347	0.5477	0.6661	-0.1184
TCGA_BQ_5891	0.8448	0.914	-0.0692	0.7298	0.6801	0.0497	0.3156	0.0931	0.2225	0.8197	0.95	-0.1303	0.254	0.2903	-0.0363	0.4204	0.3701	0.0503	0.4374	0.4462	-0.0088	0.5774	0.5378	0.0396
TCGA_BQ_5894	0.7231	0.8103	-0.0872	0.5857	0.4012	0.1845	0.312	0.1587	0.1533	0.9303	0.9506	-0.0203	0.252	0.2229	0.0291	0.3396	0.2767	0.0629	0.3868	0.2857	0.1011	0.4955	0.5078	-0.0123
TCGA_BQ_7046	0.7364	0.8543	-0.1179	0.4439	0.4572	-0.0133	0.3563	0.1719	0.1844	0.8462	0.9266	-0.0804	0.1897	0.2784	-0.0887	0.3032	0.7036	-0.4004	0.5253	0.3714	0.1539	0.5368	0.508	0.0288
TCGA_BQ_7051	0.7923	0.9467	-0.1544	0.2674	0.418	-0.1506	0.3199	0.1515	0.1684	0.9112	0.876	0.0352	0.2406	0.2973	-0.0567	0.4147	0.4169	-0.0022	0.4339	0.3889	0.045	0.5413	0.5433	-0.002
TCGA_BQ_7055	0.9234	0.8986	0.0248	0.319	0.3051	0.0139	0.3012	0.0796	0.2216	0.8138	0.789	0.0248	0.3155	0.211	0.1045	0.4205	0.3048	0.1157	0.4399	0.4512	-0.0113	0.5362	0.5136	0.0226
TCGA_BQ_7059	0.777	0.9528	-0.1758	0.3687	0.6267	-0.258	0.4889	0.3002	0.1887	0.8604	0.9053	-0.0449	0.2893	0.2363	0.053	0.2905	0.4814	-0.1909	0.2376	0.3125	-0.0749	0.5628	0.5379	0.0249
TCGA_BQ_7061	0.8696	0.8471	0.0225	0.4918	0.6078	-0.116	0.4348	0.1038	0.331	0.852	0.9697	-0.1177	0.2585	0.3072	-0.0487	0.4029	0.5057	-0.1028	0.5141	0.398	0.1161	0.5957	0.5727	0.023
TCGA_DZ_6131	0.9341	0.9799	-0.0458	0.3717	0.1534	0.2183	0.369	0.1893	0.1797	0.7776	0.8165	-0.0389	0.2854	0.1628	0.1226	0.382	0.4266	-0.0446	0.2621	0.4903	-0.2282	0.5564	0.5335	0.0229
TCGA_DZ_6132	0.7461	0.8275	-0.0814	0.4024	0.5264	-0.124	0.3097	0.1904	0.1193	0.8503	0.8997	-0.0494	0.2565	0.2447	0.0118	0.3538	0.5076	-0.1538	0.3774	0.3893	-0.0119	0.5653	0.5218	0.0435
TCGA_DZ_6133	0.8496	0.9307	-0.0811	0.6505	0.6955	-0.045	0.3784	0.1571	0.2213	0.9042	0.9373	-0.0331	0.288	0.335	-0.047	0.4227	0.5044	-0.0817	0.3137	0.2761	0.0376	0.5288	0.5028	0.026
TCGA_DZ_6134	0.9379	0.8684	0.0695	0.7074	0.8543	-0.1469	0.3703	0.3386	0.0317	0.8896	0.9105	-0.0209	0.2273	0.1789	0.0484	0.4369	0.4839	-0.047	0.4128	0.3739	0.0389	0.5569	0.5109	0.046
TCGA_GL_6846	0.9106	0.9396	-0.029	0.8409	0.5456	0.2953	0.4366	0.2646	0.172	0.8553	0.9392	-0.0839	0.2096	0.2473	-0.0377	0.5116	0.454	0.0576	0.3529	0.3006	0.0523	0.6063	0.6106	-0.0043
TCGA_GL_7966	0.8167	0.8446	-0.0279	0.3536	0.3288	0.0248	0.3069	0.0958	0.2111	0.8651	0.9472	-0.0821	0.265	0.2616	0.0034	0.4759	0.5046	-0.0287	0.4211	0.4006	0.0205	0.5699	0.5469	0.023
TCGA_GL_A9DE	0.9484	1	-0.0516	0.3755	0.3308	0.0447	0.3398	0.0683	0.2715	0.7124	0.7953	-0.0829	0.259	0.1793	0.0797	0.3746	0.3035	0.0711	0.545	0.4211	0.1239	0.5874	0.5419	0.0455
TCGA_Y8_A8RY	0.8345	1	-0.1655	0.4112	0.1051	0.3061	0.3183	0.1949	0.1234	0.7337	0.964	-0.2303	0.2979	0.3439	-0.046	0.4407	0.4746	-0.0339	0.4452	0.3529	0.0923	0.5771	0.4666	0.1105
	Cancer type : LIHC
	PBRM1 E27 (ES)			HERC2 E52 (ES)			KRAS E6 (ES)			NF1 E31 (ES)			RNF213 E4 (ES)			NSD1 E4.2 (RI)			TRRAP E59.2 (AS)			CHD4 E4.1 (AA)
TCGA dataset	Normal PSI	Cancer PSI	Splicing alteration	Normal PSI	Cancer PSI	Splicing alteration	Normal PSI	Cancer PSI	Splicing alteration	Normal PSI	Cancer PSI	Splicing alteration	Normal PSI	Cancer PSI	Splicing alteration	Normal PSI	Cancer PSI	Splicing alteration	Normal PSI	Cancer PSI	Splicing alteration	Normal PSI	Cancer PSI	Splicing alteration
TCGA_BC_A10R	1	0.4155	0.5845	0.2107	0.3308	-0.1201	0.6498	0.2987	0.3511							0.1811	0.0846	0.0965	0.5668	0.2424	0.3244	0.7257	0.5377	0.188
TCGA_BC_A10U	0.9241	0.8759	0.0482	0.2497	0.2362	0.0135	0.4894	0.0865	0.4029							0.3404	0.3323	0.0081	0.424	0.3886	0.0354	0.6195	0.4585	0.161
TCGA_BC_A10X	0.5653	0.7745	-0.2092	0.3863	0.4952	-0.1089	0.4117	0.4658	-0.0541							0.4244	0.356	0.0684	0.469	0.6084	-0.1394	0.5077	0.5001	0.0076
TCGA_BC_A216	0.5775	0.9477	-0.3702	0.2114	0.0741	0.1373	0.2933	0.2306	0.0627							0.6437	0.3424	0.3013	0.56	0.2484	0.3116	0.5477	0.6363	-0.0886
TCGA_BD_A3EP	1	0.8077	0.1923	0.6819	0.2677	0.4142	0.6155	0.4536	0.1619							0.4086	0.4746	-0.066	0.2326	0.6292	-0.3966	0.4799	0.4993	-0.0194
TCGA_DD_A114	0.9436	0.9146	0.029	0.4705	0.5586	-0.0881	0.4458	0.094	0.3518							0.2861	0.5434	-0.2573	0.4569	0.3419	0.115	0.4806	0.4743	0.0063
TCGA_DD_A11B	0.7588	0.7248	0.034	0.3088	0.2725	0.0363	0.2933	0.4309	-0.1376							0.2567	0.1916	0.0651	0.7442	0.489	0.2552	0.5999	0.4695	0.1304
TCGA_DD_A11D	0.3517	0.6627	-0.311	0.1324	0.3625	-0.2301	0.7731	0.7077	0.0654							0.356	0.5605	-0.2045	0.462	0.4762	-0.0142	0.5044	0.6363	-0.1319
TCGA_DD_A1EB	0.6946	0.5785	0.1161	0.4853	0.2943	0.191	0.7077	0.4076	0.3001							0.3793	0.3323	0.047	0.6292	0.424	0.2052	0.628	0.3773	0.2507
TCGA_DD_A1EC	0.6565	0.8609	-0.2044	0.4575	0.5391	-0.0816	0.5768	0.5066	0.0702							0.1717	0.3142	-0.1425	0.2792	0.5216	-0.2424	0.6195	0.4974	0.1221
TCGA_DD_A1EE	0.7916	0.9658	-0.1742	0.3237	0.35	-0.0263	0.6035	0.4062	0.1973							0.2165	0.2028	0.0137	0.4211	0.3446	0.0765	0.5145	0.5984	-0.0839
TCGA_DD_A1EI	0.6059	0.8169	-0.211	0.379	0.2959	0.0831	0.5337	0.2828	0.2509							0.279	0.1967	0.0823	0.462	0.3088	0.1532	0.593	0.5123	0.0807
TCGA_DD_A1EJ	0.673	0.8004	-0.1274	0.2256	0.1696	0.056	0.5627	0.151	0.4117							0.2208	0.3844	-0.1636	0.4539	0.3194	0.1345	0.5477	0.5924	-0.0447
TCGA_DD_A1EL	0.6642	0.9547	-0.2905	0.4168	0.2127	0.2041	0.4808	0.1537	0.3271							0.2181	0.0662	0.1519	0.45	0.7591	-0.3091	0.6022	0.5376	0.0646
TCGA_EP_A12J	0.8669	0.9208	-0.0539	0.4124	0.4091	0.0033	0.6241	0.3897	0.2344							0.2418	0.0961	0.1457	0.384	0.5096	-0.1256	0.5876	0.5477	0.0399
TCGA_EP_A26S	0.8477	0.9686	-0.1209	0.7144	0.1917	0.5227	0.5661	0.369	0.1971							0.4086	0.3284	0.0802	0.5479	0.486	0.0619	0.4467	0.633	-0.1863
TCGA_FV_A23B	0.8313	0.7261	0.1052	0.262	0.1376	0.1244	0.5661	0.365	0.2011							0.3618	0.367	-0.0052	0.1951	0.3419	-0.1468	0.524	0.4743	0.0497
TCGA_FV_A2QR	0.7535	0.6292	0.1243	0.251	0.3169	-0.0659	0.3416	0.6513	-0.3097							0.4435	0.1753	0.2682	0.3265	0.3956	-0.0691	0.5551	0.5948	-0.0397
TCGA_FV_A3I1	0.8523	0.7788	0.0735	0.4124	0.2474	0.165	0.3416	0.2374	0.1042							0.1753	0.2983	-0.123	0.4762	0.3392	0.137	0.5335	0.4708	0.0627
	Cancer type : LUAD
	PBRM1 E27 (ES)			HERC2 E52 (ES)			KRAS E6 (ES)			NF1 E31 (ES)			RNF213 E4 (ES)			NSD1 E4.2 (RI)			TRRAP E59.2 (AS)			CHD4 E4.1 (AA)
TCGA dataset	Normal PSI	Cancer PSI	Splicing alteration	Normal PSI	Cancer PSI	Splicing alteration	Normal PSI	Cancer PSI	Splicing alteration	Normal PSI	Cancer PSI	Splicing alteration	Normal PSI	Cancer PSI	Splicing alteration	Normal PSI	Cancer PSI	Splicing alteration	Normal PSI	Cancer PSI	Splicing alteration	Normal PSI	Cancer PSI	Splicing alteration
TCGA_38_4625	0.8769	0.8437	0.0332	0.4853	0.382	0.1033	0.4157	0.094	0.3217	0.8535	0.7846	0.0689	0.2378	0.3354	-0.0976	0.2767	0.3342	-0.0575	0.2996	0.3323	-0.0327	0.5856	0.5142	0.0714
TCGA_44_2655	0.5451	0.894	-0.3489	0.4141	0.1853	0.2288	0.2374	0.4977	-0.2603	0.8428	0.5762	0.2666	0.3399	0.4835	-0.1436	0.3389	0.5298	-0.1909	0.3125	0.4063	-0.0938	0.427	0.4921	-0.0651
TCGA_44_2657	0.7124	1	-0.2876	0.3598	0.1074	0.2524	0.4536	0.2933	0.1603	0.4493	1	-0.5507	0.2724	0.2724	0	0.5863	0.4039	0.1824	0.4211	0.384	0.0371	0.566	0.5999	-0.0339
TCGA_44_2661	0.6154	0.8542	-0.2388	0.3758	0.0754	0.3004	0.2077	0.3101	-0.1024	0.8493	0.7036	0.1457	0.4612	0.4802	-0.019	0.4854	0.4328	0.0526	0.4211	0.3955	0.0256	0.4204	0.658	-0.2376
TCGA_44_2662	0.6697	0.603	0.0667	0.4355	0.4268	0.0087	0.2933	0.5148	-0.2215	0.8031	0.8629	-0.0598	0.214	0.2148	-0.0008	0.4595	0.5721	-0.1126	0.3731	0.6516	-0.2785	0.5164	0.6082	-0.0918
TCGA_44_2665	0.7407	0.8446	-0.1039	0.4076	0.4876	-0.08	0.213	0.533	-0.32	0.7537	0.7886	-0.0349	0.1577	0.1994	-0.0417	0.3591	0.5003	-0.1412	0.4762	0.1879	0.2883	0.4248	0.472	-0.0472
TCGA_44_2668	0.8317	0.7786	0.0531	0.4994	0.4824	0.017	0.3084	0.3246	-0.0162	0.8292	0.8749	-0.0457	0.1835	0.3088	-0.1253	0.7728	0.4975	0.2753	0.5299	0.4682	0.0617	0.477	0.5343	-0.0573
TCGA_44_3396	0.7583	0.7201	0.0382	0.5411	0.1445	0.3966	0.2311	0.3402	-0.1091	0.7897	0.6396	0.1501	0.2658	0.4282	-0.1624	0.4202	0.4044	0.0158	0.4748	0.4513	0.0235	0.5158	0.5068	0.009
TCGA_44_6145	0.6598	0.7922	-0.1324	0.1296	0.3517	-0.2221	0.1623	0.1807	-0.0184	1	0.9476	0.0524	0.4282	0.2241	0.2041	0.4998	0.4216	0.0782	0.4622	0.3125	0.1497	0.5156	0.5618	-0.0462
TCGA_44_6146	0.8159	1	-0.1841	0.2816	0.2748	0.0068	0.213	0.6651	-0.4521	0.8347	0.6285	0.2062	0.243	0.3695	-0.1265	0.4234	0.4093	0.0141	0.2466	0.2443	0.0023	0.409	0.4221	-0.0131
TCGA_44_6147	0.5643	1	-0.4357	0.2762	0.4179	-0.1417	0.2258	0.3069	-0.0811	0.8234	0.9151	-0.0917	0.211	0.201	0.01	0.4889	0.511	-0.0221	0.5045	0.3265	0.178	0.5824	0.4921	0.0903
TCGA_44_6148	0.8409	0.7965	0.0444	0.3941	0.5123	-0.1182	0.1719	0.3117	-0.1398	0.7886	0.5308	0.2578	0.3959	0.3783	0.0176	0.3378	0.352	-0.0142	0.3223	0.4009	-0.0786	0.5265	0.4655	0.061
TCGA_44_6776	0.8502	1	-0.1498	0.2419	0.3088	-0.0669	0.4208	0.4494	-0.0286	0.7312	0.6509	0.0803	0.3188	0.5786	-0.2598	0.449	0.5313	-0.0823	0.1852	0.2936	-0.1084	0.4467	0.6804	-0.2337
TCGA_44_6777	0.6587	0.8816	-0.2229	0.5129	0.82	-0.3071	0.3675	0.3924	-0.0249	0.8973	0.7346	0.1627	0.4573	0.4551	0.0022	0.4889	0.4866	0.0023	0.3731	0.48	-0.1069	0.5754	0.5805	-0.0051
TCGA_44_6778	0.515	0.9053	-0.3903	0.2062	0.3264	-0.1202	0.1836	0.1497	0.0339	0.7099	0.6486	0.0613	0.1998	0.3163	-0.1165	0.5672	0.3798	0.1874	0.1187	0.3854	-0.2667	0.5278	0.4467	0.0811
TCGA_49_6742	0.5981	0.9333	-0.3352	0.4486	0.2689	0.1797	0.4321	0.4402	-0.0081	0.8138	0.6361	0.1777	0.3439	0.3597	-0.0158	0.3111	0.6745	-0.3634	0.278	0.4211	-0.1431	0.6755	0.4651	0.2104
TCGA_49_6743	0.7608	0.8069	-0.0461	0.3799	0.6645	-0.2846	0.2255	0.2325	-0.007	1	0.8031	0.1969	0.1856	0.2662	-0.0806	0.4845	0.2711	0.2134	0.3138	0.3851	-0.0713	0.49	0.4897	0.0003
TCGA_49_6744	0.5754	0.8616	-0.2862	0.405	0.5856	-0.1806	0.2681	0.2228	0.0453	0.6569	0.716	-0.0591	0.1303	0.5325	-0.4022	0.4069	0.4817	-0.0748	0.384	0.3177	0.0663	0.3771	0.5256	-0.1485
TCGA_50_5931	0.6671	0.8755	-0.2084	0.4223	0.1917	0.2306	0.2441	0.1252	0.1189	0.9276	0.684	0.2436	0.3188	0.31	0.0088	0.7097	0.3129	0.3968	0.4407	0.5479	-0.1072	0.5008	0.5421	-0.0413
TCGA_50_5932	0.7657	0.9315	-0.1658	0.4268	0.4605	-0.0337	0.274	0.323	-0.049	0.8031	0.5438	0.2593	0.3287	0.2322	0.0965	0.5068	0.5284	-0.0216	0.7027	0.398	0.3047	0.6049	0.5047	0.1002
TCGA_50_5933	0.7179	0.7885	-0.0706	0.3922	0.4012	-0.009	0.3991	0.5307	-0.1316	0.524	0.9228	-0.3988	0.3647	0.4957	-0.131	0.3338	0.4663	-0.1325	0.4211	0.2667	0.1544	0.5299	0.4844	0.0455
TCGA_50_5935	0.7678	0.8035	-0.0357	0.5996	0.251	0.3486	0.3837	0.5307	-0.147	0.8399	0.8399	0	0.2724	0.214	0.0584	0.3943	0.2468	0.1475	0.2667	0.4456	-0.1789	0.5254	0.5637	-0.0383
TCGA_50_5936	0.6799	0.7426	-0.0627	0.4864	0.7128	-0.2264	0.3291	0.4536	-0.1245	0.851	0.512	0.339	0.4282	0.2724	0.1558	0.4202	0.5605	-0.1403	0.4622	0.5217	-0.0595	0.5023	0.4782	0.0241
TCGA_50_5939	0.6679	0.7043	-0.0364	0.4223	0.6907	-0.2684	0.1771	0.1661	0.011	0.6908	0.9476	-0.2568	0.2724	0.333	-0.0606	0.3048	0.2325	0.0723	0.4063	0.2936	0.1127	0.5785	0.5168	0.0617
TCGA_50_6595	0.6695	0.7734	-0.1039	0.3139	0.5068	-0.1929	0.2868	0.0733	0.2135	0.7953	1	-0.2047	0.3769	0.2863	0.0906	0.688	0.5333	0.1547	0.3437	0.4072	-0.0635	0.6275	0.5477	0.0798
TCGA_55_6968	0.9443	0.9595	-0.0152	0.155	0.4236	-0.2686	0.3263	0.0722	0.2541	0.6602	0.6361	0.0241	0.1577	0.2619	-0.1042	0.4123	0.3894	0.0229	0.3678	0.384	-0.0162	0.5401	0.4643	0.0758
TCGA_55_6969	0.7642	0.814	-0.0498	0.1692	0.2925	-0.1233	0.2167	0.1215	0.0952	0.9083	0.9381	-0.0298	0.2724	0.2839	-0.0115	0.5089	0.3387	0.1702	0.398	0.3191	0.0789	0.4265	0.3873	0.0392
TCGA_55_6970	0.6043	0.9619	-0.3576	0.2144	0.5076	-0.2932	0.277	0.3	-0.023	0.7911	0.8234	-0.0323	0.3415	0.4353	-0.0938	0.3052	0.3894	-0.0842	0.4211	0.3169	0.1042	0.5894	0.5298	0.0596
TCGA_55_6975	0.6644	0.8615	-0.1971	0.3339	0.4364	-0.1025	0.4536	0.1719	0.2817	0.5712	0.832	-0.2608	0.31	0.2724	0.0376	0.4697	0.4833	-0.0136	0.4444	0.1461	0.2983	0.694	0.5516	0.1424
TCGA_55_6978	0.7516	0.7543	-0.0027	0.2546	0.2493	0.0053	0.2319	0.2756	-0.0437	0.671	0.9071	-0.2361	0.2846	0.3576	-0.073	0.4324	0.4141	0.0183	0.466	0.3083	0.1577	0.4974	0.4673	0.0301
TCGA_55_6979	0.8523	0.9018	-0.0495	0.2743	0.107	0.1673	0.2933	0.3563	-0.063	0.7622	0.7239	0.0383	0.3439	0.1696	0.1743	0.3235	0.8361	-0.5126	0.3529	0.1829	0.17	0.5654	0.4609	0.1045
TCGA_55_6981	0.5738	0.9441	-0.3703	0.2498	0.2539	-0.0041	0.4536	0.3135	0.1401	0.6158	0.8399	-0.2241	0.1873	0.4026	-0.2153	0.347	0.5801	-0.2331	0.3956	0.3012	0.0944	0.5817	0.4689	0.1128
TCGA_55_6982	0.8119	0.9323	-0.1204	0.2967	0.3472	-0.0505	0.1859	0.4262	-0.2403	0.7937	0.7846	0.0091	0.4452	0.4051	0.0401	0.4808	0.2711	0.2097	0.3654	0.5217	-0.1563	0.4859	0.4265	0.0594
TCGA_55_6983	0.8858	0.8515	0.0343	0.4012	0.3211	0.0801	0.3703	0.3416	0.0287	0.7445	0.5382	0.2063	0.3188	0.2724	0.0464	0.5553	0.3749	0.1804	0.4622	0.3231	0.1391	0.5968	0.534	0.0628
TCGA_55_6984	0.853	0.9148	-0.0618	0.2081	0.2128	-0.0047	0.3041	0.4818	-0.1777	1	0.8749	0.1251	0.5722	0.5672	0.005	0.286	0.6092	-0.3232	0.3746	0.5217	-0.1471	0.5306	0.5968	-0.0662
TCGA_55_6985	0.75	0.8044	-0.0544	0.2069	0.3088	-0.1019	0.1859	0.2479	-0.062	0.6812	0.586	0.0952	0.2163	0.2964	-0.0801	0.438	0.3708	0.0672	0.4336	0.4988	-0.0652	0.5389	0.3987	0.1402
TCGA_91_6828	0.8334	0.968	-0.1346	0.4844	0.338	0.1464	0.4038	0.4342	-0.0304	0.7507	0.6938	0.0569	0.4051	0.2827	0.1224	0.3746	0.4071	-0.0325	0.5417	0.3459	0.1958	0.4859	0.6216	-0.1357
TCGA_91_6829	1	0.7731	0.2269	0.2326	0.5325	-0.2999	0.0767	0.1562	-0.0795	0.7445	0.7943	-0.0498	0.258	0.3301	-0.0721	0.4266	0.7364	-0.3098	0.3587	0.3125	0.0462	0.3442	0.4807	-0.1365
TCGA_91_6831	0.3915	0.6895	-0.298	0.3413	0.4301	-0.0888	0.2044	0.1273	0.0771	0.6602	0.7367	-0.0765	0.2724	0.2863	-0.0139	0.4517	0.4187	0.033	0.2936	0.3437	-0.0501	0.3795	0.462	-0.0825
TCGA_91_6835	0.7034	0.8958	-0.1924	0.3596	0.4915	-0.1319	0.3117	0.3291	-0.0174	0.7445	0.8211	-0.0766	0.8047	0.3292	0.4755	0.4935	0.5018	-0.0083	0.2768	0.3309	-0.0541	0.5072	0.5386	-0.0314
TCGA_91_6836	0.8381	0.9001	-0.062	0.3353	0.4372	-0.1019	0.1874	0.0979	0.0895	0.586	0.7665	-0.1805	0.1708	0.2848	-0.114	0.4858	0.4459	0.0399	0.4444	0.254	0.1904	0.5151	0.4572	0.0579
TCGA_91_6847	0.8896	0.6523	0.2373	0.278	0.1764	0.1016	0.5546	0.2767	0.2779	0.8749	1	-0.1251	0.692	0.2497	0.4423	0.5981	0.6005	-0.0024	0.2062	0.263	-0.0568	0.4729	0.495	-0.0221
	Cancer type : LUSC
	PBRM1 E27 (ES)			HERC2 E52 (ES)			KRAS E6 (ES)			NF1 E31 (ES)			RNF213 E4 (ES)			NSD1 E4.2 (RI)			TRRAP E59.2 (AS)			CHD4 E4.1 (AA)
TCGA dataset	Normal PSI	Cancer PSI	Splicing alteration	Normal PSI	Cancer PSI	Splicing alteration	Normal PSI	Cancer PSI	Splicing alteration	Normal PSI	Cancer PSI	Splicing alteration	Normal PSI	Cancer PSI	Splicing alteration	Normal PSI	Cancer PSI	Splicing alteration	Normal PSI	Cancer PSI	Splicing alteration	Normal PSI	Cancer PSI	Splicing alteration
TCGA_22_4593	0.7335	0.7413	-0.0078	0.7497	0.6661	0.0836	0.3406	0.1377	0.2029	0.7854	0.6271	0.1583	0.3311	0.2985	0.0326	0.467	0.4606	0.0064	0.3928	0.235	0.1578	0.5728	0.5567	0.0161
TCGA_22_4609	0.7394	0.822	-0.0826	0.4581	0.5953	-0.1372	0.2017	0.2418	-0.0401	0.7566	0.82	-0.0634	0.3568	0.4886	-0.1318	0.4232	0.4764	-0.0532	0.5096	0.3651	0.1445	0.5246	0.5929	-0.0683
TCGA_22_5471	0.78	0.8748	-0.0948	0.6399	0.0993	0.5406	0.2344	0.1573	0.0771	0.585	1	-0.415	0.2779	0.435	-0.1571	0.3796	0.6315	-0.2519	0.4746	0.4652	0.0094	0.5447	0.5988	-0.0541
TCGA_22_5472	0.654	0.9214	-0.2674	0.6008	0.3823	0.2185	0.2001	0.3134	-0.1133	0.7933	0.8346	-0.0413	0.237	0.3311	-0.0941	0.3836	0.3782	0.0054	0.351	0.2465	0.1045	0.4372	0.5599	-0.1227
TCGA_22_5478	0.7108	0.8211	-0.1103	0.6409	0.6448	-0.0039	0.2092	0.2178	-0.0086	0.8205	0.6812	0.1393	0.307	0.4068	-0.0998	0.4588	0.3751	0.0837	0.3269	0.3322	-0.0053	0.5158	0.3502	0.1656
TCGA_22_5481	0.819	1	-0.181	0.3498	0.3597	-0.0099	0.3945	0.1085	0.286	0.7553	0.4303	0.325	0.4483	0.2779	0.1704	0.2966	0.3183	-0.0217	0.4548	0.3928	0.062	0.5334	0.4075	0.1259
TCGA_22_5482	0.5931	0.8005	-0.2074	0.4121	0.2038	0.2083	0.2308	0.1919	0.0389	0.8939	0.8166	0.0773	0.2643	0.5359	-0.2716	0.3633	0.45	-0.0867	0.3216	0.2749	0.0467	0.5287	0.546	-0.0173
TCGA_22_5483	0.7863	0.7958	-0.0095	0.62	0.301	0.319	0.207	0.101	0.106	0.806	0.6325	0.1735	0.3055	0.5467	-0.2412	0.3935	0.352	0.0415	0.4121	0.4151	-0.003	0.4829	0.5175	-0.0346
TCGA_22_5489	0.6887	0.8442	-0.1555	0.427	0.4486	-0.0216	0.2246	0.0823	0.1423	0.8132	0.7036	0.1096	0.3311	0.2678	0.0633	0.3683	0.3048	0.0635	0.2882	0.3321	-0.0439	0.4866	0.6205	-0.1339
TCGA_22_5491	0.646	0.7608	-0.1148	0.2887	0.4401	-0.1514	0.184	0.234	-0.05	0.7276	0.6487	0.0789	0.4548	0.4904	-0.0356	0.4363	0.3067	0.1296	0.3848	0.2961	0.0887	0.5869	0.5569	0.03
TCGA_33_4587	0.7689	0.9572	-0.1883	0.1924	0.2138	-0.0214	0.2251	0.0482	0.1769	1	0.4509	0.5491	0.3597	0.2724	0.0873	0.4697	0.3147	0.155	0.4211	0.3376	0.0835	0.437	0.4408	-0.0038
TCGA_33_6737	0.5521	0.8086	-0.2565	0.7441	0.1967	0.5474	0.2187	0.3922	-0.1735	0.5785	0.4765	0.102	0.3933	0.4548	-0.0615	0.5139	0.3742	0.1397	0.4606	0.4037	0.0569	0.4187	0.4949	-0.0762
TCGA_34_7107	0.6727	0.7112	-0.0385	0.6365	0.7239	-0.0874	0.1274	0.1377	-0.0103	0.8459	0.8166	0.0293	0.3701	0.1361	0.234	0.4169	0.3872	0.0297	0.3857	0.3868	-0.0011	0.5883	0.6098	-0.0215
TCGA_34_8454	0.3973	0.7399	-0.3426	0.2761	0.4088	-0.1327	0.2035	0.3395	-0.136	0.5533	0.8702	-0.3169	0.3228	0.4751	-0.1523	0.3074	0.4138	-0.1064	0.4079	0.4807	-0.0728	0.3336	0.4402	-0.1066
TCGA_39_5040	0.8027	0.7348	0.0679	0.1257	0.4437	-0.318	0.2664	0.2621	0.0043	0.8031	0.8262	-0.0231	0.2497	0.4163	-0.1666	0.3689	0.3989	-0.03	0.3164	0.3827	-0.0663	0.6045	0.4503	0.1542
TCGA_43_5670	0.8817	0.7856	0.0961	0.2562	0.1803	0.0759	0.2342	0.099	0.1352	0.8355	0.478	0.3575	0.333	0.333	0	0.4095	0.3823	0.0272	0.4674	0.2878	0.1796	0.4835	0.4679	0.0156
TCGA_43_6143	0.6694	0.9087	-0.2393	0.3386	0.357	-0.0184	0.4894	0.0337	0.4557	0.9122	0.6444	0.2678	0.3249	0.4928	-0.1679	0.5195	0.414	0.1055	0.4349	0.3226	0.1123	0.5798	0.6537	-0.0739
TCGA_43_6647	0.7571	0.4731	0.284	0.5354	0.7305	-0.1951	0.3822	0.155	0.2272	0.689	0.8833	-0.1943	0.3548	0.2779	0.0769	0.4067	0.3695	0.0372	0.4189	0.269	0.1499	0.5277	0.3981	0.1296
TCGA_43_6771	0.6628	0.8539	-0.1911	0.2657	0.5811	-0.3154	0.2434	0.1192	0.1242	0.8393	0.6175	0.2218	0.1614	0.531	-0.3696	0.3159	0.4159	-0.1	0.4453	0.3085	0.1368	0.5582	0.4467	0.1115
TCGA_43_6773	0.7648	0.765	-0.0002	0.3481	0.5625	-0.2144	0.2161	0.1957	0.0204	0.9485	0.6643	0.2842	0.3311	0.4093	-0.0782	0.5702	0.3835	0.1867	0.6715	0.3011	0.3704	0.5639	0.5695	-0.0056
TCGA_43_7657	0.7983	0.8269	-0.0286	0.405	0.6535	-0.2485	0.2432	0.1122	0.131	0.7911	0.4522	0.3389	0.3985	0.7892	-0.3907	0.5133	0.4554	0.0579	0.4602	0.2584	0.2018	0.493	0.5075	-0.0145
TCGA_43_7658	0.813	0.9854	-0.1724	0.2552	0.3594	-0.1042	0.4536	0.1188	0.3348	0.847	0.4604	0.3866	0.4178	0.2059	0.2119	0.3618	0.2947	0.0671	0.4732	0.4365	0.0367	0.4108	0.491	-0.0802
TCGA_51_4079	0.689	0.8476	-0.1586	0.2772	0.506	-0.2288	0.3204	0.1628	0.1576	0.8299	0.69	0.1399	0.3127	0.2779	0.0348	0.4363	0.4694	-0.0331	0.4126	0.3868	0.0258	0.5307	0.5361	-0.0054
TCGA_51_4080	0.6548	0.8462	-0.1914	0.3469	0.3214	0.0255	0.198	0.1821	0.0159	0.8198	0.8482	-0.0284	0.2075	0.5961	-0.3886	0.4463	0.2141	0.2322	0.3964	0.1737	0.2227	0.5536	0.5657	-0.0121
TCGA_56_7222	1	0.8895	0.1105	0.3287	0.3848	-0.0561	0.2468	0.2152	0.0316	0.8031	0.4766	0.3265	0.5451	0.2724	0.2727	0.2522	0.2052	0.047	0.5639	0.2298	0.3341	0.733	0.4685	0.2645
TCGA_56_7579	0.7047	1	-0.2953	0.318	0.3366	-0.0186	0.1215	0.1719	-0.0504	0.7973	0.7367	0.0606	0.4612	0.4143	0.0469	0.296	0.641	-0.345	0.3217	0.5	-0.1783	0.6082	0.5876	0.0206
TCGA_56_7580	0.6863	0.7825	-0.0962	0.2268	0.2156	0.0112	0.1949	0.1286	0.0663	0.7655	0.9245	-0.159	0.31	0.5291	-0.2191	0.4364	0.5068	-0.0704	0.345	0.3217	0.0233	0.3683	0.6512	-0.2829
TCGA_56_7582	0.5555	0.9391	-0.3836	0.1927	0.6019	-0.4092	0.222	0.2365	-0.0145	0.8807	0.6812	0.1995	0.3415	0.489	-0.1475	0.3778	0.347	0.0308	0.2443	0.4079	-0.1636	0.5401	0.6224	-0.0823
TCGA_56_7730	0.8132	0.8811	-0.0679	0.337	0.1536	0.1834	0.4045	0.1252	0.2793	0.7911	0.684	0.1071	0.5997	0.785	-0.1853	0.6745	0.3093	0.3652	0.3706	0.4272	-0.0566	0.5477	0.5014	0.0463
TCGA_56_7731	0.6983	0.9033	-0.205	0.6099	0.5305	0.0794	0.365	0.1719	0.1931	0.7622	0.886	-0.1238	0.2886	0.1577	0.1309	0.4266	0.3894	0.0372	0.4634	0.3104	0.153	0.5164	0.5728	-0.0564
TCGA_56_7823	0.5205	0.8061	-0.2856	0.2534	0.6445	-0.3911	0.2342	0.2615	-0.0273	0.9476	0.8203	0.1273	0.1734	0.5118	-0.3384	0.395	0.4266	-0.0316	0.3721	0.3529	0.0192	0.5153	0.5346	-0.0193
TCGA_56_8082	0.6446	0.7665	-0.1219	0.2693	0.257	0.0123	0.2655	0.1317	0.1338	0.7566	0.8607	-0.1041	0.4125	0.3597	0.0528	0.5801	0.5113	0.0688	0.2254	0.2376	-0.0122	0.5675	0.6175	-0.05
TCGA_56_8083	0.5291	0.709	-0.1799	0.281	0.3812	-0.1002	0.1893	0.0111	0.1782	0.9306	0.7239	0.2067	0.2724	0.333	-0.0606	0.3938	0.3555	0.0383	0.3774	0.2637	0.1137	0.5611	0.476	0.0851
TCGA_56_8201	0.7924	0.6095	0.1829	0.32	0.2269	0.0931	0.4054	0.1488	0.2566	0.8171	1	-0.1829	0.2724	0.1835	0.0889	0.3581	0.5763	-0.2182	0.3647	0.4923	-0.1276	0.5407	0.4343	0.1064
TCGA_56_8309	0.5477	0.6683	-0.1206	0.3034	0.2362	0.0672	0.1859	0.151	0.0349	0.7312	0.827	-0.0958	0.3655	0.1963	0.1692	0.5536	0.5832	-0.0296	0.4017	0.3889	0.0128	0.5615	0.4617	0.0998
TCGA_56_8623	0.7305	0.773	-0.0425	0.1879	0.1285	0.0594	0.1574	0.1863	-0.0289	1	0.9276	0.0724	0.3597	0.2598	0.0999	0.3659	0.5361	-0.1702	0.5045	0.3825	0.122	0.6175	0.4819	0.1356
TCGA_58_8386	0.7716	0.7134	0.0582	0.1362	0.2336	-0.0974	0.1719	0.0479	0.124	0.8234	0.7346	0.0888	0.1048	0.5291	-0.4243	0.4556	0.3783	0.0773	0.5123	0.3248	0.1875	0.4883	0.6301	-0.1418
TCGA_77_7138	0.8017	0.8485	-0.0468	0.2029	0.214	-0.0111	0.2477	0.3505	-0.1028	0.7389	0.6602	0.0787	0.4169	0.5997	-0.1828	0.316	0.3111	0.0049	0.4315	0.4211	0.0104	0.594	0.7676	-0.1736
TCGA_77_7142	0.7331	0.9507	-0.2176	0.1826	0.323	-0.1404	0.2624	0.1243	0.1381	0.9107	0.8853	0.0254	0.243	0.5184	-0.2754	0.6233	0.3508	0.2725	0.3956	0.3056	0.09	0.4651	0.6611	-0.196
TCGA_77_7337	0.7432	0.787	-0.0438	0.306	0.8455	-0.5395	0.1994	0.1656	0.0338	0.738	0.8749	-0.1369	0.31	0.3597	-0.0497	0.4183	0.3774	0.0409	0.469	0.3565	0.1125	0.3304	0.4083	-0.0779
TCGA_77_7338	0.7172	0.8233	-0.1061	0.5027	0.3823	0.1204	0.258	0.1807	0.0773	0.8702	0.6998	0.1704	0.4282	0.5533	-0.1251	0.2293	0.2525	-0.0232	0.2963	0.2857	0.0106	0.7758	0.495	0.2808
TCGA_77_8007	0.8104	0.7619	0.0485	0.2282	0.5552	-0.327	0.2287	0.2395	-0.0108	0.8104	0.9099	-0.0995	0.118	0.4835	-0.3655	0.347	0.3139	0.0331	0.6733	0.3319	0.3414	0.4984	0.4527	0.0457
TCGA_77_8008	0.5189	0.5958	-0.0769	0.1665	0.3231	-0.1566	0.1833	0.1402	0.0431	0.6861	0.8535	-0.1674	0.3188	0.5098	-0.191	0.4636	0.4033	0.0603	0.3297	0.3965	-0.0668	0.481	0.4937	-0.0127
TCGA_85_7710	0.8626	0.9382	-0.0756	0.1675	0.4782	-0.3107	0.2432	0.0639	0.1793	0.7985	0.5049	0.2936	0.2594	0.5888	-0.3294	0.4013	0.3954	0.0059	0.4011	0.3373	0.0638	0.5333	0.6209	-0.0876
TCGA_90_6837	0.5711	0.8542	-0.2831	0.6203	0.5599	0.0604	0.2289	0.178	0.0509	0.8346	0.7877	0.0469	0.2703	0.461	-0.1907	0.5062	0.6265	-0.1203	0.4521	0.4436	0.0085	0.5146	0.6213	-0.1067
TCGA_90_7767	0.6923	0.7589	-0.0666	0.2449	0.5059	-0.261	0.151	0.0756	0.0754	0.5255	0.7868	-0.2613	0.2575	0.2724	-0.0149	0.4677	0.265	0.2027	0.4418	0.3851	0.0567	0.4904	0.5744	-0.084
TCGA_92_7340	0.567	0.7354	-0.1684	0.3484	0.605	-0.2566	0.2606	0.0807	0.1799	0.6678	0.8566	-0.1888	0.3783	0.5169	-0.1386	0.3447	0.3894	-0.0447	0.4418	0.2546	0.1872	0.5617	0.4577	0.104
	Cancer type : PRAD
	PBRM1 E27 (ES)			HERC2 E52 (ES)			KRAS E6 (ES)			NF1 E31 (ES)			RNF213 E4 (ES)			NSD1 E4.2 (RI)			TRRAP E59.2 (AS)			CHD4 E4.1 (AA)
TCGA dataset	Normal PSI	Cancer PSI	Splicing alteration	Normal PSI	Cancer PSI	Splicing alteration	Normal PSI	Cancer PSI	Splicing alteration	Normal PSI	Cancer PSI	Splicing alteration	Normal PSI	Cancer PSI	Splicing alteration	Normal PSI	Cancer PSI	Splicing alteration	Normal PSI	Cancer PSI	Splicing alteration	Normal PSI	Cancer PSI	Splicing alteration
TCGA_CH_5761	0.7949	0.9776	-0.1827	0.4833	0.5061	-0.0228	0.4752	0.3416	0.1336	0.5973	0.3059	0.2914	0.6276	0.5349	0.0927	0.3991	0.5342	-0.1351	0.4539	0.4534	0.0005	0.6089	0.4316	0.1773
TCGA_CH_5767	0.8253	0.8799	-0.0546	0.2851	0.4321	-0.147	0.4297	0.3902	0.0395	0.525	0.3157	0.2093	0.4695	0.8489	-0.3794	0.4858	0.4002	0.0856	0.2534	0.334	-0.0806	0.5972	0.6082	-0.011
TCGA_CH_5769	0.854	0.9153	-0.0613	0.3661	0.3691	-0.003	0.3563	0.3205	0.0358	0.6361	0.671	-0.0349	0.2724	0.3439	-0.0715	0.3347	0.2485	0.0862	0.4211	0.311	0.1101	0.4887	0.5404	-0.0517
TCGA_EJ_7115	0.606	0.8904	-0.2844	0.603	0.6586	-0.0556	0.3591	0.4395	-0.0804	0.6361	0.5598	0.0763	0.29	0.5073	-0.2173	0.4957	0.3424	0.1533	0.3231	0.2959	0.0272	0.5184	0.5494	-0.031
TCGA_EJ_7123	0.2845	0.9497	-0.6652	0.7085	0.5891	0.1194	0.0903	0.3523	-0.262	0.8667	0.495	0.3717	0.3695	0.4125	-0.043	0.3489	0.329	0.0199	0.2344	0.4399	-0.2055	0.4698	0.5524	-0.0826
TCGA_EJ_7314	0.618	0.9834	-0.3654	0.7417	0.7829	-0.0412	0.2395	0.274	-0.0345	0.6812	0.6107	0.0705	0.2724	0.5291	-0.2567	0.3975	0.3834	0.0141	0.3631	0.4261	-0.063	0.5428	0.5878	-0.045
TCGA_EJ_7315	0.5396	0.901	-0.3614	0.5632	0.6412	-0.078	0.2616	0.3795	-0.1179	0.6904	0.6781	0.0123	0.2664	0.5073	-0.2409	0.3584	0.2924	0.066	0.3613	0.4518	-0.0905	0.4904	0.6615	-0.1711
TCGA_EJ_7317	0.8064	0.9457	-0.1393	0.6057	0.7733	-0.1676	0.4301	0.5254	-0.0953	0.5493	0.5673	-0.018	0.3597	0.325	0.0347	0.3656	0.539	-0.1734	0.3786	0.3556	0.023	0.6056	0.6532	-0.0476
TCGA_EJ_7321	0.8486	0.9278	-0.0792	0.4837	0.6574	-0.1737	0.4234	0.2624	0.161	0.6832	0.4825	0.2007	0.3597	0.4282	-0.0685	0.4056	0.3065	0.0991	0.3543	0.318	0.0363	0.5824	0.6358	-0.0534
TCGA_EJ_7327	0.8655	0.9061	-0.0406	0.4978	0.6863	-0.1885	0.3188	0.257	0.0618	0.5718	0.4664	0.1054	0.5073	0.4282	0.0791	0.5241	0.4546	0.0695	0.2495	0.3072	-0.0577	0.6273	0.5051	0.1222
TCGA_EJ_7328	0.4206	0.7291	-0.3085	0.5619	0.1486	0.4133	0.0985	0.1994	-0.1009	0.7225	0.6138	0.1087	0.2273	0.4282	-0.2009	0.3924	0.3262	0.0662	0.2725	0.261	0.0115	0.5221	0.6568	-0.1347
TCGA_EJ_7330	0.5079	0.8552	-0.3473	0.6288	0.585	0.0438	0.2515	0.4484	-0.1969	0.8031	0.5855	0.2176	0.2619	0.4438	-0.1819	0.4709	0.2833	0.1876	0.5537	0.3863	0.1674	0.4772	0.5385	-0.0613
TCGA_EJ_7331	0.651	0.7865	-0.1355	0.7592	0.6054	0.1538	0.206	0.3986	-0.1926	0.6745	0.5258	0.1487	0.3017	0.3822	-0.0805	0.4352	0.4569	-0.0217	0.4296	0.4076	0.022	0.5999	0.5942	0.0057
TCGA_EJ_7781	0.5028	0.8477	-0.3449	0.614	0.6819	-0.0679	0.1819	0.5011	-0.3192	0.7776	0.521	0.2566	0.3597	0.4984	-0.1387	0.3678	0.3845	-0.0167	0.3987	0.4469	-0.0482	0.4646	0.6487	-0.1841
TCGA_EJ_7782	0.8731	0.9085	-0.0354	0.5076	0.669	-0.1614	0.2992	0.3733	-0.0741	0.7445	0.6031	0.1414	0.2724	0.5812	-0.3088	0.3197	0.3956	-0.0759	0.4407	0.3307	0.11	0.5934	0.6161	-0.0227
TCGA_EJ_7784	0.7919	0.932	-0.1401	0.487	0.5086	-0.0216	0.3784	0.4157	-0.0373	0.6051	0.4449	0.1602	0.2782	0.4431	-0.1649	0.4764	0.2453	0.2311	0.3605	0.445	-0.0845	0.5236	0.5832	-0.0596
TCGA_EJ_7785	0.4076	0.7106	-0.303	0.2536	0.6312	-0.3776	0.2049	0.4536	-0.2487	0.643	0.5762	0.0668	0.31	0.2895	0.0205	0.4184	0.4367	-0.0183	0.3186	0.4255	-0.1069	0.546	0.566	-0.02
TCGA_EJ_7786	0.613	0.8193	-0.2063	0.5013	0.5561	-0.0548	0.2842	0.4402	-0.156	0.8147	0.5806	0.2341	0.3074	0.4663	-0.1589	0.3878	0.438	-0.0502	0.383	0.324	0.059	0.5227	0.5511	-0.0284
TCGA_EJ_7789	0.8678	0.9666	-0.0988	0.4394	0.3825	0.0569	0.3505	0.3009	0.0496	0.5673	0.5382	0.0291	0.338	0.6401	-0.3021	0.4216	0.2228	0.1988	0.6452	0.4211	0.2241	0.6523	0.5615	0.0908
TCGA_EJ_7792	0.6717	0.5993	0.0724	0.3668	0.484	-0.1172	0.178	0.3351	-0.1571	0.7937	0.6313	0.1624	0.3017	0.3274	-0.0257	0.4387	0.4318	0.0069	0.5417	0.3196	0.2221	0.5421	0.5184	0.0237
TCGA_EJ_7793	0.6728	0.8464	-0.1736	0.4473	0.7624	-0.3151	0.2357	0.3199	-0.0842	0.6926	0.6889	0.0037	0.2305	0.0908	0.1397	0.4755	0.3719	0.1036	0.2432	0.1989	0.0443	0.5134	0.5576	-0.0442
TCGA_EJ_7794	0.6811	0.8498	-0.1687	0.5555	0.7015	-0.146	0.277	0.2996	-0.0226	0.6821	0.5806	0.1015	0.3597	0.3087	0.051	0.4479	0.3845	0.0634	0.3546	0.469	-0.1144	0.5878	0.5042	0.0836
TCGA_EJ_7797	0.5616	0.9018	-0.3402	0.2246	0.5266	-0.302	0.2261	0.3771	-0.151	0.9031	0.512	0.3911	0.2305	0.338	-0.1075	0.4266	0.4756	-0.049	0.4456	0.375	0.0706	0.5417	0.5228	0.0189
TCGA_HC_7737	0.8149	0.8877	-0.0728	0.6004	0.3926	0.2078	0.206	0.3381	-0.1321	0.7239	0.4144	0.3095	0.351	0.6141	-0.2631	0.4005	0.4864	-0.0859	0.4518	0.4875	-0.0357	0.5193	0.5737	-0.0544
TCGA_HC_7738	0.5048	0.8153	-0.3105	0.5423	0.4002	0.1421	0.3325	0.4089	-0.0764	0.8399	0.5292	0.3107	0.2997	0.5741	-0.2744	0.5096	0.31	0.1996	0.5549	0.4532	0.1017	0.479	0.4921	-0.0131
TCGA_HC_7742	0.7797	0.6981	0.0816	0.6853	0.6356	0.0497	0.2527	0.5384	-0.2857	0.6569	0.5712	0.0857	0.2917	0.5291	-0.2374	0.3759	0.2698	0.1061	0.3012	0.4855	-0.1843	0.5695	0.5514	0.0181
TCGA_HC_7745	0.4954	0.8775	-0.3821	0.6985	0.2708	0.4277	0.4157	0.3117	0.104	0.6931	0.7589	-0.0658	0.254	0.1793	0.0747	0.448	0.3102	0.1378	0.2667	0.4518	-0.1851	0.4933	0.4898	0.0035
TCGA_HC_7747	0.6684	0.8754	-0.207	0.4829	0.6147	-0.1318	0.3156	0.4536	-0.138	0.7178	0.4215	0.2963	0.2938	0.1577	0.1361	0.5801	0.3689	0.2112	0.3373	0.284	0.0533	0.5692	0.6845	-0.1153
TCGA_HC_7819	0.7418	0.9665	-0.2247	0.5749	0.3726	0.2023	0.3934	0.4829	-0.0895	0.6085	0.4664	0.1421	0.3068	0.4125	-0.1057	0.3264	0.4783	-0.1519	0.4615	0.3473	0.1142	0.5203	0.651	-0.1307
TCGA_HC_8258	0.7143	0.6052	0.1091	0.4719	0.3261	0.1458	0.2933	0.6241	-0.3308	0.5382	0.6283	-0.0901	0.2497	0.2912	-0.0415	0.3405	0.5963	-0.2558	0.2804	0.6358	-0.3554	0.5075	0.4308	0.0767
TCGA_HC_8259	0.5893	0.8554	-0.2661	0.3958	0.5533	-0.1575	0.4028	0.5298	-0.127	0.5831	0.671	-0.0879	0.314	0.3597	-0.0457	0.5324	0.3163	0.2161	0.4211	0.3063	0.1148	0.5136	0.5523	-0.0387
TCGA_HC_8260	0.7624	0.8958	-0.1334	0.422	0.2666	0.1554	0.3117	0.4308	-0.1191	0.6361	0.6361	0	0.2724	0.4733	-0.2009	0.4454	0.6297	-0.1843	0.4086	0.3164	0.0922	0.6909	0.6886	0.0023
TCGA_HC_8262	0.8365	0.8871	-0.0506	0.2888	0.314	-0.0252	0.2695	0.4014	-0.1319	0.5904	0.684	-0.0936	0.111	0.5392	-0.4282	0.3625	0.3959	-0.0334	0.4086	0.4211	-0.0125	0.5938	0.6828	-0.089
TCGA_J4_A83J	0.8353	0.9041	-0.0688	0.2122	0.2663	-0.0541	0.3102	0.4137	-0.1035	0.8234	0.5553	0.2681	0.3843	0.5291	-0.1448	0.3545	0.347	0.0075	0.4211	0.5417	-0.1206	0.6309	0.489	0.1419
	Cancer type : READ
	PBRM1 E27 (ES)			HERC2 E52 (ES)			KRAS E6 (ES)			NF1 E31 (ES)			RNF213 E4 (ES)			NSD1 E4.2 (RI)			TRRAP E59.2 (AS)			CHD4 E4.1 (AA)
TCGA dataset	Normal PSI	Cancer PSI	Splicing alteration	Normal PSI	Cancer PSI	Splicing alteration	Normal PSI	Cancer PSI	Splicing alteration	Normal PSI	Cancer PSI	Splicing alteration	Normal PSI	Cancer PSI	Splicing alteration	Normal PSI	Cancer PSI	Splicing alteration	Normal PSI	Cancer PSI	Splicing alteration	Normal PSI	Cancer PSI	Splicing alteration
TCGA_AG_3725	0.859	0.9555	-0.0965	0.2713	0.3265	-0.0552	0.6125	0.2807	0.3318	0.4047	0.5049	-0.1002	0.31	0.4996	-0.1896	0.4672	0.2099	0.2573	0.6857	0.525	0.1607	0.5805	0.5225	0.058
TCGA_AG_3731	0.7177	0.8756	-0.1579	0.4136	0.3744	0.0392	0.605	0.3782	0.2268	0.6009	0.5524	0.0485	0.333	0.333	0	0.347	0.248	0.099	0.3942	0.4031	-0.0089	0.4957	0.5099	-0.0142
TCGA_AG_3732	0.4419	0.8678	-0.4259	0.6734	0.4595	0.2139	0.5138	0.3748	0.139	0.6998	0.6182	0.0816	0.4763	0.2256	0.2507	0.4963	0.6956	-0.1993	0.3489	0.3825	-0.0336	0.4892	0.4836	0.0056
TCGA_AG_3742	0.7481	0.8233	-0.0752	0.4285	0.3654	0.0631	0.6017	0.4234	0.1783	0.5382	0.7445	-0.2063	0.5997	0.2305	0.3692	0.2125	0.2003	0.0122	0.2254	0.4716	-0.2462	0.572	0.4423	0.1297
TCGA_AH_6643	0.626	0.9737	-0.3477	0.3561	0.4956	-0.1395	0.6044	0.3495	0.2549	0.7776	0.7846	-0.007	0.4573	0.1577	0.2996	0.2767	0.3759	-0.0992	0.4634	0.3678	0.0956	0.5737	0.5654	0.0083
	Cancer type : THCA
	PBRM1 E27 (ES)			HERC2 E52 (ES)			KRAS E6 (ES)			NF1 E31 (ES)			RNF213 E4 (ES)			NSD1 E4.2 (RI)			TRRAP E59.2 (AS)			CHD4 E4.1 (AA)
TCGA dataset	Normal PSI	Cancer PSI	Splicing alteration	Normal PSI	Cancer PSI	Splicing alteration	Normal PSI	Cancer PSI	Splicing alteration	Normal PSI	Cancer PSI	Splicing alteration	Normal PSI	Cancer PSI	Splicing alteration	Normal PSI	Cancer PSI	Splicing alteration	Normal PSI	Cancer PSI	Splicing alteration	Normal PSI	Cancer PSI	Splicing alteration
REBC_YQ_A90H	0.9782	0.7668	0.2114	0.6058	0.5104	0.0954	0.2933	0.3061	-0.0128	0.5229	0.6188	-0.0959	0.2178	0.4143	-0.1965	0.3679	0.5496	-0.1817	0.4369	0.4923	-0.0554	0.5713	0.363	0.2083
REBC_YQ_A90K	1	0.7417	0.2583	0.7684	0.6019	0.1665	0.2933	0.6595	-0.3662	0.5553	0.5735	-0.0182	0.0856	0.304	-0.2184	0.47	0.4706	-0.0006	0.4211	0.2143	0.2068	0.5356	0.1034	0.4322
REBC_YQ_A90L	0.8111	1	-0.1889	0.4978	0.5877	-0.0899	0.3748	0.3837	-0.0089	0.5742	0.5382	0.036	0.1736	0.3421	-0.1685	0.4711	0.5301	-0.059	0.708	0.1951	0.5129	0.5843	0.4799	0.1044
TCGA_BJ_A28R	0.919	0.9479	-0.0289	0.541	0.3508	0.1902	0.3748	0.4208	-0.046	0.6602	0.5701	0.0901	0.258	0.3054	-0.0474	0.5624	0.4984	0.064	0.4119	0.2637	0.1482	0.5632	0.535	0.0282
TCGA_BJ_A28X	0.9165	0.933	-0.0165	0.2794	0.3159	-0.0365	0.1291	0.1634	-0.0343	0.7151	0.6188	0.0963	0.1917	0.4282	-0.2365	0.5589	0.5817	-0.0228	0.4444	0.4492	-0.0048	0.5675	0.622	-0.0545
TCGA_BJ_A290	0.8164	0.6651	0.1513	0.5661	0.1176	0.4485	0.3591	0.2334	0.1257	0.6194	0.6908	-0.0714	0.2345	0.4282	-0.1937	0.3708	0.5096	-0.1388	0.2814	0.2894	-0.008	0.5492	0.4499	0.0993
TCGA_BJ_A2N7	0.8776	0.9557	-0.0781	0.3858	0.4111	-0.0253	0.3889	0.3416	0.0473	0.7367	0.5266	0.2101	0.2414	0.31	-0.0686	0.4654	0.2983	0.1671	0.4047	0.3054	0.0993	0.631	0.4948	0.1362
TCGA_BJ_A2N8	0.9611	0.8846	0.0765	0.6312	0.239	0.3922	0.3703	0.3505	0.0198	0.6184	0.6468	-0.0284	0.301	0.7497	-0.4487	0.4095	0.4435	-0.034	0.2243	0.2254	-0.0011	0.5427	0.5606	-0.0179
TCGA_BJ_A2NA	0.8977	0.8528	0.0449	0.5013	0.2897	0.2116	0.2319	0.5375	-0.3056	0.6455	0.5025	0.143	0.3188	0.4415	-0.1227	0.539	0.6233	-0.0843	0.3385	0.3265	0.012	0.6398	0.5405	0.0993
TCGA_DO_A1JZ	0.9314	0.9591	-0.0277	0.7176	0.4719	0.2457	0.2833	0.257	0.0263	0.6698	0.511	0.1588	0.295	0.391	-0.096	0.3863	0.4811	-0.0948	0.4153	0.3326	0.0827	0.5737	0.5038	0.0699
TCGA_E8_A2JQ	0.8744	0.9356	-0.0612	0.3878	0.1459	0.2419	0.2493	0.274	-0.0247	0.6146	0.5266	0.088	0.2059	0.3439	-0.138	0.3681	0.3793	-0.0112	0.3397	0.5017	-0.162	0.5103	0.5145	-0.0042
TCGA_EL_A3GZ	0.9502	0.9317	0.0185	0.4814	0.1826	0.2988	0.272	0.3966	-0.1246	0.6812	0.4144	0.2668	0.2305	0.3415	-0.111	0.3935	0.4842	-0.0907	0.3191	0.3148	0.0043	0.5179	0.491	0.0269
TCGA_EL_A3H1	0.9849	0.9821	0.0028	0.4962	0.4132	0.083	0.305	0.3596	-0.0546	0.4804	0.4898	-0.0094	0.1577	0.2724	-0.1147	0.5058	0.3378	0.168	0.4327	0.3223	0.1104	0.5659	0.5808	-0.0149
TCGA_EL_A3H2	0.9261	0.8815	0.0446	0.4079	0.4024	0.0055	0.2676	0.2776	-0.01	0.7055	0.5025	0.203	0.194	0.2193	-0.0253	0.4228	0.4045	0.0183	0.3569	0.343	0.0139	0.565	0.5131	0.0519
TCGA_EL_A3H7	0.8729	0.8262	0.0467	0.3805	0.2648	0.1157	0.3313	0.3325	-0.0012	0.6938	0.671	0.0228	0.254	0.4169	-0.1629	0.4672	0.4636	0.0036	0.3703	0.2667	0.1036	0.5781	0.4921	0.086
TCGA_EL_A3MW	0.8579	0.8631	-0.0052	0.4702	0.1706	0.2996	0.3795	0.1107	0.2688	0.6505	0.7445	-0.094	0.337	0.1998	0.1372	0.493	0.4647	0.0283	0.3995	0.3309	0.0686	0.5768	0.5446	0.0322
TCGA_EL_A3MY	0.9267	0.8535	0.0732	0.5655	0.391	0.1745	0.2853	0.1525	0.1328	0.6459	0.5077	0.1382	0.2724	0.4996	-0.2272	0.4128	0.5605	-0.1477	0.3548	0.3156	0.0392	0.5371	0.5526	-0.0155
TCGA_EL_A3N2	0.8752	0.9688	-0.0936	0.4521	0.3554	0.0967	0.2306	0.3446	-0.114	0.6475	0.7239	-0.0764	0.3458	0.4157	-0.0699	0.3719	0.5942	-0.2223	0.3818	0.3315	0.0503	0.5761	0.5926	-0.0165
TCGA_EL_A3N3	0.9363	0.9007	0.0356	0.5369	0.3908	0.1461	0.2684	0.2933	-0.0249	0.6872	0.8075	-0.1203	0.2168	0.3545	-0.1377	0.4368	0.3422	0.0946	0.3714	0.2831	0.0883	0.6154	0.5708	0.0446
TCGA_EL_A3T0	0.938	0.8659	0.0721	0.3746	0.2793	0.0953	0.3457	0.3596	-0.0139	0.7106	0.9557	-0.2451	0.3843	0.2724	0.1119	0.3413	0.3917	-0.0504	0.4211	0.2513	0.1698	0.606	0.5434	0.0626
TCGA_EL_A3T1	0.859	0.9667	-0.1077	0.3112	0.3045	0.0067	0.3109	0.3451	-0.0342	0.7154	0.5148	0.2006	0.2468	0.2724	-0.0256	0.3894	0.49	-0.1006	0.4303	0.3219	0.1084	0.5493	0.5421	0.0072
TCGA_EL_A3T2	0.892	0.9294	-0.0374	0.4344	0.4516	-0.0172	0.3614	0.334	0.0274	0.73	0.667	0.063	0.1303	0.3425	-0.2122	0.4407	0.5343	-0.0936	0.25	0.338	-0.088	0.5633	0.5998	-0.0365
TCGA_EL_A3T3	0.8937	1	-0.1063	0.4056	0.1165	0.2891	0.2933	0.4208	-0.1275	0.7989	1	-0.2011	0.1998	0.3959	-0.1961	0.4463	0.4532	-0.0069	0.3678	0.3866	-0.0188	0.5597	0.4996	0.0601
TCGA_EL_A3T6	0.9325	0.8884	0.0441	0.3177	0.3652	-0.0475	0.3495	0.3375	0.012	0.8718	0.7527	0.1191	0.4026	0.3439	0.0587	0.316	0.5152	-0.1992	0.489	0.3214	0.1676	0.6008	0.547	0.0538
TCGA_EL_A3T7	0.9586	0.9544	0.0042	0.3072	0.2866	0.0206	0.369	0.3069	0.0621	0.6554	0.5156	0.1398	0.3466	0.4835	-0.1369	0.3509	0.4859	-0.135	0.3995	0.3726	0.0269	0.5687	0.5351	0.0336
TCGA_EL_A3T8	0.9364	0.9106	0.0258	0.3062	0.3708	-0.0646	0.4536	0.4377	0.0159	0.7663	0.6629	0.1034	0.254	0.3188	-0.0648	0.2767	0.3998	-0.1231	0.3798	0.3942	-0.0144	0.4747	0.4757	-0.001
TCGA_EL_A3TB	0.9154	1	-0.0846	0.3268	0.0781	0.2487	0.2138	0.2441	-0.0303	0.68	0.8031	-0.1231	0.1998	0.7239	-0.5241	0.3158	0.4889	-0.1731	0.398	0.3217	0.0763	0.4964	0.4262	0.0702
TCGA_EL_A3ZH	0.9687	0.9607	0.008	0.2678	0.2641	0.0037	0.4108	0.4157	-0.0049	0.7472	0.717	0.0302	0.5425	0.3747	0.1678	0.4023	0.3072	0.0951	0.2848	0.3703	-0.0855	0.5892	0.5715	0.0177
TCGA_EL_A3ZK	1	0.9394	0.0606	0.4091	0.2061	0.203	0.4693	0.3634	0.1059	0.7283	0.7283	0	0.1623	0.1793	-0.017	0.4234	0.5375	-0.1141	0.3236	0.48	-0.1564	0.5555	0.5269	0.0286
TCGA_EL_A3ZP	0.9107	0.9571	-0.0464	0.392	0.0975	0.2945	0.1133	0.502	-0.3887	0.5493	0.8031	-0.2538	0.2818	0.3843	-0.1025	0.4283	0.3559	0.0724	0.5017	0.4054	0.0963	0.4874	0.4751	0.0123
TCGA_EL_A3ZR	0.9184	0.8527	0.0657	0.3594	0.1472	0.2122	0.369	0.3563	0.0127	0.6234	0.5382	0.0852	0.4169	0.211	0.2059	0.347	0.4266	-0.0796	0.355	0.2402	0.1148	0.5917	0.4879	0.1038
TCGA_EL_A3ZT	0.9141	0.8851	0.029	0.447	0.1166	0.3304	0.3069	0.2493	0.0576	0.7856	0.7312	0.0544	0.3068	0.4193	-0.1125	0.3042	0.55	-0.2458	0.2519	0.2667	-0.0148	0.5839	0.466	0.1179
TCGA_EM_A1CT	0.9048	0.9359	-0.0311	0.5013	0.5388	-0.0375	0.2106	0.4536	-0.243	0.6602	0.4825	0.1777	0.4517	0.29	0.1617	0.4266	0.5705	-0.1439	0.2472	0.381	-0.1338	0.6615	0.6512	0.0103
TCGA_EM_A1CU	0.9298	0.9726	-0.0428	0.5006	0.3699	0.1307	0.348	0.2933	0.0547	0.832	0.5698	0.2622	0.2256	0.3274	-0.1018	0.3511	0.6503	-0.2992	0.455	0.4901	-0.0351	0.6345	0.5348	0.0997
TCGA_EM_A1CV	0.8995	0.9583	-0.0588	0.3703	0.4622	-0.0919	0.2241	0.3505	-0.1264	0.6646	0.5727	0.0919	0.2938	0.3551	-0.0613	0.4225	0.4633	-0.0408	0.278	0.3785	-0.1005	0.5683	0.5771	-0.0088
TCGA_ET_A2N5	0.9712	0.9558	0.0154	0.4012	0.3088	0.0924	0.3703	0.3156	0.0547	0.7106	0.6509	0.0597	0.3666	0.2724	0.0942	0.4033	0.5009	-0.0976	0.3613	0.384	-0.0227	0.5513	0.5692	-0.0179
TCGA_ET_A3DP	0.913	0.9693	-0.0563	0.5302	0.4654	0.0648	0.2782	0.2933	-0.0151	0.62	0.6629	-0.0429	0.1722	0.336	-0.1638	0.474	0.5476	-0.0736	0.3176	0.2691	0.0485	0.5349	0.4893	0.0456
TCGA_ET_A3DW	0.8641	1	-0.1359	0.522	0.2598	0.2622	0.5122	0.4377	0.0745	0.6296	0.512	0.1176	0.3597	0.4071	-0.0474	0.2933	0.5564	-0.2631	0.5769	0.3295	0.2474	0.5903	0.5276	0.0627
TCGA_FY_A3TY	0.8888	0.8099	0.0789	0.3398	0.2702	0.0696	0.4773	0.2664	0.2109	0.7217	0.8234	-0.1017	0.3058	0.2724	0.0334	0.3217	0.4595	-0.1378	0.3459	0.3227	0.0232	0.646	0.5888	0.0572
TCGA_GE_A2C6	0.9752	0.868	0.1072	0.4539	0.3763	0.0776	0.3117	0.3966	-0.0849	0.566	0.578	-0.012	0.3959	0.1873	0.2086	0.6378	0.4926	0.1452	0.4072	0.3691	0.0381	0.517	0.5493	-0.0323
TCGA_H2_A2K9	0.9298	0.8431	0.0867	0.5249	0.3395	0.1854	0.3053	0.0214	0.2839	0.7324	0.9302	-0.1978	0.3551	0.2378	0.1173	0.406	0.3881	0.0179	0.334	0.293	0.041	0.5523	0.535	0.0173
TCGA_H2_A3RI	0.952	1	-0.048	0.4408	0.422	0.0188	0.2548	0.3722	-0.1174	0.7077	0.7554	-0.0477	0.3519	0.5291	-0.1772	0.3162	0.4595	-0.1433	0.4	0.3427	0.0573	0.6285	0.5928	0.0357
	Cancer type : UCEC
	PBRM1 E27 (ES)			HERC2 E52 (ES)			KRAS E6 (ES)			NF1 E31 (ES)			RNF213 E4 (ES)			NSD1 E4.2 (RI)			TRRAP E59.2 (AS)			CHD4 E4.1 (AA)
TCGA dataset	Normal PSI	Cancer PSI	Splicing alteration	Normal PSI	Cancer PSI	Splicing alteration	Normal PSI	Cancer PSI	Splicing alteration	Normal PSI	Cancer PSI	Splicing alteration	Normal PSI	Cancer PSI	Splicing alteration	Normal PSI	Cancer PSI	Splicing alteration	Normal PSI	Cancer PSI	Splicing alteration	Normal PSI	Cancer PSI	Splicing alteration
TCGA_AJ_A3NC	0	0.931	-0.931	0.1516	0.0658	0.0858										0.4435	0.5313	-0.0878	0.2443	0.5281	-0.2838	0.5306	0.6318	-0.1012
TCGA_AJ_A3NE	0.2459	0.9345	-0.6886	0.2839	0.4597	-0.1758										0.4207	0.5082	-0.0875	0.3364	0.3636	-0.0272	0.5023	0.4976	0.0047
TCGA_AJ_A3NH	0.86	0.9423	-0.0823	0.098	0.1427	-0.0447										0.4023	0.3689	0.0334	0.3006	0.3104	-0.0098	0.4075	0.5589	-0.1514
TCGA_AX_A0J0	0.3308	0.915	-0.5842	0.29	0.1277	0.1623										0.4023	0.387	0.0153	0.1762	0.2988	-0.1226	0.3746	0.6249	-0.2503
TCGA_AX_A2HC	0.1761	0.8582	-0.6821	0.4387	0.3464	0.0923										0.3174	0.4872	-0.1698	0.2414	0.3253	-0.0839	0.4863	0.3243	0.162
TCGA_BG_A3PP	0.6605	0.9497	-0.2892	0.2449	0.164	0.0809										0.347	0.3168	0.0302	0.3706	0.1951	0.1755	0.4047	0.5151	-0.1104
TCGA_BK_A4ZD	0.3059	0.9706	-0.6647	0.3799	0.1852	0.1947										0.5116	0.2567	0.2549	0.2227	0.1778	0.0449	0.4687	0.6626	-0.1939
TCGA_AX_A2HD	0.6805	0.9618	-0.2813	0.1314	0.3379	-0.2065										0.2654	0.3778	-0.1124	0.3148	0.0357	0.2791	0.5215	0.5882	-0.0667
TCGA_BG_A2AD	0.2081	0.9118	-0.7037	0.1826	0.5323	-0.3497										0.6145	0.5386	0.0759	0.2667	0.494	-0.2273	0.4836	0.6081	-0.1245
TCGA_BG_A3EW	0.1191	1	-0.8809	0.1039	0.1334	-0.0295										0.7416	0.4341	0.3075	0.2092	0.3392	-0.13	0.5793	0.4714	0.1079
TCGA_BK_A13C	0.3243	1	-0.6757	0.5217	0.309	0.2127										0.3697	0.4489	-0.0792	0.0923	0.4486	-0.3563	0.3328	0.4444	-0.1116
TCGA_E6_A1M0	0.1366	1	-0.8634	0.6376	0.287	0.3506										0.4319	0.3697	0.0622	0.4486	0.2752	0.1734	0.4444	0.433	0.0114
TCGA_AX_A1CF	0.8	0.9671	-0.1671	0.4485	0.3964	0.0521										0.4489	0.1401	0.3088	0.2251	0.5544	-0.3293	0.7236	0.5994	0.1242
