# Supplementary material for: Alternative splicing of PBRM1 mediates resistance to PD-1 blockade therapy in renal cancer
Source: EMBO J. 2024 Oct 7;43(22):7. doi: 10.1038/s44318-024-00262-7 (PMC11574163; doi:10.1038/s44318-024-00262-7)
Supplement: Supplementary file 8 — Dataset EV4 [file 44318_2024_262_MOESM8_ESM.xlsx]

## Sheet: Dataset EV4
Dataset EV4 : Related to Fig. 1D and 6A
BLCA			BRCA			COAD			HNSC			KICH			KIRC			KIRP			LIHC			LUAD			LUSC			PRAD			READ			STAD			THCA			UCEC
TCGA dataset	Samply type	PBRM1 E27 PSI	TCGA dataset	Samply type	PBRM1 E27 PSI	TCGA dataset	Samply type	PBRM1 E27 PSI	TCGA dataset	Samply type	PBRM1 E27 PSI	TCGA dataset	Samply type	PBRM1 E27 PSI	TCGA dataset	Samply type	PBRM1 E27 PSI	TCGA dataset	Samply type	PBRM1 E27 PSI	TCGA dataset	Samply type	PBRM1 E27 PSI	TCGA dataset	Samply type	PBRM1 E27 PSI	TCGA dataset	Samply type	PBRM1 E27 PSI	TCGA dataset	Samply type	PBRM1 E27 PSI	TCGA dataset	Samply type	PBRM1 E27 PSI	TCGA dataset	Samply type	PBRM1 E27 PSI	TCGA dataset	Samply type	PBRM1 E27 PSI	TCGA dataset	Samply type	PBRM1 E27 PSI
TCGA_GC_A6I3	Normal	1	TCGA_BH_A18V	Normal	1	TCGA_AA_3660	Normal	1	TCGA_CV_6934	Normal	1	TCGA_KN_8432	Normal	1	TCGA_B0_4712	Normal	0.9756	TCGA_A4_A4ZT	Normal	1	TCGA_BC_A10R	Normal	1	TCGA_91_6829	Normal	1	TCGA_56_7222	Normal	1	TCGA_G9_6356	Normal	1	TCGA_AF_5654	Normal	0.8984	TCGA_CG_5721	Normal	1	REBC_YQ_A90D	Normal	1	TCGA_AX_A1CI	Normal	1
TCGA_GD_A2C5	Normal	0.9301	TCGA_BH_A18U	Normal	0.9061	TCGA_AA_3525	Normal	0.9709	TCGA_CV_6960	Normal	1	TCGA_KL_8332	Normal	0.9443	TCGA_CJ_5689	Normal	0.9476	TCGA_GL_A9DE	Normal	0.9484	TCGA_BC_A10Z	Normal	1	TCGA_55_6968	Normal	0.9443	TCGA_43_5670	Normal	0.8817	TCGA_G9_6363	Normal	0.9394	TCGA_AF_3400	Normal	0.8682	TCGA_HU_8238	Normal	1	REBC_YQ_A90F	Normal	1	TCGA_DI_A2QY	Normal	1
TCGA_K4_A54R	Normal	0.8978	TCGA_BH_A1FC	Normal	0.8762	TCGA_AA_3522	Normal	0.9559	TCGA_CV_7183	Normal	1	TCGA_KN_8427	Normal	0.9437	TCGA_CZ_5988	Normal	0.9295	TCGA_DZ_6134	Normal	0.9379	TCGA_BD_A3EP	Normal	1	TCGA_55_6971	Normal	0.9238	TCGA_85_7710	Normal	0.8626	TCGA_G9_6362	Normal	0.9324	TCGA_AG_3725	Normal	0.859	TCGA_BR_6458	Normal	0.9735	REBC_YQ_A90K	Normal	1	TCGA_AX_A1CK	Normal	0.9084
TCGA_BT_A2LB	Normal	0.8705	TCGA_E2_A1LB	Normal	0.8727	TCGA_A6_2685	Normal	0.9556	TCGA_CV_7432	Normal	1	TCGA_KL_8326	Normal	0.9308	TCGA_CZ_5469	Normal	0.9168	TCGA_DZ_6131	Normal	0.9341	TCGA_DD_A39Z	Normal	1	TCGA_49_6761	Normal	0.9099	TCGA_22_5481	Normal	0.819	TCGA_G9_6496	Normal	0.9311	TCGA_AG_3742	Normal	0.7481	TCGA_CG_5720	Normal	0.9703	REBC_YQ_A90M	Normal	1	TCGA_FL_A1YM	Normal	0.8973
TCGA_K4_A3WV	Normal	0.8561	TCGA_BH_A0BT	Normal	0.8673	TCGA_A6_5667	Normal	0.949	TCGA_CV_7101	Normal	0.9873	TCGA_KN_8425	Normal	0.9296	TCGA_CZ_5468	Normal	0.9159	TCGA_BQ_7055	Normal	0.9234	TCGA_EP_A3RK	Normal	1	TCGA_44_6144	Normal	0.9042	TCGA_56_7730	Normal	0.8132	TCGA_EJ_7782	Normal	0.8731	TCGA_AG_3731	Normal	0.7177	TCGA_CG_5730	Normal	0.9608	TCGA_BJ_A3PR	Normal	1	TCGA_AJ_A2QL	Normal	0.8872
TCGA_BT_A2LA	Normal	0.8331	TCGA_BH_A0E1	Normal	0.8606	TCGA_A6_2682	Normal	0.9476	TCGA_CV_7437	Normal	0.9831	TCGA_KN_8419	Normal	0.9168	TCGA_CZ_5465	Normal	0.8931	TCGA_GL_6846	Normal	0.9106	TCGA_DD_A11A	Normal	0.9619	TCGA_38_4632	Normal	0.899	TCGA_43_7658	Normal	0.813	TCGA_EJ_7789	Normal	0.8678	TCGA_AF_2691	Normal	0.6854	TCGA_BR_7703	Normal	0.9538	TCGA_EL_A3ZK	Normal	1	TCGA_AJ_A3NH	Normal	0.86
TCGA_GD_A3OP	Normal	0.7983	TCGA_BH_A1FN	Normal	0.8562	TCGA_AA_3534	Normal	0.9383	TCGA_CV_7423	Normal	0.973	TCGA_KN_8436	Normal	0.911	TCGA_CJ_5681	Normal	0.893	TCGA_B9_4115	Normal	0.8957	TCGA_G3_A3CH	Normal	0.9443	TCGA_91_6847	Normal	0.8896	TCGA_77_8007	Normal	0.8104	TCGA_EJ_7327	Normal	0.8655	TCGA_AH_6643	Normal	0.626	TCGA_IN_8663	Normal	0.9501	TCGA_KS_A41L	Normal	1	TCGA_AX_A1CF	Normal	0.8
TCGA_GD_A3OQ	Normal	0.733	TCGA_BH_A0DK	Normal	0.8487	TCGA_AA_3511	Normal	0.9307	TCGA_CV_6961	Normal	0.9687	TCGA_KO_8415	Normal	0.9108	TCGA_CZ_5462	Normal	0.8901	TCGA_BQ_5888	Normal	0.885	TCGA_DD_A114	Normal	0.9436	TCGA_38_4626	Normal	0.8887	TCGA_39_5040	Normal	0.8027	TCGA_CH_5768	Normal	0.8588	TCGA_AF_2689	Normal	0.5935	TCGA_CG_5734	Normal	0.9257	TCGA_EL_A3H1	Normal	0.9849	TCGA_AX_A2HD	Normal	0.6805
TCGA_GC_A3BM	Normal	0.7314	TCGA_BH_A0DZ	Normal	0.8474	TCGA_A6_2679	Normal	0.9211	TCGA_H7_A6C5	Normal	0.9673	TCGA_KN_8431	Normal	0.8727	TCGA_B2_5641	Normal	0.8775	TCGA_A4_A57E	Normal	0.8755	TCGA_BC_A10U	Normal	0.9241	TCGA_55_6983	Normal	0.8858	TCGA_77_7138	Normal	0.8017	TCGA_CH_5769	Normal	0.854	TCGA_AF_2692	Normal	0.5589	TCGA_IN_8462	Normal	0.9192	REBC_YQ_A90H	Normal	0.9782	TCGA_FL_A1YQ	Normal	0.6747
TCGA_K4_A5RI	Normal	0.6563	TCGA_BH_A0DP	Normal	0.8473	TCGA_A6_2686	Normal	0.9162	TCGA_CV_7425	Normal	0.9626	TCGA_KN_8434	Normal	0.8673	TCGA_B0_5697	Normal	0.8696	TCGA_BQ_5882	Normal	0.8725	TCGA_DD_A119	Normal	0.9166	TCGA_38_4625	Normal	0.8769	TCGA_43_7657	Normal	0.7983	TCGA_EJ_7321	Normal	0.8486	TCGA_AG_3732	Normal	0.4419	TCGA_CG_5733	Normal	0.9174	TCGA_EL_A3TA	Normal	0.9776	TCGA_BG_A3PP	Normal	0.6605
TCGA_BT_A20W	Normal	0.5974	TCGA_BH_A0AY	Normal	0.8437	TCGA_AA_3520	Normal	0.9128	TCGA_CV_7440	Normal	0.9623	TCGA_KN_8423	Normal	0.8654	TCGA_CZ_5452	Normal	0.8681	TCGA_BQ_5877	Normal	0.8724	TCGA_BC_A10T	Normal	0.9161	TCGA_55_6984	Normal	0.853	TCGA_56_8201	Normal	0.7924	TCGA_HC_8262	Normal	0.8365	TCGA_AF_3913	Cancer	1	TCGA_BR_6852	Normal	0.917	TCGA_GE_A2C6	Normal	0.9752	TCGA_AX_A2HA	Normal	0.6213
TCGA_BT_A20U	Normal	0.4502	TCGA_BH_A1FU	Normal	0.8237	TCGA_A6_2684	Normal	0.9088	TCGA_CV_7424	Normal	0.9573	TCGA_KN_8430	Normal	0.8434	TCGA_A3_3387	Normal	0.8661	TCGA_BQ_7061	Normal	0.8696	TCGA_EP_A12J	Normal	0.8669	TCGA_55_6979	Normal	0.8523	TCGA_22_5483	Normal	0.7863	TCGA_J4_A83J	Normal	0.8353	TCGA_AG_3574	Cancer	1	TCGA_IN_7806	Normal	0.8983	TCGA_ET_A2N5	Normal	0.9712	TCGA_FL_A1YH	Normal	0.6162
TCGA_GC_A3WC	Normal	0.3418	TCGA_BH_A1F8	Normal	0.819	TCGA_AA_3531	Normal	0.9036	TCGA_CV_7103	Normal	0.9507	TCGA_KL_8329	Normal	0.8163	TCGA_B8_4622	Normal	0.8649	TCGA_DZ_6133	Normal	0.8496	TCGA_DD_A1EG	Normal	0.8544	TCGA_44_6776	Normal	0.8502	TCGA_22_5471	Normal	0.78	TCGA_G9_6342	Normal	0.8322	TCGA_AG_3575	Cancer	1	TCGA_BR_6453	Normal	0.896	TCGA_EL_A3ZH	Normal	0.9687	TCGA_FL_A1YU	Normal	0.5525
TCGA_BT_A20N	Normal	0.2738	TCGA_BH_A18S	Normal	0.8149	TCGA_A6_2683	Normal	0.8899	TCGA_CV_7261	Normal	0.9504	TCGA_KN_8428	Normal	0.8162	TCGA_CZ_4863	Normal	0.8644	TCGA_BQ_5891	Normal	0.8448	TCGA_FV_A3I1	Normal	0.8523	TCGA_44_6148	Normal	0.8409	TCGA_58_8386	Normal	0.7716	TCGA_CH_5767	Normal	0.8253	TCGA_AG_3581	Cancer	1	TCGA_BR_6802	Normal	0.884	TCGA_BJ_A2N8	Normal	0.9611	TCGA_FL_A1YV	Normal	0.4648
TCGA_CU_A0YR	Normal	0.195	TCGA_E2_A1LH	Normal	0.8138	TCGA_AA_3517	Normal	0.8815	TCGA_CV_7255	Normal	0.9486	TCGA_KO_8403	Normal	0.8069	TCGA_B0_5690	Normal	0.8619	TCGA_Y8_A8RY	Normal	0.8345	TCGA_FV_A3R2	Normal	0.8517	TCGA_55_6980	Normal	0.8382	TCGA_33_4587	Normal	0.7689	TCGA_HC_7737	Normal	0.8149	TCGA_AG_3582	Cancer	1	TCGA_IP_7968	Normal	0.8828	TCGA_EL_A3T7	Normal	0.9586	TCGA_FL_A1YL	Normal	0.4604
TCGA_BL_A13J	Normal	0.166	TCGA_BH_A0HA	Normal	0.7979	TCGA_AA_3518	Normal	0.8781	TCGA_CV_6935	Normal	0.9381	TCGA_KN_8429	Normal	0.8061	TCGA_B0_5703	Normal	0.8549	TCGA_GL_A59R	Normal	0.8185	TCGA_EP_A26S	Normal	0.8477	TCGA_91_6836	Normal	0.8381	TCGA_43_6773	Normal	0.7648	TCGA_EJ_7317	Normal	0.8064	TCGA_AG_3583	Cancer	1	TCGA_BR_6457	Normal	0.8289	TCGA_BJ_A2N9	Normal	0.9552	TCGA_FL_A1YF	Normal	0.361
TCGA_CU_A0YN	Normal	0.1528	TCGA_BH_A0BC	Normal	0.7931	TCGA_AA_3662	Normal	0.8673	TCGA_CV_6955	Normal	0.9293	TCGA_KN_8435	Normal	0.8059	TCGA_CZ_5454	Normal	0.8515	TCGA_GL_7966	Normal	0.8167	TCGA_DD_A3A5	Normal	0.8368	TCGA_91_6828	Normal	0.8334	TCGA_43_6647	Normal	0.7571	TCGA_CH_5761	Normal	0.7949	TCGA_AG_3584	Cancer	1	TCGA_IN_AB1X	Normal	0.8167	TCGA_H2_A3RI	Normal	0.952	TCGA_AX_A0J0	Normal	0.3308
TCGA_BT_A20Q	Normal	0.1314	TCGA_BH_A0DV	Normal	0.7882	TCGA_AA_3712	Normal	0.8666	TCGA_HD_8635	Normal	0.9251	TCGA_KN_8424	Normal	0.7965	TCGA_CZ_5463	Normal	0.8509	TCGA_BQ_5875	Normal	0.812	TCGA_FV_A23B	Normal	0.8313	TCGA_44_2668	Normal	0.8317	TCGA_77_7337	Normal	0.7432	TCGA_EJ_7784	Normal	0.7919	TCGA_AG_3591	Cancer	1	TCGA_BR_6564	Normal	0.7956	TCGA_EL_A3ZQ	Normal	0.9509	TCGA_BK_A13C	Normal	0.3243
TCGA_BT_A20R	Normal	0.1264	TCGA_BH_A0BW	Normal	0.7836	TCGA_A6_2678	Normal	0.8595	TCGA_CV_7177	Normal	0.9229	TCGA_KN_8422	Normal	0.7938	TCGA_CJ_6030	Normal	0.8404	TCGA_BQ_5887	Normal	0.8102	TCGA_BC_A10Y	Normal	0.8009	TCGA_44_3398	Normal	0.8313	TCGA_22_4609	Normal	0.7394	TCGA_HC_7742	Normal	0.7797	TCGA_AG_3598	Cancer	1	TCGA_CG_5722	Normal	0.7936	TCGA_ET_A2MX	Normal	0.9509	TCGA_BK_A4ZD	Normal	0.3059
TCGA_2F_A9KT	Cancer	1	TCGA_BH_A0BA	Normal	0.7813	TCGA_AZ_6598	Normal	0.8585	TCGA_CV_6943	Normal	0.916	TCGA_KL_8336	Normal	0.7791	TCGA_CZ_5457	Normal	0.8357	TCGA_BQ_7051	Normal	0.7923	TCGA_DD_A1EE	Normal	0.7916	TCGA_73_4676	Normal	0.8238	TCGA_22_4593	Normal	0.7335	TCGA_HC_8260	Normal	0.7624	TCGA_AG_3609	Cancer	1	TCGA_BR_7717	Normal	0.7695	TCGA_EL_A3GZ	Normal	0.9502	TCGA_AX_A0IZ	Normal	0.2863
TCGA_2F_A9KW	Cancer	1	TCGA_BH_A0DT	Normal	0.7802	TCGA_AA_3713	Normal	0.8477	TCGA_CV_6962	Normal	0.9145	TCGA_KN_8426	Normal	0.7686	TCGA_CW_5584	Normal	0.8355	TCGA_P4_A5ED	Normal	0.7885	TCGA_BD_A2L6	Normal	0.7783	TCGA_44_6146	Normal	0.8159	TCGA_77_7142	Normal	0.7331	TCGA_HC_7740	Normal	0.7551	TCGA_AG_3611	Cancer	1	TCGA_BR_7715	Normal	0.7467	REBC_YQ_A90G	Normal	0.9473	TCGA_FL_A1YN	Normal	0.261
TCGA_4Z_AA7W	Cancer	1	TCGA_BH_A0BS	Normal	0.7773	TCGA_AZ_6600	Normal	0.8456	TCGA_CV_7242	Normal	0.9077	TCGA_KL_8324	Normal	0.7577	TCGA_CW_6088	Normal	0.8339	TCGA_BQ_5878	Normal	0.7834	TCGA_DD_A11B	Normal	0.7588	TCGA_55_6982	Normal	0.8119	TCGA_56_8623	Normal	0.7305	TCGA_HC_7819	Normal	0.7418	TCGA_AG_3726	Cancer	1	TCGA_IN_AB1V	Normal	0.7271	TCGA_EL_A3T0	Normal	0.938	TCGA_AJ_A3NE	Normal	0.2459
TCGA_4Z_AA81	Cancer	1	TCGA_E2_A1L7	Normal	0.7751	TCGA_AA_3514	Normal	0.8399	TCGA_CV_6933	Normal	0.9072	TCGA_KN_8433	Normal	0.7548	TCGA_B0_5705	Normal	0.8265	TCGA_BQ_7059	Normal	0.777	TCGA_DD_A3A2	Normal	0.7546	TCGA_50_5935	Normal	0.7678	TCGA_77_7338	Normal	0.7172	TCGA_HC_7211	Normal	0.7167	TCGA_AG_3882	Cancer	1	TCGA_CG_5728	Normal	0.7222	TCGA_EL_A3T8	Normal	0.9364	TCGA_FL_A1YG	Normal	0.2239
TCGA_BT_A20V	Cancer	1	TCGA_E9_A1N4	Normal	0.7686	TCGA_AA_3516	Normal	0.8388	TCGA_CV_7434	Normal	0.8991	TCGA_KL_8339	Normal	0.6729	TCGA_CJ_5679	Normal	0.8265	TCGA_BQ_5890	Normal	0.7698	TCGA_FV_A2QR	Normal	0.7535	TCGA_50_5932	Normal	0.7657	TCGA_22_5478	Normal	0.7108	TCGA_HC_8258	Normal	0.7143	TCGA_AG_3883	Cancer	1	TCGA_BR_6454	Normal	0.6989	TCGA_EL_A3N3	Normal	0.9363	TCGA_BG_A2AD	Normal	0.2081
TCGA_BT_A2LA	Cancer	1	TCGA_BH_A0C3	Normal	0.7679	TCGA_AZ_6599	Normal	0.8282	TCGA_CV_7252	Normal	0.8947	TCGA_KN_8437	Normal	0.6135	TCGA_B0_5696	Normal	0.8143	TCGA_BQ_7045	Normal	0.7639	TCGA_DD_A39X	Normal	0.7455	TCGA_55_6969	Normal	0.7642	TCGA_56_7579	Normal	0.7047	TCGA_EJ_7794	Normal	0.6811	TCGA_AG_3885	Cancer	1	TCGA_BR_7716	Normal	0.619	TCGA_EL_A3ZO	Normal	0.9345	TCGA_FL_A1YT	Normal	0.2043
TCGA_C4_A0EZ	Cancer	1	TCGA_BH_A0DH	Normal	0.7675	TCGA_AA_3527	Normal	0.817	TCGA_CV_6956	Normal	0.891	TCGA_KL_8331	Cancer	1	TCGA_A3_3358	Normal	0.8126	TCGA_DZ_6132	Normal	0.7461	TCGA_ES_A2HT	Normal	0.7375	TCGA_49_6743	Normal	0.7608	TCGA_56_7731	Normal	0.6983	TCGA_EJ_7793	Normal	0.6728	TCGA_AG_3887	Cancer	1	TCGA_BR_7704	Normal	0.5435	TCGA_EM_A1CS	Normal	0.9335	TCGA_AX_A2HC	Normal	0.1761
TCGA_CF_A47T	Cancer	1	TCGA_BH_A1EW	Normal	0.7661	TCGA_A6_5659	Normal	0.8156	TCGA_CV_7438	Normal	0.8474	TCGA_KL_8337	Cancer	1	TCGA_CZ_5455	Normal	0.8104	TCGA_BQ_7046	Normal	0.7364	TCGA_DD_A3A4	Normal	0.7295	TCGA_44_3396	Normal	0.7583	TCGA_90_7767	Normal	0.6923	TCGA_EJ_7792	Normal	0.6717	TCGA_AG_3890	Cancer	1	TCGA_BR_8060	Normal	0.4697	TCGA_EL_A3T6	Normal	0.9325	TCGA_FL_A1YI	Normal	0.168
TCGA_CF_A47V	Cancer	1	TCGA_BH_A1FE	Normal	0.7653	TCGA_A6_2671	Normal	0.8112	TCGA_CV_6959	Normal	0.8366	TCGA_KL_8346	Cancer	1	TCGA_CZ_5989	Normal	0.8088	TCGA_BQ_5894	Normal	0.7231	TCGA_DD_A1EB	Normal	0.6946	TCGA_50_5930	Normal	0.7577	TCGA_51_4079	Normal	0.689	TCGA_HC_7747	Normal	0.6684	TCGA_AG_3892	Cancer	1	TCGA_HU_A4GN	Normal	0.3652	TCGA_DO_A1JZ	Normal	0.9314	TCGA_DI_A2QU	Normal	0.1646
TCGA_CF_A47W	Cancer	1	TCGA_BH_A208	Normal	0.7628	TCGA_A6_5665	Normal	0.8062	TCGA_CV_7416	Normal	0.8247	TCGA_KM_8439	Cancer	1	TCGA_B0_5711	Normal	0.8079	TCGA_BQ_5879	Normal	0.7113	TCGA_DD_A116	Normal	0.6925	TCGA_55_6978	Normal	0.7516	TCGA_22_5489	Normal	0.6887	TCGA_EJ_7331	Normal	0.651	TCGA_AG_3896	Cancer	1	TCGA_HU_A4GP	Normal	0.1782	TCGA_EM_A1CU	Normal	0.9298	TCGA_AX_A05Y	Normal	0.1625
TCGA_CF_A5U8	Cancer	1	TCGA_BH_A0BJ	Normal	0.7622	TCGA_F4_6704	Normal	0.8047	TCGA_CV_7235	Normal	0.8112	TCGA_KO_8409	Cancer	1	TCGA_B0_5691	Normal	0.806	TCGA_BQ_5884	Normal	0.7081	TCGA_FV_A3I0	Normal	0.6874	TCGA_55_6985	Normal	0.75	TCGA_56_7580	Normal	0.6863	TCGA_EJ_7125	Normal	0.6376	TCGA_AG_3898	Cancer	1	TCGA_HU_A4HB	Normal	0.1776	TCGA_H2_A2K9	Normal	0.9298	TCGA_E6_A1M0	Normal	0.1366
TCGA_CF_A5UA	Cancer	1	TCGA_E9_A1N9	Normal	0.7618	TCGA_AA_3697	Normal	0.7688	TCGA_CV_7178	Normal	0.8111	TCGA_KO_8416	Cancer	1	TCGA_CW_6090	Normal	0.8031	TCGA_P4_A5E8	Normal	0.6907	TCGA_DD_A1EJ	Normal	0.673	TCGA_44_2665	Normal	0.7407	TCGA_60_2709	Normal	0.674	TCGA_G9_6365	Normal	0.6335	TCGA_AG_3999	Cancer	1	TCGA_HU_A4GH	Normal	0.1323	TCGA_KS_A41J	Normal	0.9297	TCGA_BG_A3EW	Normal	0.1191
TCGA_CF_A8HY	Cancer	1	TCGA_E9_A1ND	Normal	0.7539	TCGA_AA_3489	Normal	0.7511	TCGA_CV_6936	Normal	0.796	TCGA_KL_8345	Cancer	0.9832	TCGA_CW_5587	Normal	0.801	TCGA_BQ_7044	Normal	0.6233	TCGA_DD_A1EL	Normal	0.6642	TCGA_55_6986	Normal	0.7309	TCGA_34_7107	Normal	0.6727	TCGA_EJ_7314	Normal	0.618	TCGA_AG_4007	Cancer	1	TCGA_FP_7829	Normal	0.1265	TCGA_EL_A3MY	Normal	0.9267	TCGA_FL_A3WE	Normal	0.1084
TCGA_CU_A3YL	Cancer	1	TCGA_BH_A0DQ	Normal	0.7518	TCGA_AA_3663	Normal	0.7378	TCGA_CV_6938	Normal	0.7739	TCGA_KL_8335	Cancer	0.9719	TCGA_CZ_4865	Normal	0.7994	TCGA_2Z_A9J1	Cancer	1	TCGA_DD_A1EC	Normal	0.6565	TCGA_50_5933	Normal	0.7179	TCGA_43_6143	Normal	0.6694	TCGA_EJ_7786	Normal	0.613	TCGA_AG_4008	Cancer	1	TCGA_HU_A4G3	Normal	0.1244	TCGA_EL_A3H2	Normal	0.9261	TCGA_BK_A0CB	Normal	0.0411
TCGA_CU_A5W6	Cancer	1	TCGA_E9_A1N5	Normal	0.7477	TCGA_A6_2680	Normal	0.7109	TCGA_CV_7250	Normal	0.7621	TCGA_KL_8340	Cancer	0.965	TCGA_CJ_6033	Normal	0.7971	TCGA_2Z_A9J5	Cancer	1	TCGA_DD_A118	Normal	0.6514	TCGA_44_2657	Normal	0.7124	TCGA_43_6771	Normal	0.6628	TCGA_EJ_7115	Normal	0.606	TCGA_AG_A008	Cancer	1	TCGA_HU_A4GY	Normal	0.1072	TCGA_KS_A41I	Normal	0.9251	TCGA_AX_A2H8	Normal	0.0406
TCGA_DK_A1A7	Cancer	1	TCGA_BH_A0BV	Normal	0.744	TCGA_AA_3655	Normal	0.6225	TCGA_CV_7238	Normal	0.7529	TCGA_KN_8437	Cancer	0.9635	TCGA_CJ_5676	Normal	0.7968	TCGA_2Z_A9JD	Cancer	1	TCGA_DD_A39W	Normal	0.6322	TCGA_91_6835	Normal	0.7034	TCGA_51_4080	Normal	0.6548	TCGA_G9_6351	Normal	0.5921	TCGA_AG_A00C	Cancer	1	TCGA_HU_A4GC	Normal	0.0977	TCGA_BJ_A28R	Normal	0.919	TCGA_AJ_A3NC	Normal	0
TCGA_DK_A1AE	Cancer	1	TCGA_BH_A0AZ	Normal	0.7367	TCGA_AZ_6601	Normal	0.6171	TCGA_CV_7097	Normal	0.6987	TCGA_KL_8330	Cancer	0.9613	TCGA_CZ_5467	Normal	0.7961	TCGA_2Z_A9JE	Cancer	1	TCGA_BC_A10Q	Normal	0.6293	TCGA_55_6972	Normal	0.6987	TCGA_22_5472	Normal	0.654	TCGA_HC_8259	Normal	0.5893	TCGA_AG_A00Y	Cancer	1	TCGA_FP_7735	Normal	0.0291	TCGA_BJ_A3PU	Normal	0.9186	TCGA_2E_A9G8	Cancer	1
TCGA_DK_A2I1	Cancer	1	TCGA_BH_A0H5	Normal	0.7353	TCGA_AZ_6603	Normal	0.608	TCGA_WA_A7GZ	Normal	0.6143	TCGA_KL_8336	Cancer	0.9579	TCGA_CZ_4864	Normal	0.7893	TCGA_2Z_A9JI	Cancer	1	TCGA_DD_A1EI	Normal	0.6059	TCGA_38_4627	Normal	0.6945	TCGA_22_5491	Normal	0.646	TCGA_G9_6384	Normal	0.5664	TCGA_AG_A011	Cancer	1	TCGA_3M_AB46	Cancer	1	TCGA_EL_A3ZR	Normal	0.9184	TCGA_5S_A9Q8	Cancer	1
TCGA_DK_A3IS	Cancer	1	TCGA_AC_A2FM	Normal	0.7279	TCGA_A6_5662	Normal	0.5836	TCGA_CV_7406	Normal	0.3307	TCGA_KN_8423	Cancer	0.9564	TCGA_CJ_5672	Normal	0.7883	TCGA_2Z_A9JJ	Cancer	1	TCGA_BC_A110	Normal	0.5869	TCGA_49_6745	Normal	0.6841	TCGA_56_8082	Normal	0.6446	TCGA_EJ_7797	Normal	0.5616	TCGA_AG_A014	Cancer	1	TCGA_BR_4294	Cancer	1	TCGA_BJ_A28X	Normal	0.9165	TCGA_A5_A0G2	Cancer	1
TCGA_DK_A6AW	Cancer	1	TCGA_AC_A2FF	Normal	0.7278	TCGA_A6_2675	Normal	0.4808	TCGA_CV_6939	Normal	0.2877	TCGA_KN_8426	Cancer	0.9537	TCGA_CW_5580	Normal	0.7806	TCGA_2Z_A9JL	Cancer	1	TCGA_BC_A216	Normal	0.5775	TCGA_50_5936	Normal	0.6799	TCGA_22_5482	Normal	0.5931	TCGA_EJ_7315	Normal	0.5396	TCGA_AG_A015	Cancer	1	TCGA_BR_4362	Cancer	1	TCGA_EL_A3TB	Normal	0.9154	TCGA_A5_A0G5	Cancer	1
TCGA_DK_A6B0	Cancer	1	TCGA_BH_A18N	Normal	0.7215	TCGA_AA_3496	Normal	0.347	TCGA_CV_7245	Normal	0.2477	TCGA_KM_8441	Cancer	0.9473	TCGA_CW_5581	Normal	0.7759	TCGA_2Z_A9JN	Cancer	1	TCGA_DD_A39V	Normal	0.5765	TCGA_44_2662	Normal	0.6697	TCGA_90_6837	Normal	0.5711	TCGA_G9_6333	Normal	0.5314	TCGA_AG_A016	Cancer	1	TCGA_BR_7704	Cancer	1	TCGA_EL_A3ZT	Normal	0.9141	TCGA_A5_A0GG	Cancer	1
TCGA_DK_AA6Q	Cancer	1	TCGA_BH_A1EV	Normal	0.7136	TCGA_AZ_6605	Normal	0.0591	TCGA_BA_6869	Cancer	1	TCGA_KO_8415	Cancer	0.9457	TCGA_B8_4620	Normal	0.7758	TCGA_2Z_A9JO	Cancer	1	TCGA_BC_A10X	Normal	0.5653	TCGA_50_6595	Normal	0.6695	TCGA_92_7340	Normal	0.567	TCGA_EJ_7330	Normal	0.5079	TCGA_AG_A01J	Cancer	1	TCGA_BR_8676	Cancer	1	TCGA_ET_A3DP	Normal	0.913	TCGA_A5_A0GH	Cancer	1
TCGA_DK_AA75	Cancer	1	TCGA_A7_A13F	Normal	0.7109	TCGA_5M_AAT4	Cancer	1	TCGA_BA_A6DD	Cancer	1	TCGA_KM_8639	Cancer	0.9439	TCGA_CZ_5461	Normal	0.7743	TCGA_2Z_A9JP	Cancer	1	TCGA_DD_A113	Normal	0.5609	TCGA_50_5939	Normal	0.6679	TCGA_77_7335	Normal	0.5576	TCGA_HC_7738	Normal	0.5048	TCGA_AG_A01L	Cancer	1	TCGA_BR_8690	Cancer	1	TCGA_EM_A1CW	Normal	0.9114	TCGA_A5_A0GU	Cancer	1
TCGA_E5_A2PC	Cancer	1	TCGA_BH_A18L	Normal	0.7089	TCGA_5M_AAT5	Cancer	1	TCGA_BB_4224	Cancer	1	TCGA_KN_8435	Cancer	0.9424	TCGA_CZ_5451	Normal	0.7736	TCGA_5P_A9JW	Cancer	1	TCGA_DD_A1EH	Normal	0.5397	TCGA_50_5931	Normal	0.6671	TCGA_56_7582	Normal	0.5555	TCGA_EJ_7781	Normal	0.5028	TCGA_AG_A01W	Cancer	1	TCGA_BR_A4QM	Cancer	1	TCGA_EL_A3ZP	Normal	0.9107	TCGA_A5_A0GX	Cancer	1
TCGA_E7_A3Y1	Cancer	1	TCGA_BH_A1F6	Normal	0.7082	TCGA_A6_2672	Cancer	1	TCGA_BB_A5HY	Cancer	1	TCGA_KL_8341	Cancer	0.9402	TCGA_B0_5699	Normal	0.7673	TCGA_5P_A9JY	Cancer	1	TCGA_DD_A11C	Normal	0.4039	TCGA_55_6975	Normal	0.6644	TCGA_33_6737	Normal	0.5521	TCGA_HC_7745	Normal	0.4954	TCGA_AG_A020	Cancer	1	TCGA_CG_5734	Cancer	1	TCGA_EL_A3MX	Normal	0.9079	TCGA_A5_A0R6	Cancer	1
TCGA_E7_A4IJ	Cancer	1	TCGA_BH_A0DG	Normal	0.7055	TCGA_A6_2677	Cancer	1	TCGA_CN_6988	Cancer	1	TCGA_KM_8440	Cancer	0.9373	TCGA_B8_5549	Normal	0.7647	TCGA_5P_A9K0	Cancer	1	TCGA_DD_A11D	Normal	0.3517	TCGA_44_6145	Normal	0.6598	TCGA_56_8309	Normal	0.5477	TCGA_EJ_7328	Normal	0.4206	TCGA_AG_A025	Cancer	1	TCGA_HU_A4H3	Cancer	1	TCGA_EM_A1CT	Normal	0.9048	TCGA_A5_A0R7	Cancer	1
TCGA_E7_A4XJ	Cancer	1	TCGA_BH_A0DO	Normal	0.7047	TCGA_A6_2680	Cancer	1	TCGA_CN_A6V1	Cancer	1	TCGA_KO_8405	Cancer	0.9363	TCGA_CW_6087	Normal	0.7626	TCGA_5P_A9K2	Cancer	1	TCGA_2Y_A9H2	Cancer	1	TCGA_44_6777	Normal	0.6587	TCGA_56_8083	Normal	0.5291	TCGA_EJ_7785	Normal	0.4076	TCGA_AG_A026	Cancer	1	TCGA_IN_A6RI	Cancer	1	TCGA_EM_A1CV	Normal	0.8995	TCGA_A5_A0R9	Cancer	1
TCGA_E7_A678	Cancer	1	TCGA_A7_A0CH	Normal	0.7036	TCGA_A6_2683	Cancer	1	TCGA_CR_6493	Cancer	1	TCGA_KN_8428	Cancer	0.9341	TCGA_CW_5589	Normal	0.7589	TCGA_5P_A9K3	Cancer	1	TCGA_2Y_A9H4	Cancer	1	TCGA_44_2661	Normal	0.6154	TCGA_56_7823	Normal	0.5205	TCGA_G9_6499	Normal	0.3897	TCGA_AG_A02X	Cancer	1	TCGA_IN_A6RJ	Cancer	1	TCGA_BJ_A2NA	Normal	0.8977	TCGA_A5_A0VP	Cancer	1
TCGA_E7_A7DU	Cancer	1	TCGA_E9_A1NA	Normal	0.7032	TCGA_A6_5661	Cancer	1	TCGA_CV_5442	Cancer	1	TCGA_KO_8411	Cancer	0.9317	TCGA_CJ_5678	Normal	0.757	TCGA_5P_A9K6	Cancer	1	TCGA_3K_AAZ8	Cancer	1	TCGA_55_6970	Normal	0.6043	TCGA_77_8008	Normal	0.5189	TCGA_HC_7752	Normal	0.3764	TCGA_AG_A032	Cancer	1	TCGA_IN_A6RN	Cancer	1	TCGA_EL_A3T3	Normal	0.8937	TCGA_A5_A1OF	Cancer	1
TCGA_E7_A85H	Cancer	1	TCGA_BH_A0AU	Normal	0.7018	TCGA_A6_5665	Cancer	1	TCGA_CV_5443	Cancer	1	TCGA_KN_8429	Cancer	0.9263	TCGA_CZ_5986	Normal	0.7503	TCGA_5P_A9KE	Cancer	1	TCGA_BC_A10Q	Cancer	1	TCGA_49_6742	Normal	0.5981	TCGA_34_8454	Normal	0.3973	TCGA_G9_6348	Normal	0.3207	TCGA_AG_A036	Cancer	1	TCGA_IN_A7NT	Cancer	1	TCGA_EL_A3T2	Normal	0.892	TCGA_A5_A1OG	Cancer	1
TCGA_E7_A8O8	Cancer	1	TCGA_BH_A0BZ	Normal	0.6981	TCGA_A6_5666	Cancer	1	TCGA_CV_5973	Cancer	1	TCGA_KM_8443	Cancer	0.9259	TCGA_B8_4619	Normal	0.7431	TCGA_A4_7286	Cancer	1	TCGA_BD_A2L6	Cancer	1	TCGA_44_5645	Normal	0.587	TCGA_18_3406	Cancer	1	TCGA_EJ_7123	Normal	0.2845	TCGA_DC_5337	Cancer	1	TCGA_KB_A93H	Cancer	1	TCGA_FY_A3TY	Normal	0.8888	TCGA_A5_A2K2	Cancer	1
TCGA_FD_A43S	Cancer	1	TCGA_BH_A0C0	Normal	0.6934	TCGA_A6_6650	Cancer	1	TCGA_CV_6436	Cancer	1	TCGA_KN_8425	Cancer	0.9259	TCGA_CZ_5458	Normal	0.7354	TCGA_A4_8098	Cancer	1	TCGA_BW_A5NQ	Cancer	1	TCGA_49_6744	Normal	0.5754	TCGA_21_A5DI	Cancer	1	TCGA_EJ_A8FO	Normal	0.2462	TCGA_DY_A1DD	Cancer	1	TCGA_SW_A7EA	Cancer	1	TCGA_EL_A3ZL	Normal	0.8813	TCGA_A5_A2K7	Cancer	1
TCGA_FD_A5BS	Cancer	1	TCGA_A7_A0CE	Normal	0.688	TCGA_A6_A5ZU	Cancer	1	TCGA_CV_6951	Cancer	1	TCGA_KN_8436	Cancer	0.9258	TCGA_CW_5585	Normal	0.7336	TCGA_A4_8312	Cancer	1	TCGA_CC_A5UC	Cancer	1	TCGA_55_6981	Normal	0.5738	TCGA_22_4599	Cancer	1	TCGA_EJ_7783	Normal	0.165	TCGA_EF_5830	Cancer	1	TCGA_SW_A7EB	Cancer	1	TCGA_EL_A3ZM	Normal	0.8811	TCGA_AJ_A3BD	Cancer	1
TCGA_FD_A5BV	Cancer	1	TCGA_E2_A15M	Normal	0.6806	TCGA_AA_3494	Cancer	1	TCGA_CV_7242	Cancer	1	TCGA_KO_8417	Cancer	0.9216	TCGA_B0_5701	Normal	0.7318	TCGA_A4_A48D	Cancer	1	TCGA_CC_A5UE	Cancer	1	TCGA_44_6147	Normal	0.5643	TCGA_22_5481	Cancer	1	TCGA_2A_A8W1	Cancer	1	TCGA_EI_6881	Cancer	1	TCGA_VQ_A8DV	Cancer	1	TCGA_BJ_A2N7	Normal	0.8776	TCGA_AJ_A3BG	Cancer	1
TCGA_FD_A5BY	Cancer	1	TCGA_E2_A153	Normal	0.6802	TCGA_AA_3502	Cancer	1	TCGA_CV_A461	Cancer	1	TCGA_KL_8323	Cancer	0.9208	TCGA_CZ_5456	Normal	0.731	TCGA_A4_A57E	Cancer	1	TCGA_CC_A7IE	Cancer	1	TCGA_91_6849	Normal	0.563	TCGA_33_A5GW	Cancer	1	TCGA_CH_5741	Cancer	1	TCGA_G5_6641	Cancer	1	TCGA_VQ_AA6D	Cancer	0.9922	TCGA_EL_A3N2	Normal	0.8752	TCGA_AJ_A3BI	Cancer	1
TCGA_FD_A62N	Cancer	1	TCGA_BH_A209	Normal	0.6781	TCGA_AA_3514	Cancer	1	TCGA_CV_A6K1	Cancer	1	TCGA_KO_8403	Cancer	0.9196	TCGA_CZ_5985	Normal	0.722	TCGA_A4_A5Y0	Cancer	1	TCGA_CC_A7IF	Cancer	1	TCGA_44_2655	Normal	0.5451	TCGA_33_AASL	Cancer	1	TCGA_EJ_5521	Cancer	1	TCGA_AH_6643	Cancer	0.9737	TCGA_BR_A4CR	Cancer	0.9886	TCGA_E8_A2JQ	Normal	0.8744	TCGA_AJ_A3OJ	Cancer	1
TCGA_FJ_A3ZE	Cancer	1	TCGA_E9_A1N6	Normal	0.6671	TCGA_AA_3517	Cancer	1	TCGA_D6_A4ZB	Cancer	1	TCGA_KL_8325	Cancer	0.9169	TCGA_B2_5636	Normal	0.7064	TCGA_A4_A6HP	Cancer	1	TCGA_CC_A8HT	Cancer	1	TCGA_44_6778	Normal	0.515	TCGA_34_2600	Cancer	1	TCGA_EJ_7312	Cancer	1	TCGA_DC_6157	Cancer	0.9733	TCGA_RD_A7BT	Cancer	0.9885	TCGA_EL_A3H7	Normal	0.8729	TCGA_AJ_A3TW	Cancer	1
TCGA_G2_A2EJ	Cancer	1	TCGA_BH_A0B3	Normal	0.6657	TCGA_AA_3520	Cancer	1	TCGA_D6_A6EN	Cancer	1	TCGA_KN_8430	Cancer	0.9152	TCGA_CZ_5987	Normal	0.7031	TCGA_AL_3466	Cancer	1	TCGA_CC_A8HV	Cancer	1	TCGA_49_4512	Normal	0.4123	TCGA_37_4133	Cancer	1	TCGA_EJ_7325	Cancer	1	TCGA_CI_6622	Cancer	0.9722	TCGA_CG_5718	Cancer	0.9872	TCGA_ET_A3DW	Normal	0.8641	TCGA_AJ_A8CT	Cancer	1
TCGA_G2_A2EK	Cancer	1	TCGA_GI_A2C9	Normal	0.6622	TCGA_AA_3527	Cancer	1	TCGA_D6_A6ES	Cancer	1	TCGA_KM_8477	Cancer	0.9143	TCGA_CZ_5453	Normal	0.7017	TCGA_AL_3471	Cancer	1	TCGA_DD_A11A	Cancer	1	TCGA_91_6831	Normal	0.3915	TCGA_37_4135	Cancer	1	TCGA_EJ_8469	Cancer	1	TCGA_F5_6861	Cancer	0.9713	TCGA_VQ_AA69	Cancer	0.9869	TCGA_EL_A3T1	Normal	0.859	TCGA_AJ_A8CV	Cancer	1
TCGA_G2_AA3D	Cancer	1	TCGA_BH_A0DL	Normal	0.6598	TCGA_AA_3529	Cancer	1	TCGA_F7_A620	Cancer	1	TCGA_KM_8442	Cancer	0.9117	TCGA_CZ_5470	Normal	0.7005	TCGA_AL_3472	Cancer	1	TCGA_DD_A1EA	Cancer	1	TCGA_49_4490	Normal	0.3711	TCGA_37_5819	Cancer	1	TCGA_EJ_A46D	Cancer	1	TCGA_AF_A56K	Cancer	0.9677	TCGA_HU_A4H2	Cancer	0.9863	TCGA_EL_A3MW	Normal	0.8579	TCGA_AP_A052	Cancer	1
TCGA_GU_A763	Cancer	1	TCGA_BH_A18Q	Normal	0.6546	TCGA_AA_3530	Cancer	1	TCGA_F7_A622	Cancer	1	TCGA_KN_8434	Cancer	0.9107	TCGA_B0_5709	Normal	0.6923	TCGA_AL_A5DJ	Cancer	1	TCGA_DD_A1EF	Cancer	1	TCGA_05_5428	Cancer	1	TCGA_39_5036	Cancer	1	TCGA_EJ_A65G	Cancer	1	TCGA_CL_5917	Cancer	0.9654	TCGA_VQ_A91Z	Cancer	0.9862	TCGA_EM_A1YC	Normal	0.8429	TCGA_AP_A05D	Cancer	1
TCGA_GU_A767	Cancer	1	TCGA_BH_A0B7	Normal	0.6485	TCGA_AA_3531	Cancer	1	TCGA_HD_A634	Cancer	1	TCGA_KL_8329	Cancer	0.903	TCGA_CZ_5982	Normal	0.6869	TCGA_B1_A47M	Cancer	1	TCGA_DD_A39Y	Cancer	1	TCGA_05_5715	Cancer	1	TCGA_39_5037	Cancer	1	TCGA_EJ_A6RA	Cancer	1	TCGA_AG_4015	Cancer	0.965	TCGA_HU_8244	Cancer	0.9861	TCGA_BJ_A290	Normal	0.8164	TCGA_AP_A05J	Cancer	1
TCGA_GU_AATO	Cancer	1	TCGA_BH_A203	Normal	0.6466	TCGA_AA_3534	Cancer	1	TCGA_HD_A6HZ	Cancer	1	TCGA_KL_8342	Cancer	0.8999	TCGA_CJ_5680	Normal	0.6829	TCGA_B9_4113	Cancer	1	TCGA_DD_A3A3	Cancer	1	TCGA_35_4122	Cancer	1	TCGA_56_7579	Cancer	1	TCGA_FC_A4JI	Cancer	1	TCGA_EI_6510	Cancer	0.9634	TCGA_R5_A7ZE	Cancer	0.9852	REBC_YQ_A90L	Normal	0.8111	TCGA_AP_A05N	Cancer	1
TCGA_K4_A5RJ	Cancer	1	TCGA_BH_A1FM	Normal	0.6445	TCGA_AA_3538	Cancer	1	TCGA_HL_7533	Cancer	1	TCGA_KL_8326	Cancer	0.8919	TCGA_B0_4700	Normal	0.6824	TCGA_B9_4115	Cancer	1	TCGA_DD_A3A4	Cancer	1	TCGA_35_4123	Cancer	1	TCGA_58_A46K	Cancer	1	TCGA_G9_6354	Cancer	1	TCGA_AG_3592	Cancer	0.9633	TCGA_D7_6528	Cancer	0.985	TCGA_BJ_A28W	Normal	0.741	TCGA_AP_A05O	Cancer	1
TCGA_KQ_A41N	Cancer	1	TCGA_E9_A1NG	Normal	0.6428	TCGA_AA_3548	Cancer	1	TCGA_IQ_A61H	Cancer	1	TCGA_KL_8324	Cancer	0.8892	TCGA_B8_5552	Normal	0.6802	TCGA_B9_A5W8	Cancer	1	TCGA_DD_A3A8	Cancer	1	TCGA_35_5375	Cancer	1	TCGA_60_2720	Cancer	1	TCGA_HC_8216	Cancer	1	TCGA_AG_3727	Cancer	0.9625	TCGA_VQ_AA6A	Cancer	0.983	TCGA_EM_A3ST	Normal	0.7275	TCGA_AP_A0LG	Cancer	1
TCGA_KQ_A41O	Cancer	1	TCGA_BH_A1FD	Normal	0.6334	TCGA_AA_3553	Cancer	1	TCGA_KU_A6H7	Cancer	1	TCGA_KL_8338	Cancer	0.8816	TCGA_B0_5706	Normal	0.6669	TCGA_B9_A8YI	Cancer	1	TCGA_DD_A4NG	Cancer	1	TCGA_38_4631	Cancer	1	TCGA_66_2754	Cancer	1	TCGA_HC_A6AL	Cancer	1	TCGA_EI_6509	Cancer	0.9615	TCGA_CG_5726	Cancer	0.9808	REBC_YQ_A90D	Cancer	1	TCGA_AP_A0LJ	Cancer	1
TCGA_KQ_A41R	Cancer	1	TCGA_A7_A13G	Normal	0.6318	TCGA_AA_3556	Cancer	1	TCGA_MT_A67A	Cancer	1	TCGA_KL_8343	Cancer	0.8811	TCGA_B0_5694	Normal	0.611	TCGA_BQ_5888	Cancer	1	TCGA_DD_A4NH	Cancer	1	TCGA_38_4632	Cancer	1	TCGA_66_2771	Cancer	1	TCGA_HC_A6AO	Cancer	1	TCGA_CL_4957	Cancer	0.9606	TCGA_VQ_A8PH	Cancer	0.9806	REBC_YQ_A90L	Cancer	1	TCGA_AP_A0LO	Cancer	1
TCGA_LC_A66R	Cancer	1	TCGA_BH_A1FJ	Normal	0.6306	TCGA_AA_3560	Cancer	1	TCGA_MZ_A6I9	Cancer	1	TCGA_KL_8328	Cancer	0.8784	TCGA_CZ_5984	Normal	0.6109	TCGA_BQ_5890	Cancer	1	TCGA_DD_A4NI	Cancer	1	TCGA_38_7271	Cancer	1	TCGA_68_8251	Cancer	1	TCGA_HC_A6AQ	Cancer	1	TCGA_CI_6623	Cancer	0.9583	TCGA_BR_4369	Cancer	0.9795	TCGA_BJ_A0Z2	Cancer	1	TCGA_AP_A0LS	Cancer	1
TCGA_PQ_A6FN	Cancer	1	TCGA_BH_A1EU	Normal	0.6294	TCGA_AA_3561	Cancer	1	TCGA_P3_A5Q5	Cancer	1	TCGA_KO_8406	Cancer	0.8751	TCGA_B0_5402	Normal	0.5986	TCGA_BQ_7044	Cancer	1	TCGA_DD_A4NN	Cancer	1	TCGA_44_2656	Cancer	1	TCGA_77_8146	Cancer	1	TCGA_J4_A67K	Cancer	1	TCGA_DC_6160	Cancer	0.9578	TCGA_CD_8535	Cancer	0.9782	TCGA_BJ_A0ZB	Cancer	1	TCGA_AP_A0LT	Cancer	1
TCGA_S5_A6DX	Cancer	1	TCGA_BH_A0H7	Normal	0.6214	TCGA_AA_3562	Cancer	1	TCGA_P3_A5QF	Cancer	1	TCGA_KN_8424	Cancer	0.8693	TCGA_CZ_5466	Normal	0.592	TCGA_BQ_7045	Cancer	1	TCGA_DD_AACP	Cancer	1	TCGA_44_2657	Cancer	1	TCGA_77_A5GA	Cancer	1	TCGA_J4_A67M	Cancer	1	TCGA_G5_6235	Cancer	0.9568	TCGA_HU_A4GH	Cancer	0.9781	TCGA_BJ_A0ZE	Cancer	1	TCGA_AP_A1DM	Cancer	1
TCGA_UY_A78K	Cancer	1	TCGA_BH_A0BQ	Normal	0.6194	TCGA_AA_3664	Cancer	1	TCGA_P3_A6SW	Cancer	1	TCGA_KL_8334	Cancer	0.8675	TCGA_CJ_5677	Normal	0.59	TCGA_BQ_7058	Cancer	1	TCGA_DD_AACT	Cancer	1	TCGA_44_3917	Cancer	1	TCGA_85_8071	Cancer	1	TCGA_J4_A83N	Cancer	1	TCGA_EI_6883	Cancer	0.9565	TCGA_VQ_A91W	Cancer	0.9778	TCGA_BJ_A0ZH	Cancer	1	TCGA_AP_A1DO	Cancer	1
TCGA_UY_A8OB	Cancer	1	TCGA_BH_A18J	Normal	0.6172	TCGA_AA_3666	Cancer	1	TCGA_P3_A6T6	Cancer	1	TCGA_KN_8422	Cancer	0.856	TCGA_B0_5712	Normal	0.5509	TCGA_DW_5560	Cancer	1	TCGA_DD_AACY	Cancer	1	TCGA_44_5644	Cancer	1	TCGA_98_A53J	Cancer	1	TCGA_J9_A52D	Cancer	1	TCGA_AF_5654	Cancer	0.9558	TCGA_D7_5577	Cancer	0.9777	TCGA_BJ_A3PU	Cancer	1	TCGA_AP_A1DV	Cancer	1
TCGA_XF_A8HG	Cancer	1	TCGA_A7_A13E	Normal	0.6169	TCGA_AA_3667	Cancer	1	TCGA_QK_A6V9	Cancer	1	TCGA_KN_8431	Cancer	0.8508	TCGA_CW_5591	Normal	0.3928	TCGA_DW_5561	Cancer	1	TCGA_DD_AAD2	Cancer	1	TCGA_44_6146	Cancer	1	TCGA_L3_A4E7	Cancer	1	TCGA_KC_A7F5	Cancer	1	TCGA_AG_3725	Cancer	0.9555	TCGA_CG_5725	Cancer	0.9774	TCGA_DJ_A13W	Cancer	1	TCGA_AP_A1E1	Cancer	1
TCGA_XF_A9SJ	Cancer	1	TCGA_BH_A18M	Normal	0.6168	TCGA_AA_3673	Cancer	1	TCGA_QK_A8Z7	Cancer	1	TCGA_KN_8419	Cancer	0.8504	TCGA_A3_3328	Cancer	1	TCGA_DW_7838	Cancer	1	TCGA_DD_AAD6	Cancer	1	TCGA_44_6147	Cancer	1	TCGA_L3_A524	Cancer	1	TCGA_KK_A59X	Cancer	1	TCGA_DY_A1DE	Cancer	0.9555	TCGA_IN_8663	Cancer	0.9742	TCGA_DJ_A2PT	Cancer	1	TCGA_AP_A1E3	Cancer	1
TCGA_XF_A9T3	Cancer	1	TCGA_BH_A18R	Normal	0.6131	TCGA_AA_3678	Cancer	1	TCGA_T3_A92N	Cancer	1	TCGA_KN_8432	Cancer	0.8323	TCGA_A3_3374	Cancer	1	TCGA_DW_7839	Cancer	1	TCGA_DD_AADK	Cancer	1	TCGA_44_6776	Cancer	1	TCGA_NC_A5HD	Cancer	1	TCGA_KK_A6E1	Cancer	1	TCGA_DY_A1DC	Cancer	0.9521	TCGA_HF_7133	Cancer	0.972	TCGA_DJ_A2PY	Cancer	1	TCGA_AP_A3K1	Cancer	1
TCGA_XF_A9T6	Cancer	1	TCGA_BH_A1FB	Normal	0.6111	TCGA_AA_3680	Cancer	1	TCGA_TN_A7HL	Cancer	1	TCGA_KO_8413	Cancer	0.8192	TCGA_AK_3440	Cancer	1	TCGA_DW_7963	Cancer	1	TCGA_DD_AADQ	Cancer	1	TCGA_44_7659	Cancer	1	TCGA_NC_A5HQ	Cancer	1	TCGA_KK_A6E4	Cancer	1	TCGA_AH_6544	Cancer	0.9516	TCGA_HU_A4H8	Cancer	0.9717	TCGA_DJ_A3V3	Cancer	1	TCGA_AW_A1PO	Cancer	1
TCGA_XF_AAMX	Cancer	1	TCGA_A7_A0DC	Normal	0.6101	TCGA_AA_3692	Cancer	1	TCGA_UF_A71E	Cancer	1	TCGA_KL_8339	Cancer	0.8112	TCGA_AK_3458	Cancer	1	TCGA_G7_6796	Cancer	1	TCGA_DD_AAE7	Cancer	1	TCGA_44_7660	Cancer	1	TCGA_NC_A5HT	Cancer	1	TCGA_KK_A6E7	Cancer	1	TCGA_AG_3599	Cancer	0.9513	TCGA_D7_A6F0	Cancer	0.9716	TCGA_E8_A3X7	Cancer	1	TCGA_AX_A05S	Cancer	1
TCGA_XF_AAMZ	Cancer	1	TCGA_BH_A1ET	Normal	0.6004	TCGA_AA_3693	Cancer	1	TCGA_UF_A7JF	Cancer	1	TCGA_KO_8408	Cancer	0.8084	TCGA_B0_4813	Cancer	1	TCGA_G7_7501	Cancer	1	TCGA_DD_AAE9	Cancer	1	TCGA_49_4488	Cancer	1	TCGA_NK_A5CT	Cancer	1	TCGA_KK_A6E8	Cancer	1	TCGA_AG_3593	Cancer	0.95	TCGA_BR_8368	Cancer	0.971	TCGA_E8_A419	Cancer	1	TCGA_AX_A05U	Cancer	1
TCGA_XF_AAN1	Cancer	1	TCGA_E9_A1RI	Normal	0.5928	TCGA_AA_3710	Cancer	1	TCGA_UF_A7JO	Cancer	1	TCGA_KO_8407	Cancer	0.8078	TCGA_B4_5835	Cancer	1	TCGA_G7_A8LB	Cancer	1	TCGA_DD_AAED	Cancer	1	TCGA_49_4494	Cancer	1	TCGA_NK_A5D1	Cancer	1	TCGA_KK_A7AP	Cancer	1	TCGA_AG_3878	Cancer	0.9474	TCGA_VQ_A91V	Cancer	0.9706	TCGA_E8_A434	Cancer	1	TCGA_AX_A060	Cancer	1
TCGA_YF_AA3L	Cancer	1	TCGA_BH_A0E0	Normal	0.5911	TCGA_AA_3814	Cancer	1	TCGA_CX_7086	Cancer	0.9823	TCGA_KO_8414	Cancer	0.8072	TCGA_B8_A54I	Cancer	1	TCGA_GL_A4EM	Cancer	1	TCGA_DD_AAEH	Cancer	1	TCGA_49_4514	Cancer	1	TCGA_NK_A7XE	Cancer	1	TCGA_KK_A7AU	Cancer	1	TCGA_AG_3587	Cancer	0.9432	TCGA_D7_A4YX	Cancer	0.9702	TCGA_EL_A3CP	Cancer	1	TCGA_AX_A06F	Cancer	1
TCGA_ZF_A9R5	Cancer	1	TCGA_BH_A1FR	Normal	0.5881	TCGA_AA_3818	Cancer	1	TCGA_D6_8569	Cancer	0.9767	TCGA_KN_8421	Cancer	0.7647	TCGA_BP_4992	Cancer	1	TCGA_GL_A59R	Cancer	1	TCGA_DD_AAEK	Cancer	1	TCGA_49_6761	Cancer	1	TCGA_O2_A52N	Cancer	1	TCGA_KK_A7AY	Cancer	1	TCGA_AG_A01Y	Cancer	0.9431	TCGA_BR_8589	Cancer	0.9701	TCGA_EL_A3D1	Cancer	1	TCGA_AX_A06J	Cancer	1
TCGA_ZF_A9R7	Cancer	1	TCGA_BH_A18K	Normal	0.5862	TCGA_AA_3819	Cancer	1	TCGA_CV_7446	Cancer	0.9762	TCGA_KN_8418	Cancer	0.7512	TCGA_CJ_5681	Cancer	1	TCGA_GL_A59T	Cancer	1	TCGA_DD_AAVU	Cancer	1	TCGA_49_AAR0	Cancer	1	TCGA_43_7658	Cancer	0.9854	TCGA_KK_A7AZ	Cancer	1	TCGA_AG_4005	Cancer	0.9429	TCGA_VQ_A91U	Cancer	0.9698	TCGA_EL_A3D4	Cancer	1	TCGA_AX_A0IU	Cancer	1
TCGA_ZF_AA52	Cancer	1	TCGA_AC_A2FB	Normal	0.5862	TCGA_AA_3831	Cancer	1	TCGA_CV_7250	Cancer	0.9746	TCGA_KO_8410	Cancer	0.7214	TCGA_B8_4621	Cancer	0.9747	TCGA_GL_A9DD	Cancer	1	TCGA_DD_AAVV	Cancer	1	TCGA_49_AARN	Cancer	1	TCGA_21_1078	Cancer	0.9813	TCGA_KK_A7B0	Cancer	1	TCGA_CL_5918	Cancer	0.9413	TCGA_VQ_A8DT	Cancer	0.9686	TCGA_EL_A3D6	Cancer	1	TCGA_AX_A0J1	Cancer	1
TCGA_E5_A4TZ	Cancer	0.9911	TCGA_BH_A0BM	Normal	0.581	TCGA_AA_3841	Cancer	1	TCGA_BB_A6UM	Cancer	0.9721	TCGA_KL_8332	Cancer	0.6354	TCGA_B8_5546	Cancer	0.9745	TCGA_GL_A9DE	Cancer	1	TCGA_DD_AAVY	Cancer	1	TCGA_49_AARQ	Cancer	1	TCGA_60_2716	Cancer	0.9807	TCGA_KK_A8IF	Cancer	1	TCGA_EI_6513	Cancer	0.941	TCGA_D7_8573	Cancer	0.9684	TCGA_EL_A3MX	Cancer	1	TCGA_AX_A1C4	Cancer	1
TCGA_GV_A3JX	Cancer	0.9895	TCGA_BH_A1FH	Normal	0.5808	TCGA_AA_3845	Cancer	1	TCGA_CR_5248	Cancer	0.9716	TCGA_KL_8344	Cancer	0.6324	TCGA_CZ_5452	Cancer	0.9478	TCGA_HE_A5NK	Cancer	1	TCGA_DD_AAW3	Cancer	1	TCGA_50_5066	Cancer	1	TCGA_94_7943	Cancer	0.9772	TCGA_KK_A8IK	Cancer	1	TCGA_DC_6682	Cancer	0.9408	TCGA_CG_4460	Cancer	0.968	TCGA_EL_A3T3	Cancer	1	TCGA_AX_A1C5	Cancer	1
TCGA_DK_A3IV	Cancer	0.9856	TCGA_BH_A18P	Normal	0.5743	TCGA_AA_3850	Cancer	1	TCGA_CR_7395	Cancer	0.9695	TCGA_KM_8438	Cancer	0.5701	TCGA_A3_3319	Cancer	0.937	TCGA_HE_A5NL	Cancer	1	TCGA_ED_A459	Cancer	1	TCGA_50_5946	Cancer	1	TCGA_60_2706	Cancer	0.9762	TCGA_M7_A71Z	Cancer	1	TCGA_AF_6672	Cancer	0.9399	TCGA_FP_8211	Cancer	0.9671	TCGA_EL_A3TB	Cancer	1	TCGA_AX_A1C7	Cancer	1
TCGA_E7_A6MF	Cancer	0.9826	TCGA_E9_A1RH	Normal	0.5472	TCGA_AA_3851	Cancer	1	TCGA_KU_A66S	Cancer	0.9695	TCGA_KN_8433	Cancer	0.5651	TCGA_B0_5707	Cancer	0.9326	TCGA_IA_A83T	Cancer	1	TCGA_ED_A7PZ	Cancer	1	TCGA_50_6597	Cancer	1	TCGA_18_3419	Cancer	0.9753	TCGA_M7_A723	Cancer	1	TCGA_AG_3909	Cancer	0.9396	TCGA_D7_6820	Cancer	0.966	TCGA_EL_A3ZM	Cancer	1	TCGA_AX_A1C8	Cancer	1
TCGA_E7_A5KF	Cancer	0.982	TCGA_AC_A23H	Normal	0.5456	TCGA_AA_3854	Cancer	1	TCGA_CV_5430	Cancer	0.9679	TCGA_KL_8333	Cancer	0.5267	TCGA_CW_6087	Cancer	0.9314	TCGA_IZ_8195	Cancer	1	TCGA_ED_A8O6	Cancer	1	TCGA_55_6543	Cancer	1	TCGA_90_7769	Cancer	0.973	TCGA_QU_A6IN	Cancer	1	TCGA_AF_6136	Cancer	0.939	TCGA_HU_A4G6	Cancer	0.9646	TCGA_EL_A4K6	Cancer	1	TCGA_AX_A1C9	Cancer	1
TCGA_CU_A3QU	Cancer	0.9778	TCGA_BH_A0B5	Normal	0.5451	TCGA_AA_3855	Cancer	1	TCGA_P3_A5QE	Cancer	0.9669	TCGA_KO_8404	Cancer	0.4066	TCGA_BP_4756	Cancer	0.9244	TCGA_J7_6720	Cancer	1	TCGA_EP_A2KA	Cancer	1	TCGA_55_6712	Cancer	1	TCGA_92_8065	Cancer	0.9675	TCGA_TP_A8TV	Cancer	1	TCGA_AF_4110	Cancer	0.9387	TCGA_BR_4371	Cancer	0.9633	TCGA_EL_A4KG	Cancer	1	TCGA_AX_A1CE	Cancer	1
TCGA_GV_A40G	Cancer	0.9755	TCGA_BH_A1EN	Normal	0.5249	TCGA_AA_3869	Cancer	1	TCGA_UF_A7JA	Cancer	0.9665	TCGA_KN_8427	Cancer	0.1728	TCGA_BP_4161	Cancer	0.9198	TCGA_MH_A55W	Cancer	1	TCGA_ES_A2HT	Cancer	1	TCGA_55_6972	Cancer	1	TCGA_21_5787	Cancer	0.9673	TCGA_VN_A88K	Cancer	1	TCGA_AG_3600	Cancer	0.9385	TCGA_CD_5800	Cancer	0.9632	TCGA_EM_A22M	Cancer	1	TCGA_AX_A1CP	Cancer	1
TCGA_FJ_A3ZF	Cancer	0.972	TCGA_E9_A1NF	Normal	0.5235	TCGA_AA_3870	Cancer	1	TCGA_BA_A4IG	Cancer	0.9652				TCGA_BP_4163	Cancer	0.9121	TCGA_MH_A561	Cancer	1	TCGA_FV_A3I0	Cancer	1	TCGA_55_7570	Cancer	1	TCGA_18_5595	Cancer	0.9661	TCGA_VN_A88M	Cancer	1	TCGA_EI_6882	Cancer	0.9365	TCGA_HU_A4H5	Cancer	0.9629	TCGA_EM_A2CJ	Cancer	1	TCGA_AX_A2H2	Cancer	1
TCGA_G2_A3VY	Cancer	0.9716	TCGA_BH_A0HK	Normal	0.5197	TCGA_AA_3955	Cancer	1	TCGA_CN_A499	Cancer	0.9648				TCGA_B2_4098	Cancer	0.909	TCGA_MH_A856	Cancer	1	TCGA_G3_A25S	Cancer	1	TCGA_55_7724	Cancer	1	TCGA_66_2753	Cancer	0.9641	TCGA_VN_A88R	Cancer	1	TCGA_AF_A56L	Cancer	0.9359	TCGA_HU_8238	Cancer	0.9613	TCGA_EM_A2CN	Cancer	1	TCGA_AX_A2H4	Cancer	1
TCGA_E7_A8O7	Cancer	0.9714	TCGA_E2_A1IG	Normal	0.516	TCGA_AA_3966	Cancer	1	TCGA_F7_A50G	Cancer	0.9647				TCGA_DV_A4VZ	Cancer	0.9084	TCGA_O9_A75Z	Cancer	1	TCGA_G3_A25V	Cancer	1	TCGA_55_7815	Cancer	1	TCGA_22_1017	Cancer	0.9605	TCGA_VP_A87B	Cancer	1	TCGA_AG_A00H	Cancer	0.9359	TCGA_BR_A452	Cancer	0.9602	TCGA_EM_A2CR	Cancer	1	TCGA_AX_A2H7	Cancer	1
TCGA_DK_A3X2	Cancer	0.9694	TCGA_BH_A1F2	Normal	0.504	TCGA_AA_3968	Cancer	1	TCGA_QK_A6IF	Cancer	0.9646				TCGA_AK_3453	Cancer	0.9079	TCGA_P4_A5E7	Cancer	1	TCGA_G3_A5SI	Cancer	1	TCGA_55_7907	Cancer	1	TCGA_NC_A5HI	Cancer	0.9605	TCGA_VP_A87K	Cancer	1	TCGA_AG_A01N	Cancer	0.9337	TCGA_IN_A6RL	Cancer	0.96	TCGA_EM_A3AN	Cancer	1	TCGA_AX_A2H8	Cancer	1
TCGA_FD_A43X	Cancer	0.9664	TCGA_BH_A0DD	Normal	0.4987	TCGA_AA_3970	Cancer	1	TCGA_CR_6487	Cancer	0.9639				TCGA_AK_3443	Cancer	0.9031	TCGA_P4_A5E8	Cancer	1	TCGA_G3_A5SJ	Cancer	1	TCGA_55_8094	Cancer	1	TCGA_63_A5MU	Cancer	0.9587	TCGA_WW_A8ZI	Cancer	1	TCGA_AG_3578	Cancer	0.933	TCGA_CG_4469	Cancer	0.9598	TCGA_EM_A3AQ	Cancer	1	TCGA_AX_A2HF	Cancer	1
TCGA_CF_A47S	Cancer	0.9647	TCGA_BH_A204	Normal	0.4974	TCGA_AA_3971	Cancer	1	TCGA_CV_7089	Cancer	0.9625				TCGA_AK_3427	Cancer	0.8917	TCGA_P4_A5EB	Cancer	1	TCGA_G3_A7M5	Cancer	1	TCGA_55_8514	Cancer	1	TCGA_66_2757	Cancer	0.9583	TCGA_X4_A8KQ	Cancer	1	TCGA_DC_4745	Cancer	0.9289	TCGA_BR_A4J6	Cancer	0.9596	TCGA_EM_A3FJ	Cancer	1	TCGA_AX_A2HH	Cancer	1
TCGA_FD_A3SS	Cancer	0.964	TCGA_E9_A1R7	Normal	0.4936	TCGA_AA_3973	Cancer	1	TCGA_UF_A7JK	Cancer	0.9621				TCGA_6D_AA2E	Cancer	0.8885	TCGA_P4_AAVM	Cancer	1	TCGA_G3_AAV3	Cancer	1	TCGA_55_8620	Cancer	1	TCGA_77_A5G6	Cancer	0.9581	TCGA_X4_A8KS	Cancer	1	TCGA_AG_3612	Cancer	0.9248	TCGA_CG_5732	Cancer	0.9595	TCGA_EM_A3FK	Cancer	1	TCGA_AX_A2HK	Cancer	1
TCGA_XF_A8HB	Cancer	0.9637	TCGA_E9_A1RD	Normal	0.4764	TCGA_AA_3975	Cancer	1	TCGA_QK_A8ZA	Cancer	0.9617				TCGA_A3_3363	Cancer	0.8865	TCGA_PJ_A5Z9	Cancer	1	TCGA_KR_A7K7	Cancer	1	TCGA_55_A48Y	Cancer	1	TCGA_90_A4ED	Cancer	0.958	TCGA_XJ_A83F	Cancer	1	TCGA_AG_3608	Cancer	0.9244	TCGA_BR_8286	Cancer	0.9587	TCGA_EM_A3FO	Cancer	1	TCGA_AX_A3FV	Cancer	1
TCGA_CF_A3MH	Cancer	0.9636	TCGA_E9_A1RF	Normal	0.4565	TCGA_AA_3976	Cancer	1	TCGA_CV_A6JO	Cancer	0.9606				TCGA_B8_A54E	Cancer	0.8783	TCGA_SX_A71V	Cancer	1	TCGA_KR_A7K8	Cancer	1	TCGA_55_A4DG	Cancer	1	TCGA_33_4587	Cancer	0.9572	TCGA_XJ_A83G	Cancer	1	TCGA_DY_A1DG	Cancer	0.9229	TCGA_VQ_A923	Cancer	0.9586	TCGA_EM_A4FN	Cancer	1	TCGA_AX_A3FW	Cancer	1
TCGA_LT_A5Z6	Cancer	0.9623	TCGA_E2_A15K	Normal	0.4516	TCGA_AA_3979	Cancer	1	TCGA_CR_7398	Cancer	0.9592				TCGA_B0_5102	Cancer	0.8762	TCGA_SX_A7SN	Cancer	1	TCGA_LG_A9QD	Cancer	1	TCGA_62_8397	Cancer	1	TCGA_37_4132	Cancer	0.9551	TCGA_XJ_A83H	Cancer	1	TCGA_F5_6813	Cancer	0.9221	TCGA_CG_5723	Cancer	0.9585	TCGA_ET_A2MX	Cancer	1	TCGA_AX_A3FX	Cancer	1
TCGA_2F_A9KR	Cancer	0.9608	TCGA_E9_A1RB	Normal	0.4407	TCGA_AA_3986	Cancer	1	TCGA_UP_A6WW	Cancer	0.9558				TCGA_BP_4994	Cancer	0.8759	TCGA_SX_A7SO	Cancer	1	TCGA_MI_A75C	Cancer	1	TCGA_62_A46V	Cancer	1	TCGA_60_2695	Cancer	0.955	TCGA_XJ_A9DX	Cancer	1	TCGA_EF_5831	Cancer	0.92	TCGA_VQ_A91N	Cancer	0.9585	TCGA_ET_A39K	Cancer	1	TCGA_AX_A3G3	Cancer	1
TCGA_FD_A6TE	Cancer	0.9606	TCGA_E2_A1BC	Normal	0.438	TCGA_AA_3989	Cancer	1	TCGA_CQ_6225	Cancer	0.9542				TCGA_B0_4848	Cancer	0.8758	TCGA_SX_A7SS	Cancer	1	TCGA_MI_A75E	Cancer	1	TCGA_62_A46Y	Cancer	1	TCGA_98_A538	Cancer	0.9549	TCGA_YL_A8HM	Cancer	1	TCGA_G5_6572	Cancer	0.9187	TCGA_VQ_AA68	Cancer	0.9582	TCGA_ET_A39M	Cancer	1	TCGA_AX_A3G6	Cancer	1
TCGA_GU_A42R	Cancer	0.96	TCGA_E9_A1RC	Normal	0.4367	TCGA_AA_3994	Cancer	1	TCGA_CN_4735	Cancer	0.9529				TCGA_BP_5169	Cancer	0.8724	TCGA_UZ_A9PJ	Cancer	1	TCGA_MI_A75I	Cancer	1	TCGA_62_A471	Cancer	1	TCGA_63_7023	Cancer	0.9544	TCGA_YL_A8S9	Cancer	1	TCGA_AF_2693	Cancer	0.9177	TCGA_IN_AB1V	Cancer	0.9579	TCGA_ET_A3DU	Cancer	1	TCGA_AX_A3G8	Cancer	1
TCGA_CF_A9FL	Cancer	0.9586	TCGA_E2_A158	Normal	0.4346	TCGA_AA_A00A	Cancer	1	TCGA_CV_A45O	Cancer	0.9521				TCGA_B0_5107	Cancer	0.8697	TCGA_UZ_A9PK	Cancer	1	TCGA_RC_A6M6	Cancer	1	TCGA_64_1676	Cancer	1	TCGA_77_A5GF	Cancer	0.9544	TCGA_YL_A9WI	Cancer	1	TCGA_AG_3594	Cancer	0.9148	TCGA_HU_8249	Cancer	0.9578	TCGA_ET_A3DW	Cancer	1	TCGA_AX_A3G9	Cancer	1
TCGA_ZF_A9R4	Cancer	0.9574	TCGA_BH_A1F0	Normal	0.4325	TCGA_AA_A00D	Cancer	1	TCGA_CV_7180	Cancer	0.952				TCGA_AS_3777	Cancer	0.8694	TCGA_UZ_A9PQ	Cancer	1	TCGA_RC_A7S9	Cancer	1	TCGA_64_1677	Cancer	1	TCGA_66_2778	Cancer	0.9543	TCGA_ZG_A9LM	Cancer	1	TCGA_DC_4749	Cancer	0.9122	TCGA_F1_6875	Cancer	0.9567	TCGA_FE_A3PC	Cancer	1	TCGA_AX_A3GI	Cancer	1
TCGA_H4_A2HQ	Cancer	0.9568	TCGA_BH_A1EO	Normal	0.4189	TCGA_AA_A00K	Cancer	1	TCGA_CV_6938	Cancer	0.9504				TCGA_CJ_5672	Cancer	0.8692	TCGA_WN_A9G9	Cancer	1	TCGA_RG_A7D4	Cancer	1	TCGA_64_1680	Cancer	1	TCGA_NC_A5HH	Cancer	0.9543	TCGA_ZG_A9ND	Cancer	1	TCGA_AG_3580	Cancer	0.91	TCGA_D7_6822	Cancer	0.956	TCGA_FK_A3SD	Cancer	1	TCGA_B5_A0JN	Cancer	1
TCGA_FD_A3N6	Cancer	0.9566	TCGA_E2_A15I	Normal	0.4017	TCGA_AA_A00L	Cancer	1	TCGA_P3_A5QA	Cancer	0.9503				TCGA_A3_3357	Cancer	0.8691	TCGA_Y8_A894	Cancer	1	TCGA_UB_A7MD	Cancer	1	TCGA_67_3773	Cancer	1	TCGA_39_5024	Cancer	0.9539	TCGA_HC_7212	Cancer	0.9907	TCGA_EI_6507	Cancer	0.9094	TCGA_HF_A5NB	Cancer	0.9559	TCGA_FK_A4UB	Cancer	1	TCGA_B5_A0JS	Cancer	1
TCGA_XF_AAN0	Cancer	0.9556	TCGA_A7_A0D9	Normal	0.3604	TCGA_AA_A00U	Cancer	1	TCGA_BB_4225	Cancer	0.9495				TCGA_AK_3426	Cancer	0.8671	TCGA_Y8_A8RY	Cancer	1	TCGA_UB_A7MF	Cancer	1	TCGA_67_6216	Cancer	1	TCGA_85_8352	Cancer	0.9527	TCGA_KK_A7B4	Cancer	0.9851	TCGA_EI_6917	Cancer	0.9094	TCGA_R5_A7ZR	Cancer	0.9548	TCGA_FY_A3BL	Cancer	1	TCGA_B5_A0JX	Cancer	1
TCGA_ZF_AA4X	Cancer	0.955	TCGA_BH_A0H9	Normal	0.3086	TCGA_AA_A010	Cancer	1	TCGA_CN_A6V7	Cancer	0.9487				TCGA_B0_4811	Cancer	0.8668	TCGA_Y8_A8RZ	Cancer	1	TCGA_WQ_A9G7	Cancer	1	TCGA_69_7760	Cancer	1	TCGA_58_A46J	Cancer	0.9517	TCGA_EJ_8470	Cancer	0.9845	TCGA_AH_6903	Cancer	0.9087	TCGA_VQ_A8PB	Cancer	0.9545	TCGA_FY_A3NP	Cancer	1	TCGA_B5_A0JY	Cancer	1
TCGA_HQ_A2OE	Cancer	0.9548	TCGA_BH_A0B8	Normal	0.3019	TCGA_AA_A017	Cancer	1	TCGA_BA_5153	Cancer	0.948				TCGA_CJ_4869	Cancer	0.8661	TCGA_5P_A9KH	Cancer	0.9802	TCGA_WX_AA44	Cancer	1	TCGA_75_6205	Cancer	1	TCGA_77_7142	Cancer	0.9507	TCGA_HC_A9TH	Cancer	0.9841	TCGA_AF_A56N	Cancer	0.9076	TCGA_D7_6525	Cancer	0.9543	TCGA_FY_A3RA	Cancer	1	TCGA_B5_A0JZ	Cancer	1
TCGA_FD_A3N5	Cancer	0.9543	TCGA_A7_A0DB	Normal	0.3018	TCGA_AA_A01C	Cancer	1	TCGA_CN_A641	Cancer	0.9478				TCGA_AK_3450	Cancer	0.8633	TCGA_DZ_6131	Cancer	0.9799	TCGA_WX_AA47	Cancer	1	TCGA_78_7166	Cancer	1	TCGA_66_2793	Cancer	0.9499	TCGA_HC_7213	Cancer	0.9836	TCGA_F5_6571	Cancer	0.9056	TCGA_VQ_A8E3	Cancer	0.9529	TCGA_H2_A3RI	Cancer	1	TCGA_B5_A0K1	Cancer	1
TCGA_BL_A3JM	Cancer	0.9527	TCGA_E2_A1LS	Normal	0.2316	TCGA_AA_A01F	Cancer	1	TCGA_CV_7437	Cancer	0.9453				TCGA_CZ_5460	Cancer	0.8622	TCGA_EV_5902	Cancer	0.977	TCGA_XR_A8TD	Cancer	1	TCGA_80_5608	Cancer	1	TCGA_96_A4JL	Cancer	0.9499	TCGA_EJ_7314	Cancer	0.9834	TCGA_CI_6621	Cancer	0.9048	TCGA_D7_A4YT	Cancer	0.9526	TCGA_H2_A422	Cancer	1	TCGA_B5_A0K3	Cancer	1
TCGA_BT_A42F	Cancer	0.9527	TCGA_GI_A2C8	Normal	0	TCGA_AA_A01I	Cancer	1	TCGA_CQ_7065	Cancer	0.9452				TCGA_A3_3346	Cancer	0.8611	TCGA_BQ_7062	Cancer	0.975	TCGA_QA_A7B7	Cancer	0.9878	TCGA_86_8673	Cancer	1	TCGA_85_8351	Cancer	0.9497	TCGA_CH_5790	Cancer	0.9814	TCGA_BM_6198	Cancer	0.9022	TCGA_BR_6707	Cancer	0.9523	TCGA_IM_A41Y	Cancer	1	TCGA_B5_A0K4	Cancer	1
TCGA_DK_A6AV	Cancer	0.95	TCGA_BH_A1ES	Cancer	1	TCGA_AA_A01S	Cancer	1	TCGA_CV_6955	Cancer	0.9442				TCGA_A3_3343	Cancer	0.8583	TCGA_BQ_7050	Cancer	0.9738	TCGA_CC_5264	Cancer	0.9795	TCGA_95_8494	Cancer	1	TCGA_94_7557	Cancer	0.9497	TCGA_CH_5748	Cancer	0.98	TCGA_G5_6233	Cancer	0.9012	TCGA_BR_4280	Cancer	0.9516	TCGA_IM_A4EB	Cancer	1	TCGA_B5_A0K6	Cancer	1
TCGA_LT_A8JT	Cancer	0.9498	TCGA_BH_A1F5	Cancer	1	TCGA_AA_A01T	Cancer	1	TCGA_CV_A45X	Cancer	0.944				TCGA_A3_A8OV	Cancer	0.8574	TCGA_G7_6792	Cancer	0.9734	TCGA_DD_A73E	Cancer	0.9731	TCGA_97_8552	Cancer	1	TCGA_43_A475	Cancer	0.949	TCGA_VN_A88Q	Cancer	0.9799	TCGA_DC_6154	Cancer	0.8966	TCGA_FP_A9TM	Cancer	0.9511	TCGA_J8_A4HY	Cancer	1	TCGA_B5_A0K8	Cancer	1
TCGA_DK_A3IK	Cancer	0.9496	TCGA_BH_A1FG	Cancer	1	TCGA_AA_A01Z	Cancer	1	TCGA_T3_A92M	Cancer	0.9415				TCGA_BP_5001	Cancer	0.8531	TCGA_B3_3926	Cancer	0.9711	TCGA_EP_A26S	Cancer	0.9686	TCGA_97_A4M0	Cancer	1	TCGA_85_8354	Cancer	0.948	TCGA_VP_A875	Cancer	0.9789	TCGA_AG_3601	Cancer	0.8963	TCGA_VQ_AA6B	Cancer	0.9511	TCGA_KS_A4I1	Cancer	1	TCGA_B5_A11F	Cancer	1
TCGA_CU_A0YN	Cancer	0.9488	TCGA_BH_A1FR	Cancer	1	TCGA_AA_A022	Cancer	1	TCGA_CN_A49B	Cancer	0.9405				TCGA_B8_A54G	Cancer	0.8513	TCGA_DZ_6135	Cancer	0.9709	TCGA_DD_A1EE	Cancer	0.9658	TCGA_J2_A4AG	Cancer	1	TCGA_85_8052	Cancer	0.9476	TCGA_HC_7744	Cancer	0.9778	TCGA_AG_3605	Cancer	0.895	TCGA_CD_A4MJ	Cancer	0.951	TCGA_KS_A4I7	Cancer	1	TCGA_B5_A11P	Cancer	1
TCGA_CF_A9FM	Cancer	0.9485	TCGA_BH_A5IZ	Cancer	1	TCGA_AA_A024	Cancer	1	TCGA_CV_A6K2	Cancer	0.9399				TCGA_B0_5075	Cancer	0.8498	TCGA_UN_AAZ9	Cancer	0.9707	TCGA_UB_A7MC	Cancer	0.9658	TCGA_L9_A443	Cancer	1	TCGA_77_A5G7	Cancer	0.9457	TCGA_CH_5761	Cancer	0.9776	TCGA_AG_3893	Cancer	0.8932	TCGA_HF_7132	Cancer	0.9506	TCGA_KS_A4I9	Cancer	1	TCGA_B5_A11V	Cancer	1
TCGA_UY_A9PA	Cancer	0.9479	TCGA_C8_A12M	Cancer	1	TCGA_AA_A029	Cancer	1	TCGA_CV_7411	Cancer	0.9396				TCGA_BP_4983	Cancer	0.8485	TCGA_UZ_A9Q1	Cancer	0.9701	TCGA_K7_A5RG	Cancer	0.9623	TCGA_L9_A444	Cancer	1	TCGA_18_4083	Cancer	0.9441	TCGA_EJ_A65J	Cancer	0.9776	TCGA_AG_3902	Cancer	0.8886	TCGA_FP_A4BE	Cancer	0.9505	TCGA_KS_A4IC	Cancer	1	TCGA_B5_A11W	Cancer	1
TCGA_E7_A97Q	Cancer	0.9473	TCGA_C8_A12U	Cancer	1	TCGA_AA_A02E	Cancer	1	TCGA_QK_AA3J	Cancer	0.939				TCGA_B0_4713	Cancer	0.8477	TCGA_G7_6790	Cancer	0.9689	TCGA_DD_A113	Cancer	0.9569	TCGA_L9_A50W	Cancer	1	TCGA_77_8143	Cancer	0.9439	TCGA_CH_5752	Cancer	0.9763	TCGA_EI_6506	Cancer	0.8858	TCGA_D7_6815	Cancer	0.9489	TCGA_L6_A4EP	Cancer	1	TCGA_B5_A11Y	Cancer	1
TCGA_HQ_A2OF	Cancer	0.9461	TCGA_C8_A12X	Cancer	1	TCGA_AA_A02H	Cancer	1	TCGA_CN_4738	Cancer	0.9388				TCGA_BP_4807	Cancer	0.8428	TCGA_SX_A71S	Cancer	0.9686	TCGA_DD_AADD	Cancer	0.9561	TCGA_MN_A4N1	Cancer	1	TCGA_56_8307	Cancer	0.9425	TCGA_CH_5791	Cancer	0.9753	TCGA_EI_6514	Cancer	0.8848	TCGA_MX_A666	Cancer	0.9477	TCGA_L6_A4EQ	Cancer	1	TCGA_B5_A121	Cancer	1
TCGA_ZF_A9RE	Cancer	0.9454	TCGA_C8_A12Y	Cancer	1	TCGA_AA_A02J	Cancer	1	TCGA_CV_6936	Cancer	0.9382				TCGA_CZ_5985	Cancer	0.8344	TCGA_AL_3467	Cancer	0.9681	TCGA_DD_A1EL	Cancer	0.9547	TCGA_MP_A5C7	Cancer	1	TCGA_56_7221	Cancer	0.9421	TCGA_VN_A88L	Cancer	0.9747	TCGA_EI_6884	Cancer	0.8813	TCGA_VQ_A925	Cancer	0.9474	TCGA_L6_A4EU	Cancer	1	TCGA_B5_A1MW	Cancer	1
TCGA_DK_AA6R	Cancer	0.9451	TCGA_C8_A1HG	Cancer	1	TCGA_AA_A02K	Cancer	1	TCGA_CR_6478	Cancer	0.9381				TCGA_A3_3313	Cancer	0.8334	TCGA_B9_7268	Cancer	0.9666	TCGA_ED_A97K	Cancer	0.9523	TCGA_NJ_A4YF	Cancer	1	TCGA_33_A4WN	Cancer	0.9414	TCGA_HC_7211	Cancer	0.9742	TCGA_CI_6620	Cancer	0.8794	TCGA_HU_A4GU	Cancer	0.947	TCGA_DJ_A3VA	Cancer	0.9853	TCGA_B5_A1MX	Cancer	1
TCGA_XF_A8HF	Cancer	0.9446	TCGA_D8_A1JN	Cancer	1	TCGA_AA_A02O	Cancer	1	TCGA_CV_7253	Cancer	0.937				TCGA_CZ_5984	Cancer	0.8319	TCGA_AT_A5NU	Cancer	0.9665	TCGA_DD_AAC8	Cancer	0.9522	TCGA_NJ_A4YQ	Cancer	1	TCGA_85_8584	Cancer	0.9414	TCGA_KK_A6E2	Cancer	0.9716	TCGA_AG_3731	Cancer	0.8756	TCGA_BR_4267	Cancer	0.9467	TCGA_FY_A3WA	Cancer	0.9851	TCGA_B5_A1MY	Cancer	1
TCGA_4Z_AA7M	Cancer	0.9443	TCGA_D8_A1JS	Cancer	1	TCGA_AA_A02R	Cancer	1	TCGA_CV_5432	Cancer	0.935				TCGA_AK_3465	Cancer	0.8309	TCGA_B9_4117	Cancer	0.9647	TCGA_DD_A73B	Cancer	0.9519	TCGA_55_8087	Cancer	0.9863	TCGA_22_5485	Cancer	0.9403	TCGA_CH_5788	Cancer	0.9708	TCGA_F5_6863	Cancer	0.8748	TCGA_EQ_A4SO	Cancer	0.9462	TCGA_EM_A3FR	Cancer	0.9843	TCGA_B5_A3F9	Cancer	1
TCGA_4Z_AA87	Cancer	0.944	TCGA_D8_A1JT	Cancer	1	TCGA_AA_A02Y	Cancer	1	TCGA_CV_7177	Cancer	0.9347				TCGA_A3_3326	Cancer	0.8256	TCGA_2Z_A9JS	Cancer	0.9626	TCGA_LG_A6GG	Cancer	0.9504	TCGA_35_3615	Cancer	0.979	TCGA_46_3768	Cancer	0.9401	TCGA_V1_A9O9	Cancer	0.9701	TCGA_DC_5869	Cancer	0.8739	TCGA_VQ_A94O	Cancer	0.9461	TCGA_FE_A239	Cancer	0.9831	TCGA_B5_A3FA	Cancer	1
TCGA_DK_AA6W	Cancer	0.9433	TCGA_D8_A1XC	Cancer	1	TCGA_AA_A03F	Cancer	1	TCGA_CV_7416	Cancer	0.9344				TCGA_B2_5639	Cancer	0.8179	TCGA_UZ_A9PV	Cancer	0.9612	TCGA_BC_A216	Cancer	0.9477	TCGA_L9_A8F4	Cancer	0.9787	TCGA_33_AASI	Cancer	0.94	TCGA_CH_5768	Cancer	0.9696	TCGA_AF_2692	Cancer	0.8718	TCGA_HF_7136	Cancer	0.9459	TCGA_DJ_A13U	Cancer	0.9821	TCGA_B5_A3S1	Cancer	1
TCGA_HQ_A5NE	Cancer	0.9431	TCGA_D8_A1XV	Cancer	1	TCGA_AA_A03J	Cancer	1	TCGA_CN_A63W	Cancer	0.9332				TCGA_B0_4828	Cancer	0.8178	TCGA_UZ_A9PU	Cancer	0.9604	TCGA_2Y_A9H8	Cancer	0.9461	TCGA_O1_A52J	Cancer	0.9769	TCGA_21_5786	Cancer	0.9399	TCGA_EJ_7789	Cancer	0.9666	TCGA_CI_6619	Cancer	0.8698	TCGA_VQ_A94T	Cancer	0.9448	TCGA_EL_A3H1	Cancer	0.9821	TCGA_BG_A0LW	Cancer	1
TCGA_FD_A43P	Cancer	0.9429	TCGA_D8_A1Y3	Cancer	1	TCGA_AD_6888	Cancer	1	TCGA_CR_6491	Cancer	0.9331				TCGA_B8_5551	Cancer	0.816	TCGA_BQ_5878	Cancer	0.9593	TCGA_DD_A4NR	Cancer	0.9449	TCGA_78_7542	Cancer	0.9763	TCGA_66_2785	Cancer	0.9395	TCGA_HC_7819	Cancer	0.9665	TCGA_AG_3732	Cancer	0.8678	TCGA_VQ_A8E0	Cancer	0.9438	TCGA_CE_A483	Cancer	0.9814	TCGA_BG_A0M0	Cancer	1
TCGA_GV_A3QH	Cancer	0.9422	TCGA_E2_A10C	Cancer	1	TCGA_AD_6963	Cancer	1	TCGA_CV_7245	Cancer	0.9325				TCGA_CJ_4873	Cancer	0.8156	TCGA_SX_A7SQ	Cancer	0.9583	TCGA_G3_A6UC	Cancer	0.9448	TCGA_MP_A4SV	Cancer	0.9763	TCGA_56_7582	Cancer	0.9391	TCGA_KK_A8I5	Cancer	0.9655	TCGA_AH_6644	Cancer	0.8674	TCGA_HF_7134	Cancer	0.9437	REBC_YQ_A90J	Cancer	0.9811	TCGA_BG_A0M3	Cancer	1
TCGA_ZF_A9RF	Cancer	0.9422	TCGA_E2_A14N	Cancer	1	TCGA_AU_3779	Cancer	1	TCGA_CN_4722	Cancer	0.9322				TCGA_B2_3923	Cancer	0.8122	TCGA_Y8_A895	Cancer	0.9572	TCGA_BC_4073	Cancer	0.9434	TCGA_55_7995	Cancer	0.9758	TCGA_85_7710	Cancer	0.9382	TCGA_HC_8213	Cancer	0.9648	TCGA_AG_4001	Cancer	0.8599	TCGA_HU_A4H0	Cancer	0.9436	TCGA_EM_A2P0	Cancer	0.981	TCGA_BG_A0M4	Cancer	1
TCGA_FD_A62O	Cancer	0.9413	TCGA_E2_A14R	Cancer	1	TCGA_AY_4071	Cancer	1	TCGA_HD_7754	Cancer	0.9295				TCGA_B8_5164	Cancer	0.8113	TCGA_BQ_7060	Cancer	0.9568	TCGA_ZP_A9CV	Cancer	0.9414	TCGA_86_8054	Cancer	0.9749	TCGA_60_2719	Cancer	0.9348	TCGA_EJ_A65E	Cancer	0.9638	TCGA_AH_6897	Cancer	0.8582	TCGA_IN_A6RS	Cancer	0.9435	TCGA_IM_A3EB	Cancer	0.9807	TCGA_BG_A0M9	Cancer	1
TCGA_DK_A2I4	Cancer	0.9398	TCGA_E2_A14U	Cancer	1	TCGA_AY_5543	Cancer	1	TCGA_TN_A7HJ	Cancer	0.9274				TCGA_BP_4977	Cancer	0.8073	TCGA_BQ_7053	Cancer	0.9558	TCGA_DD_AACZ	Cancer	0.9409	TCGA_55_8090	Cancer	0.9739	TCGA_85_A510	Cancer	0.9344	TCGA_CH_5744	Cancer	0.9628	TCGA_F5_6465	Cancer	0.8567	TCGA_BR_6802	Cancer	0.9425	TCGA_EL_A3H8	Cancer	0.9801	TCGA_BG_A0MG	Cancer	1
TCGA_DK_AA6U	Cancer	0.9395	TCGA_E2_A14Y	Cancer	1	TCGA_AZ_4313	Cancer	1	TCGA_BB_8601	Cancer	0.9267				TCGA_AK_3433	Cancer	0.8048	TCGA_B9_A5W7	Cancer	0.9548	TCGA_CC_A1HT	Cancer	0.9407	TCGA_91_8499	Cancer	0.9725	TCGA_52_7809	Cancer	0.9334	TCGA_YL_A8HL	Cancer	0.9625	TCGA_DY_A1DF	Cancer	0.8549	TCGA_FP_A8CX	Cancer	0.9415	TCGA_DJ_A3UO	Cancer	0.9796	TCGA_BG_A0MO	Cancer	1
TCGA_DK_AA6P	Cancer	0.9394	TCGA_E2_A15D	Cancer	1	TCGA_CA_5796	Cancer	1	TCGA_F7_7848	Cancer	0.9254				TCGA_B0_5117	Cancer	0.8024	TCGA_SX_A7SP	Cancer	0.9548	TCGA_BC_A3KG	Cancer	0.9405	TCGA_55_8097	Cancer	0.9718	TCGA_63_A5MY	Cancer	0.9333	TCGA_HC_A8CY	Cancer	0.9621	TCGA_AF_3911	Cancer	0.8538	TCGA_VQ_A91E	Cancer	0.9403	TCGA_ET_A2MY	Cancer	0.9796	TCGA_BG_A0MS	Cancer	1
TCGA_G2_A2EL	Cancer	0.9382	TCGA_E2_A1B4	Cancer	1	TCGA_CK_4952	Cancer	1	TCGA_CN_4739	Cancer	0.9245				TCGA_CZ_5470	Cancer	0.8012	TCGA_B1_A655	Cancer	0.954	TCGA_DD_AAD3	Cancer	0.9405	TCGA_62_8402	Cancer	0.9704	TCGA_43_5668	Cancer	0.9328	TCGA_V1_A9O5	Cancer	0.9614	TCGA_F5_6812	Cancer	0.8525	TCGA_F1_6177	Cancer	0.9401	TCGA_EM_A3FL	Cancer	0.9795	TCGA_BG_A0MT	Cancer	1
TCGA_BT_A0S7	Cancer	0.937	TCGA_E2_A1IK	Cancer	1	TCGA_CK_5914	Cancer	1	TCGA_CR_7399	Cancer	0.9233				TCGA_B0_4701	Cancer	0.7989	TCGA_2Z_A9J8	Cancer	0.9536	TCGA_CC_A7IK	Cancer	0.9369	TCGA_86_7955	Cancer	0.9699	TCGA_43_A56U	Cancer	0.9302	TCGA_KK_A8I8	Cancer	0.9607	TCGA_CI_6624	Cancer	0.8502	TCGA_VQ_A91X	Cancer	0.9395	TCGA_EM_A1CW	Cancer	0.9779	TCGA_BG_A0MU	Cancer	1
TCGA_C4_A0F1	Cancer	0.9367	TCGA_E2_A1LA	Cancer	1	TCGA_CM_4744	Cancer	1	TCGA_CV_6441	Cancer	0.9219				TCGA_CZ_5462	Cancer	0.7984	TCGA_BQ_7059	Cancer	0.9528	TCGA_DD_AACH	Cancer	0.9353	TCGA_78_7163	Cancer	0.9698	TCGA_NK_A5CX	Cancer	0.9288	TCGA_V1_A8MJ	Cancer	0.9605	TCGA_EI_6508	Cancer	0.85	TCGA_CG_4466	Cancer	0.9388	TCGA_J8_A3YD	Cancer	0.9767	TCGA_BG_A0VV	Cancer	1
TCGA_DK_A1A6	Cancer	0.9361	TCGA_E2_A1LB	Cancer	1	TCGA_CM_4746	Cancer	1	TCGA_CR_6480	Cancer	0.9216				TCGA_CZ_4860	Cancer	0.797	TCGA_B3_3925	Cancer	0.9508	TCGA_YA_A8S7	Cancer	0.9317	TCGA_49_AAR9	Cancer	0.9682	TCGA_66_2800	Cancer	0.9276	TCGA_ZG_A9L5	Cancer	0.9605	TCGA_EI_6512	Cancer	0.8495	TCGA_HU_A4G9	Cancer	0.9386	TCGA_E8_A417	Cancer	0.9766	TCGA_BG_A0VX	Cancer	1
TCGA_E7_A5KE	Cancer	0.9359	TCGA_E2_A574	Cancer	1	TCGA_CM_4752	Cancer	1	TCGA_CV_6954	Cancer	0.9214				TCGA_B8_4154	Cancer	0.7957	TCGA_UZ_A9PS	Cancer	0.9507	TCGA_DD_AAD0	Cancer	0.9315	TCGA_91_6828	Cancer	0.968	TCGA_63_5128	Cancer	0.9261	TCGA_HC_7077	Cancer	0.9603	TCGA_EI_7002	Cancer	0.8429	TCGA_BR_8680	Cancer	0.938	TCGA_E8_A44M	Cancer	0.9766	TCGA_BG_A0YU	Cancer	1
TCGA_DK_A6B1	Cancer	0.9343	TCGA_E9_A22D	Cancer	1	TCGA_CM_5861	Cancer	1	TCGA_BA_A4IH	Cancer	0.9199				TCGA_BP_4959	Cancer	0.7955	TCGA_HE_7129	Cancer	0.9497	TCGA_BW_A5NP	Cancer	0.9306	TCGA_78_7539	Cancer	0.9674	TCGA_21_1071	Cancer	0.9252	TCGA_KK_A6E0	Cancer	0.9596	TCGA_DC_6681	Cancer	0.8427	TCGA_BR_7723	Cancer	0.9378	TCGA_DJ_A1QO	Cancer	0.9763	TCGA_BG_A18B	Cancer	1
TCGA_CF_A3MG	Cancer	0.933	TCGA_E9_A244	Cancer	1	TCGA_CM_5864	Cancer	1	TCGA_CV_A6JD	Cancer	0.9198				TCGA_CZ_4866	Cancer	0.795	TCGA_A4_A5Y1	Cancer	0.9494	TCGA_T1_A6J8	Cancer	0.9294	TCGA_78_7150	Cancer	0.9664	TCGA_18_3414	Cancer	0.9239	TCGA_XK_AAIW	Cancer	0.9591	TCGA_DC_6683	Cancer	0.8407	TCGA_BR_6452	Cancer	0.9372	TCGA_BJ_A190	Cancer	0.9757	TCGA_BG_A220	Cancer	1
TCGA_XF_AAML	Cancer	0.9329	TCGA_E9_A54X	Cancer	1	TCGA_CM_6171	Cancer	1	TCGA_IQ_7632	Cancer	0.9196				TCGA_CZ_5459	Cancer	0.7894	TCGA_Y8_A897	Cancer	0.9491	TCGA_G3_A25Z	Cancer	0.9285	TCGA_97_7937	Cancer	0.9659	TCGA_85_A50Z	Cancer	0.9235	TCGA_CH_5765	Cancer	0.9576	TCGA_DC_6158	Cancer	0.8386	TCGA_CD_5801	Cancer	0.9369	TCGA_ET_A25G	Cancer	0.9752	TCGA_BG_A222	Cancer	1
TCGA_2F_A9KP	Cancer	0.9324	TCGA_E9_A5FK	Cancer	1	TCGA_D5_6531	Cancer	1	TCGA_UF_A7JC	Cancer	0.9187				TCGA_AK_3456	Cancer	0.7874	TCGA_B9_A8YH	Cancer	0.9474	TCGA_DD_AAW2	Cancer	0.9269	TCGA_78_8640	Cancer	0.9653	TCGA_70_6723	Cancer	0.9228	TCGA_HC_A76X	Cancer	0.9561	TCGA_AG_3602	Cancer	0.8383	TCGA_CD_A48A	Cancer	0.9363	TCGA_FY_A3NN	Cancer	0.975	TCGA_BG_A2AE	Cancer	1
TCGA_FD_A3B6	Cancer	0.9324	TCGA_EW_A1P8	Cancer	1	TCGA_D5_6538	Cancer	1	TCGA_HD_A4C1	Cancer	0.9184				TCGA_BP_4346	Cancer	0.7846	TCGA_BQ_7051	Cancer	0.9467	TCGA_CC_A5UD	Cancer	0.9258	TCGA_MN_A4N5	Cancer	0.9652	TCGA_56_7223	Cancer	0.9224	TCGA_M7_A725	Cancer	0.9551	TCGA_AG_A002	Cancer	0.8341	TCGA_HU_A4G3	Cancer	0.9348	TCGA_DJ_A3VI	Cancer	0.9748	TCGA_BG_A3EW	Cancer	1
TCGA_ZF_A9RM	Cancer	0.9324	TCGA_EW_A423	Cancer	1	TCGA_DM_A0XD	Cancer	1	TCGA_CN_6994	Cancer	0.9174				TCGA_B0_5098	Cancer	0.7808	TCGA_GL_A9DC	Cancer	0.9466	TCGA_UB_A7ME	Cancer	0.925	TCGA_05_4415	Cancer	0.9644	TCGA_56_8624	Cancer	0.9223	TCGA_HC_7080	Cancer	0.9549	TCGA_AG_A02N	Cancer	0.8341	TCGA_CD_8528	Cancer	0.9344	TCGA_EL_A3CW	Cancer	0.9746	TCGA_BK_A0CA	Cancer	1
TCGA_G2_A3IE	Cancer	0.9313	TCGA_EW_A6SB	Cancer	1	TCGA_DM_A1D0	Cancer	1	TCGA_BA_5558	Cancer	0.9169				TCGA_BP_5180	Cancer	0.779	TCGA_G7_6797	Cancer	0.9458	TCGA_DD_AAE6	Cancer	0.9225	TCGA_NJ_A4YI	Cancer	0.9635	TCGA_90_A59Q	Cancer	0.9218	TCGA_KK_A8I9	Cancer	0.9544	TCGA_DC_6156	Cancer	0.8329	TCGA_VQ_A8DZ	Cancer	0.9342	TCGA_EM_A1YC	Cancer	0.9742	TCGA_BK_A0CC	Cancer	1
TCGA_CF_A1HR	Cancer	0.9309	TCGA_GM_A3XL	Cancer	1	TCGA_DM_A1D4	Cancer	1	TCGA_CN_6023	Cancer	0.916				TCGA_DV_5573	Cancer	0.7703	TCGA_A4_8515	Cancer	0.9449	TCGA_DD_AADL	Cancer	0.9208	TCGA_55_8513	Cancer	0.9632	TCGA_22_5472	Cancer	0.9214	TCGA_EJ_8472	Cancer	0.9542	TCGA_F5_6702	Cancer	0.8288	TCGA_BR_8678	Cancer	0.9333	TCGA_DE_A4MB	Cancer	0.974	TCGA_BK_A13B	Cancer	1
TCGA_KQ_A41Q	Cancer	0.9308	TCGA_LL_A6FP	Cancer	1	TCGA_DM_A1D6	Cancer	1	TCGA_BB_4223	Cancer	0.9159				TCGA_BP_4967	Cancer	0.7702	TCGA_UZ_A9PR	Cancer	0.943	TCGA_EP_A12J	Cancer	0.9208	TCGA_64_1681	Cancer	0.9631	TCGA_43_2578	Cancer	0.9212	TCGA_HC_A48F	Cancer	0.9541	TCGA_AH_6549	Cancer	0.828	TCGA_CG_4441	Cancer	0.9328	TCGA_EM_A3O8	Cancer	0.9738	TCGA_BK_A13C	Cancer	1
TCGA_XF_AAMY	Cancer	0.9308	TCGA_LL_A6FR	Cancer	1	TCGA_DM_A1D8	Cancer	1	TCGA_MZ_A7D7	Cancer	0.9154				TCGA_CW_5591	Cancer	0.7627	TCGA_A4_7288	Cancer	0.9427	TCGA_2Y_A9HA	Cancer	0.9201	TCGA_49_4486	Cancer	0.9628	TCGA_77_A5G8	Cancer	0.9207	TCGA_KK_A5A1	Cancer	0.9538	TCGA_AF_6655	Cancer	0.8259	TCGA_VQ_A8PE	Cancer	0.9323	TCGA_EL_A3CN	Cancer	0.9736	TCGA_BK_A6W3	Cancer	1
TCGA_FD_A3SO	Cancer	0.9299	TCGA_LL_A7SZ	Cancer	1	TCGA_DM_A1DB	Cancer	1	TCGA_CR_7404	Cancer	0.915				TCGA_B0_5083	Cancer	0.7595	TCGA_HE_7128	Cancer	0.9416	TCGA_G3_A7M6	Cancer	0.9178	TCGA_55_8203	Cancer	0.9628	TCGA_68_A59J	Cancer	0.9198	TCGA_XQ_A8TA	Cancer	0.9537	TCGA_AG_A023	Cancer	0.8256	TCGA_CD_5799	Cancer	0.9322	TCGA_EM_A2P1	Cancer	0.9734	TCGA_BS_A0TC	Cancer	1
TCGA_DK_A6B2	Cancer	0.9298	TCGA_LL_A9Q3	Cancer	1	TCGA_DM_A1HA	Cancer	1	TCGA_CN_6011	Cancer	0.9144				TCGA_B0_4694	Cancer	0.7577	TCGA_MH_A857	Cancer	0.9403	TCGA_G3_A3CG	Cancer	0.9148	TCGA_78_7167	Cancer	0.9626	TCGA_22_4595	Cancer	0.9192	TCGA_KC_A7FD	Cancer	0.9533	TCGA_AG_3742	Cancer	0.8233	TCGA_IN_AB1X	Cancer	0.9319	TCGA_FY_A3ON	Cancer	0.9734	TCGA_BS_A0U5	Cancer	1
TCGA_E7_A541	Cancer	0.9298	TCGA_OL_A5RZ	Cancer	1	TCGA_DM_A1HB	Cancer	1	TCGA_BA_A6DE	Cancer	0.9142				TCGA_B2_5635	Cancer	0.7539	TCGA_GL_6846	Cancer	0.9396	TCGA_DD_AAEE	Cancer	0.9147	TCGA_73_4677	Cancer	0.9624	TCGA_39_5022	Cancer	0.919	TCGA_CH_5753	Cancer	0.9529	TCGA_F5_6814	Cancer	0.823	TCGA_BR_8687	Cancer	0.9314	TCGA_EM_A2CL	Cancer	0.9733	TCGA_BS_A0U8	Cancer	1
TCGA_FD_A3SM	Cancer	0.9296	TCGA_OL_A5S0	Cancer	1	TCGA_DM_A28E	Cancer	1	TCGA_CN_A49C	Cancer	0.9136				TCGA_B0_5699	Cancer	0.7519	TCGA_B1_5398	Cancer	0.9384	TCGA_DD_A114	Cancer	0.9146	TCGA_05_4389	Cancer	0.9623	TCGA_77_7140	Cancer	0.919	TCGA_HC_7230	Cancer	0.9528	TCGA_EI_6885	Cancer	0.8181	TCGA_CD_A486	Cancer	0.9303	TCGA_ET_A39I	Cancer	0.9733	TCGA_BS_A0UA	Cancer	1
TCGA_ZF_A9RL	Cancer	0.9285	TCGA_OL_A66O	Cancer	1	TCGA_DM_A28G	Cancer	1	TCGA_CV_7418	Cancer	0.9129				TCGA_A3_3358	Cancer	0.7495	TCGA_A4_7585	Cancer	0.9375	TCGA_DD_A4NO	Cancer	0.9089	TCGA_55_6970	Cancer	0.9619	TCGA_34_A5IX	Cancer	0.9178	TCGA_EJ_5508	Cancer	0.9524	TCGA_F5_6810	Cancer	0.8123	TCGA_HU_A4G8	Cancer	0.9301	TCGA_FE_A232	Cancer	0.9733	TCGA_BS_A0UF	Cancer	1
TCGA_E7_A6MD	Cancer	0.928	TCGA_WT_AB44	Cancer	1	TCGA_DM_A28M	Cancer	1	TCGA_MZ_A5BI	Cancer	0.9126				TCGA_BP_5183	Cancer	0.7452	TCGA_B1_7332	Cancer	0.9356	TCGA_RC_A6M3	Cancer	0.9039	TCGA_53_7624	Cancer	0.9617	TCGA_96_7544	Cancer	0.9175	TCGA_VN_A88N	Cancer	0.9516	TCGA_AH_6547	Cancer	0.8037	TCGA_VQ_A8P3	Cancer	0.9298	TCGA_DJ_A3VK	Cancer	0.9732	TCGA_BS_A0UM	Cancer	1
TCGA_CU_A3KJ	Cancer	0.9276	TCGA_3C_AALJ	Cancer	1	TCGA_F4_6806	Cancer	1	TCGA_CV_7414	Cancer	0.9118				TCGA_CZ_5454	Cancer	0.7444	TCGA_BQ_7048	Cancer	0.9354	TCGA_ZP_A9D4	Cancer	0.9018	TCGA_73_4670	Cancer	0.9609	TCGA_56_8626	Cancer	0.917	TCGA_J4_AATZ	Cancer	0.9509	TCGA_AG_3586	Cancer	0.8017	TCGA_HU_A4HD	Cancer	0.9296	TCGA_DJ_A1QI	Cancer	0.9727	TCGA_D1_A0ZP	Cancer	1
TCGA_GV_A3QK	Cancer	0.927	TCGA_5T_A9QA	Cancer	1	TCGA_G4_6304	Cancer	1	TCGA_UF_A71D	Cancer	0.9115				TCGA_CJ_4888	Cancer	0.7397	TCGA_BQ_5884	Cancer	0.9351	TCGA_O8_A75V	Cancer	0.901	TCGA_55_A493	Cancer	0.9603	TCGA_39_5028	Cancer	0.9168	TCGA_G9_7521	Cancer	0.9507	TCGA_F5_6464	Cancer	0.7994	TCGA_KB_A93J	Cancer	0.9296	TCGA_EM_A1CU	Cancer	0.9726	TCGA_D1_A0ZZ	Cancer	1
TCGA_BT_A0YX	Cancer	0.9251	TCGA_A2_A04Q	Cancer	1	TCGA_G4_6306	Cancer	1	TCGA_CV_A45V	Cancer	0.9113				TCGA_A3_3335	Cancer	0.7396	TCGA_5P_A9JZ	Cancer	0.935	TCGA_DD_AAE2	Cancer	0.9004	TCGA_55_6968	Cancer	0.9595	TCGA_63_A5MN	Cancer	0.916	TCGA_EJ_7123	Cancer	0.9497	TCGA_AG_3881	Cancer	0.7839	TCGA_HJ_7597	Cancer	0.9289	TCGA_EM_A2OX	Cancer	0.9718	TCGA_D1_A103	Cancer	1
TCGA_CF_A47Y	Cancer	0.925	TCGA_A2_A0CY	Cancer	1	TCGA_G4_6307	Cancer	1	TCGA_CQ_5324	Cancer	0.9106				TCGA_B0_5701	Cancer	0.7363	TCGA_5P_A9KC	Cancer	0.9342	TCGA_G3_AAV7	Cancer	0.8998	TCGA_L4_A4E6	Cancer	0.959	TCGA_18_5592	Cancer	0.9148	TCGA_V1_A8WW	Cancer	0.9495	TCGA_AG_4022	Cancer	0.7784	TCGA_CD_8533	Cancer	0.9286	TCGA_DE_A0Y2	Cancer	0.9706	TCGA_D1_A15V	Cancer	1
TCGA_XF_A8HC	Cancer	0.9227	TCGA_A2_A0D0	Cancer	1	TCGA_G4_6317	Cancer	1	TCGA_QK_A6VC	Cancer	0.9101				TCGA_B8_4619	Cancer	0.7355	TCGA_Y8_A896	Cancer	0.9333	TCGA_EP_A2KC	Cancer	0.8954	TCGA_05_4249	Cancer	0.9587	TCGA_66_2786	Cancer	0.9146	TCGA_HC_7736	Cancer	0.949	TCGA_F5_6811	Cancer	0.7752	TCGA_VQ_AA6G	Cancer	0.9274	TCGA_DJ_A3V8	Cancer	0.9705	TCGA_D1_A15X	Cancer	1
TCGA_E7_A3X6	Cancer	0.9215	TCGA_A2_A4S2	Cancer	1	TCGA_G4_6321	Cancer	1	TCGA_CN_4723	Cancer	0.9094				TCGA_CZ_5463	Cancer	0.732	TCGA_5P_A9KF	Cancer	0.9323	TCGA_ED_A7XP	Cancer	0.8934	TCGA_NJ_A7XG	Cancer	0.9584	TCGA_43_8116	Cancer	0.9145	TCGA_VP_A87J	Cancer	0.948	TCGA_AG_3728	Cancer	0.7681	TCGA_BR_A4QI	Cancer	0.9267	TCGA_ET_A3BS	Cancer	0.97	TCGA_D1_A160	Cancer	1
TCGA_FD_A5C0	Cancer	0.9214	TCGA_A7_A0DC	Cancer	1	TCGA_G4_6323	Cancer	1	TCGA_RS_A6TP	Cancer	0.9089				TCGA_BP_4798	Cancer	0.7314	TCGA_B9_5155	Cancer	0.9319	TCGA_CC_A9FW	Cancer	0.8931	TCGA_78_7536	Cancer	0.9576	TCGA_98_8022	Cancer	0.9145	TCGA_KK_A8II	Cancer	0.9477	TCGA_EI_6511	Cancer	0.7468	TCGA_BR_A4PF	Cancer	0.9265	TCGA_DJ_A13L	Cancer	0.9699	TCGA_D1_A161	Cancer	1
TCGA_E7_A6ME	Cancer	0.9211	TCGA_A7_A4SF	Cancer	1	TCGA_G4_6586	Cancer	1	TCGA_BA_5556	Cancer	0.9088				TCGA_CJ_6033	Cancer	0.7312	TCGA_SX_A71U	Cancer	0.9314	TCGA_2Y_A9GS	Cancer	0.8892	TCGA_91_8496	Cancer	0.9575	TCGA_39_5035	Cancer	0.9144	TCGA_XK_AAJP	Cancer	0.9477	TCGA_DY_A0XA	Cancer	0.7455	TCGA_VQ_A8PX	Cancer	0.9259	TCGA_DJ_A3V7	Cancer	0.9695	TCGA_D1_A162	Cancer	1
TCGA_G2_AA3F	Cancer	0.9202	TCGA_A7_A6VW	Cancer	1	TCGA_G4_6626	Cancer	1	TCGA_CQ_6228	Cancer	0.9078				TCGA_BP_5174	Cancer	0.7301	TCGA_DZ_6133	Cancer	0.9307	TCGA_BC_A217	Cancer	0.8884	TCGA_55_8505	Cancer	0.9573	TCGA_92_8063	Cancer	0.9144	TCGA_XK_AAJA	Cancer	0.9476	TCGA_AG_4021	Cancer	0.7397	TCGA_FP_7735	Cancer	0.9255	TCGA_ET_A3BT	Cancer	0.9694	TCGA_D1_A163	Cancer	1
TCGA_GV_A3JW	Cancer	0.9184	TCGA_A8_A06Q	Cancer	1	TCGA_NH_A6GB	Cancer	1	TCGA_D6_6823	Cancer	0.9074				TCGA_BP_4777	Cancer	0.7268	TCGA_B3_4103	Cancer	0.9301	TCGA_BC_A10W	Cancer	0.8881	TCGA_05_4420	Cancer	0.9569	TCGA_39_5029	Cancer	0.914	TCGA_YL_A9WL	Cancer	0.9467	TCGA_AG_3894	Cancer	0.7318	TCGA_D7_A6EX	Cancer	0.9247	TCGA_EL_A3GY	Cancer	0.9693	TCGA_D1_A169	Cancer	1
TCGA_E7_A7DV	Cancer	0.9183	TCGA_A8_A07B	Cancer	1	TCGA_NH_A8F7	Cancer	1	TCGA_P3_A6T4	Cancer	0.9059				TCGA_B8_4146	Cancer	0.7258	TCGA_P4_AAVK	Cancer	0.9301	TCGA_EP_A3RK	Cancer	0.8858	TCGA_86_8674	Cancer	0.9567	TCGA_MF_A522	Cancer	0.914	TCGA_HC_7209	Cancer	0.9461	TCGA_AF_2687	Cancer	0.7212	TCGA_IN_A6RR	Cancer	0.9241	TCGA_ET_A3DP	Cancer	0.9693	TCGA_D1_A16B	Cancer	1
TCGA_XF_AAMW	Cancer	0.9183	TCGA_A8_A07Z	Cancer	1	TCGA_QG_A5Z2	Cancer	1	TCGA_CQ_5331	Cancer	0.905				TCGA_BP_4787	Cancer	0.7237	TCGA_IZ_8196	Cancer	0.9295	TCGA_G3_AAV4	Cancer	0.8855	TCGA_55_7283	Cancer	0.9566	TCGA_33_4582	Cancer	0.9129	TCGA_KK_A6E6	Cancer	0.9461	TCGA_AF_3400	Cancer	0.7026	TCGA_BR_7716	Cancer	0.924	TCGA_DJ_A2PW	Cancer	0.9692	TCGA_D1_A16E	Cancer	1
TCGA_XF_A8HI	Cancer	0.9181	TCGA_A8_A08B	Cancer	1	TCGA_RU_A8FL	Cancer	1	TCGA_CR_6472	Cancer	0.9049				TCGA_CJ_5680	Cancer	0.7235	TCGA_HE_7130	Cancer	0.9285	TCGA_DD_AADG	Cancer	0.8849	TCGA_69_7980	Cancer	0.9563	TCGA_85_8664	Cancer	0.9125	TCGA_VN_A943	Cancer	0.9461	TCGA_AG_3901	Cancer	0.6999	TCGA_VQ_A91Q	Cancer	0.9234	TCGA_EL_A3N2	Cancer	0.9688	TCGA_D1_A16G	Cancer	1
TCGA_ZF_AA4V	Cancer	0.9179	TCGA_A8_A09M	Cancer	1	TCGA_CM_6161	Cancer	0.9799	TCGA_CV_A45P	Cancer	0.9048				TCGA_BP_4173	Cancer	0.7204	TCGA_G7_7502	Cancer	0.9263	TCGA_CC_A7IH	Cancer	0.8837	TCGA_55_1592	Cancer	0.9556	TCGA_37_A5EM	Cancer	0.9123	TCGA_2A_A8VT	Cancer	0.9458	TCGA_F5_6864	Cancer	0.6829	TCGA_HU_A4GC	Cancer	0.923	TCGA_BJ_A0Z9	Cancer	0.968	TCGA_D1_A16I	Cancer	1
TCGA_GU_A42P	Cancer	0.9177	TCGA_A8_A09T	Cancer	1	TCGA_D5_6539	Cancer	0.9799	TCGA_CN_4734	Cancer	0.9031				TCGA_BP_4781	Cancer	0.7202	TCGA_DW_7841	Cancer	0.9256	TCGA_FV_A4ZQ	Cancer	0.8833	TCGA_44_A4SS	Cancer	0.9552	TCGA_66_2795	Cancer	0.9123	TCGA_EJ_7317	Cancer	0.9457	TCGA_DT_5265	Cancer	0.6633	TCGA_R5_A805	Cancer	0.9227	TCGA_E3_A3E0	Cancer	0.9675	TCGA_D1_A16N	Cancer	1
TCGA_GU_A762	Cancer	0.9171	TCGA_AC_A2BK	Cancer	1	TCGA_CA_5797	Cancer	0.9796	TCGA_DQ_7591	Cancer	0.9031				TCGA_B8_4148	Cancer	0.72	TCGA_DW_7836	Cancer	0.9243	TCGA_2Y_A9HB	Cancer	0.8828	TCGA_95_A4VK	Cancer	0.955	TCGA_94_A4VJ	Cancer	0.9107	TCGA_EJ_5496	Cancer	0.9434	TCGA_AF_2690	Cancer	0.6084	TCGA_VQ_A8E7	Cancer	0.9216	TCGA_DJ_A1QF	Cancer	0.967	TCGA_D1_A16S	Cancer	1
TCGA_XF_A9SV	Cancer	0.917	TCGA_AC_A3QQ	Cancer	1	TCGA_CK_6746	Cancer	0.9785	TCGA_BA_5559	Cancer	0.9013				TCGA_B8_A54F	Cancer	0.7189	TCGA_A4_8516	Cancer	0.9242	TCGA_XR_A8TF	Cancer	0.8814	TCGA_97_7547	Cancer	0.9547	TCGA_37_3789	Cancer	0.9106	TCGA_FC_A5OB	Cancer	0.9434	TCGA_EI_7004	Cancer	0.5923	TCGA_D7_6817	Cancer	0.9211	TCGA_KS_A4I3	Cancer	0.967	TCGA_D1_A174	Cancer	1
TCGA_XF_A9T0	Cancer	0.9121	TCGA_AC_A3TN	Cancer	1	TCGA_DM_A1D9	Cancer	0.978	TCGA_CN_A6V3	Cancer	0.9008				TCGA_A3_3367	Cancer	0.7174	TCGA_SX_A7SR	Cancer	0.9239	TCGA_2Y_A9GY	Cancer	0.8807	TCGA_44_2659	Cancer	0.9538	TCGA_6A_AB49	Cancer	0.9106	TCGA_EJ_A8FS	Cancer	0.9432				TCGA_VQ_AA6I	Cancer	0.9211	TCGA_EL_A3T1	Cancer	0.9667	TCGA_D1_A176	Cancer	1
TCGA_GD_A76B	Cancer	0.9111	TCGA_AC_A3YJ	Cancer	1	TCGA_CA_6715	Cancer	0.9774	TCGA_CV_5441	Cancer	0.9007				TCGA_B0_4827	Cancer	0.7163	TCGA_BQ_7056	Cancer	0.9236	TCGA_5R_AA1C	Cancer	0.879	TCGA_55_7573	Cancer	0.9537	TCGA_77_8136	Cancer	0.9098	TCGA_VP_A87H	Cancer	0.9428				TCGA_HU_A4GT	Cancer	0.92	TCGA_DO_A1K0	Cancer	0.9666	TCGA_D1_A17K	Cancer	1
TCGA_BT_A20W	Cancer	0.9099	TCGA_AC_A62V	Cancer	1	TCGA_CM_4747	Cancer	0.9771	TCGA_CQ_A4CH	Cancer	0.8999				TCGA_BP_4331	Cancer	0.7149	TCGA_A4_7996	Cancer	0.9235	TCGA_4R_AA8I	Cancer	0.8786	TCGA_86_8359	Cancer	0.9537	TCGA_43_6143	Cancer	0.9087	TCGA_2A_AAYF	Cancer	0.9414				TCGA_VQ_A8PU	Cancer	0.9196	REBC_YQ_A90F	Cancer	0.9664	TCGA_D1_A17M	Cancer	1
TCGA_ZF_A9R2	Cancer	0.9097	TCGA_AC_A62Y	Cancer	1	TCGA_AY_6386	Cancer	0.9747	TCGA_CV_6956	Cancer	0.8999				TCGA_BP_4963	Cancer	0.7149	TCGA_2Z_A9JR	Cancer	0.9231	TCGA_CC_A3MC	Cancer	0.8785	TCGA_69_A59K	Cancer	0.9531	TCGA_43_A56V	Cancer	0.9077	TCGA_EJ_5501	Cancer	0.9414				TCGA_VQ_AA6J	Cancer	0.9189	TCGA_DE_A0Y3	Cancer	0.9659	TCGA_D1_A17U	Cancer	1
TCGA_K4_A3WV	Cancer	0.9095	TCGA_AC_A7VB	Cancer	1	TCGA_A6_A565	Cancer	0.9744	TCGA_F7_A61S	Cancer	0.8989				TCGA_3Z_A93Z	Cancer	0.714	TCGA_DW_7842	Cancer	0.9226	TCGA_ED_A7PX	Cancer	0.8782	TCGA_05_4396	Cancer	0.953	TCGA_98_A53B	Cancer	0.9067	TCGA_CH_5764	Cancer	0.9401				TCGA_CD_8524	Cancer	0.9187	TCGA_ET_A25N	Cancer	0.9655	TCGA_D1_A1NS	Cancer	1
TCGA_ZF_AA5H	Cancer	0.9089	TCGA_AC_A8OR	Cancer	1	TCGA_AA_3675	Cancer	0.9744	TCGA_CR_6467	Cancer	0.8987				TCGA_BP_4797	Cancer	0.713	TCGA_UZ_A9PZ	Cancer	0.9224	TCGA_DD_AACS	Cancer	0.8779	TCGA_78_7147	Cancer	0.953	TCGA_85_7699	Cancer	0.9066	TCGA_HC_7749	Cancer	0.9391				TCGA_BR_4366	Cancer	0.9184	REBC_YQ_A90O	Cancer	0.9654	TCGA_D1_A1NU	Cancer	1
TCGA_XF_A8HE	Cancer	0.9088	TCGA_AN_A03X	Cancer	1	TCGA_QG_A5YV	Cancer	0.9731	TCGA_CN_6021	Cancer	0.8985				TCGA_A3_3329	Cancer	0.7119	TCGA_2Z_A9JM	Cancer	0.9216	TCGA_ED_A5KG	Cancer	0.8774	TCGA_L4_A4E5	Cancer	0.953	TCGA_68_8250	Cancer	0.9063	TCGA_KK_A8I6	Cancer	0.9391				TCGA_D7_6526	Cancer	0.9179	TCGA_E8_A415	Cancer	0.9653	TCGA_D1_A1NX	Cancer	1
TCGA_G2_AA3B	Cancer	0.908	TCGA_AN_A0XR	Cancer	1	TCGA_AA_3660	Cancer	0.9728	TCGA_F7_A623	Cancer	0.8978				TCGA_B0_4834	Cancer	0.7118	TCGA_2Z_A9J3	Cancer	0.9205	TCGA_2Y_A9GT	Cancer	0.8767	TCGA_97_8176	Cancer	0.9523	TCGA_66_2789	Cancer	0.9061	TCGA_V1_A9ZG	Cancer	0.9386				TCGA_B7_A5TJ	Cancer	0.9177	TCGA_KS_A4IB	Cancer	0.9651	TCGA_D1_A1O5	Cancer	1
TCGA_PQ_A6FI	Cancer	0.9074	TCGA_AO_A0JL	Cancer	1	TCGA_DM_A28C	Cancer	0.9718	TCGA_CR_5249	Cancer	0.8961				TCGA_CZ_4862	Cancer	0.7042	TCGA_UZ_A9PX	Cancer	0.9197	TCGA_G3_AAV5	Cancer	0.8766	TCGA_55_7903	Cancer	0.9518	TCGA_NC_A5HP	Cancer	0.9047	TCGA_G9_6366	Cancer	0.9385				TCGA_D7_A4YY	Cancer	0.917	TCGA_EM_A22J	Cancer	0.965	TCGA_D1_A2G5	Cancer	1
TCGA_BT_A20U	Cancer	0.9071	TCGA_AO_A125	Cancer	1	TCGA_DM_A0XF	Cancer	0.9697	TCGA_CN_A498	Cancer	0.8955				TCGA_A3_3378	Cancer	0.6984	TCGA_EV_5901	Cancer	0.9168	TCGA_DD_A4NF	Cancer	0.8761	TCGA_75_5125	Cancer	0.9508	TCGA_56_7731	Cancer	0.9033	TCGA_VP_A87D	Cancer	0.9362				TCGA_HU_8602	Cancer	0.9168	TCGA_FE_A231	Cancer	0.965	TCGA_D1_A2G7	Cancer	1
TCGA_XF_AAMH	Cancer	0.9071	TCGA_AO_A1KP	Cancer	1	TCGA_AY_A71X	Cancer	0.9691	TCGA_QK_A6VB	Cancer	0.8954				TCGA_BP_5176	Cancer	0.697	TCGA_A4_7997	Cancer	0.9158	TCGA_BC_A10U	Cancer	0.8759	TCGA_69_8255	Cancer	0.9504	TCGA_77_8150	Cancer	0.9031	TCGA_CH_5794	Cancer	0.936				TCGA_HU_8243	Cancer	0.9159	TCGA_EM_A2OY	Cancer	0.9649	TCGA_D1_A3DH	Cancer	1
TCGA_DK_AA6M	Cancer	0.9069	TCGA_AR_A1AH	Cancer	1	TCGA_AA_3506	Cancer	0.9683	TCGA_BA_A4II	Cancer	0.8945				TCGA_CZ_4861	Cancer	0.6945	TCGA_HE_A5NH	Cancer	0.9156	TCGA_DD_AACX	Cancer	0.8751	TCGA_73_4676	Cancer	0.9504	TCGA_21_1072	Cancer	0.9027	TCGA_YL_A8SC	Cancer	0.9346				TCGA_BR_8372	Cancer	0.9156	TCGA_EM_A2CO	Cancer	0.9643	TCGA_DF_A2KR	Cancer	1
TCGA_4Z_AA84	Cancer	0.9067	TCGA_AR_A1AS	Cancer	1	TCGA_CK_6751	Cancer	0.9674	TCGA_CV_A6JY	Cancer	0.8938				TCGA_CJ_4637	Cancer	0.6936	TCGA_5P_A9K4	Cancer	0.9148	TCGA_G3_A3CK	Cancer	0.8748	TCGA_71_8520	Cancer	0.9499	TCGA_60_2714	Cancer	0.9023	TCGA_EJ_5497	Cancer	0.9343				TCGA_BR_7707	Cancer	0.9151	TCGA_ET_A3BN	Cancer	0.9635	TCGA_DF_A2KS	Cancer	1
TCGA_DK_A1AD	Cancer	0.9064	TCGA_B6_A0I1	Cancer	1	TCGA_AY_A8YK	Cancer	0.9673	TCGA_CV_7091	Cancer	0.8934				TCGA_CJ_6028	Cancer	0.6924	TCGA_B3_4104	Cancer	0.9141	TCGA_RC_A7SK	Cancer	0.8742	TCGA_MP_A4TF	Cancer	0.9499	TCGA_21_1082	Cancer	0.902	TCGA_V1_A9OF	Cancer	0.9325				TCGA_CG_4436	Cancer	0.9151	TCGA_E8_A436	Cancer	0.9632	TCGA_DF_A2KU	Cancer	1
TCGA_UY_A9PH	Cancer	0.9064	TCGA_B6_A0I2	Cancer	1	TCGA_CM_6164	Cancer	0.9666	TCGA_BA_4076	Cancer	0.8931				TCGA_CJ_4887	Cancer	0.6916	TCGA_BQ_5891	Cancer	0.914	TCGA_CC_5261	Cancer	0.8737	TCGA_86_8669	Cancer	0.9488	TCGA_63_A5MV	Cancer	0.9009	TCGA_G9_A9S0	Cancer	0.9321				TCGA_BR_A4J1	Cancer	0.9148	TCGA_BJ_A0ZA	Cancer	0.9619	TCGA_DF_A2KV	Cancer	1
TCGA_E7_A7PW	Cancer	0.906	TCGA_B6_A0IK	Cancer	1	TCGA_AA_A01D	Cancer	0.9664	TCGA_CV_A45Y	Cancer	0.8929				TCGA_CZ_5468	Cancer	0.6902	TCGA_A4_8517	Cancer	0.9139	TCGA_DD_A3A2	Cancer	0.8735	TCGA_69_8253	Cancer	0.9486	TCGA_56_8622	Cancer	0.9005	TCGA_HC_7075	Cancer	0.9321				TCGA_FP_8631	Cancer	0.9137	TCGA_ET_A39P	Cancer	0.9608	TCGA_DI_A0WH	Cancer	1
TCGA_DK_A3IL	Cancer	0.9046	TCGA_B6_A0RL	Cancer	1	TCGA_A6_6652	Cancer	0.9661	TCGA_CN_A6V6	Cancer	0.8926				TCGA_B0_4841	Cancer	0.69	TCGA_B1_A657	Cancer	0.9137	TCGA_BC_A10Z	Cancer	0.872	TCGA_97_8171	Cancer	0.9483	TCGA_33_4586	Cancer	0.9003	TCGA_EJ_5505	Cancer	0.932				TCGA_D7_A6EV	Cancer	0.9122	TCGA_EL_A3ZH	Cancer	0.9607	TCGA_DI_A1NO	Cancer	1
TCGA_FD_A6TK	Cancer	0.9042	TCGA_B6_A0WZ	Cancer	1	TCGA_DM_A28F	Cancer	0.9661	TCGA_D6_6824	Cancer	0.8913				TCGA_CJ_6030	Cancer	0.6899	TCGA_A4_8630	Cancer	0.9127	TCGA_CC_5263	Cancer	0.8715	TCGA_49_AAQV	Cancer	0.9481	TCGA_22_4594	Cancer	0.8996	TCGA_EJ_7784	Cancer	0.932				TCGA_BR_6455	Cancer	0.9116	TCGA_FY_A40N	Cancer	0.9607	TCGA_DI_A2QY	Cancer	1
TCGA_DK_A6B6	Cancer	0.904	TCGA_B6_A0X0	Cancer	1	TCGA_AY_A54L	Cancer	0.9659	TCGA_CR_7388	Cancer	0.8912				TCGA_AK_3429	Cancer	0.6877	TCGA_V9_A7HT	Cancer	0.9123	TCGA_FV_A2QQ	Cancer	0.8712	TCGA_99_8033	Cancer	0.9474	TCGA_77_8154	Cancer	0.898	TCGA_EJ_A7NN	Cancer	0.9315				TCGA_HU_A4HB	Cancer	0.9116	TCGA_ET_A25L	Cancer	0.9602	TCGA_E6_A1LX	Cancer	1
TCGA_4Z_AA83	Cancer	0.9039	TCGA_B6_A0X4	Cancer	1	TCGA_G4_6293	Cancer	0.9655	TCGA_CQ_5323	Cancer	0.8901				TCGA_B0_5691	Cancer	0.6848	TCGA_2Z_A9J6	Cancer	0.9113	TCGA_G3_AAV1	Cancer	0.8712	TCGA_67_6217	Cancer	0.9466	TCGA_92_7341	Cancer	0.8974	TCGA_HC_A4ZV	Cancer	0.9307				TCGA_BR_8381	Cancer	0.9112	TCGA_EL_A3H4	Cancer	0.9601	TCGA_E6_A1M0	Cancer	1
TCGA_GU_A42Q	Cancer	0.9027	TCGA_BH_A0B4	Cancer	1	TCGA_DM_A0X9	Cancer	0.9652	TCGA_CV_5435	Cancer	0.8889				TCGA_CW_6090	Cancer	0.683	TCGA_5P_A9K8	Cancer	0.9107	TCGA_DD_A4NJ	Cancer	0.8688	TCGA_91_6840	Cancer	0.9458	TCGA_56_A49D	Cancer	0.8972	TCGA_YL_A8SL	Cancer	0.9304				TCGA_IP_7968	Cancer	0.911	TCGA_E3_A3E5	Cancer	0.9596	TCGA_EC_A1NJ	Cancer	1
TCGA_FJ_A3Z9	Cancer	0.9026	TCGA_BH_A0B8	Cancer	1	TCGA_AY_6197	Cancer	0.9651	TCGA_CN_4741	Cancer	0.8882				TCGA_BP_5181	Cancer	0.6823	TCGA_A4_7583	Cancer	0.91	TCGA_DD_A4NQ	Cancer	0.8684	TCGA_97_A4LX	Cancer	0.9456	TCGA_66_2734	Cancer	0.8968	TCGA_EJ_5514	Cancer	0.9303				TCGA_B7_5818	Cancer	0.9107	TCGA_DJ_A3UM	Cancer	0.9591	TCGA_EC_A1QX	Cancer	1
TCGA_KQ_A41S	Cancer	0.9008	TCGA_BH_A0DD	Cancer	1	TCGA_NH_A50V	Cancer	0.9647	TCGA_CR_7364	Cancer	0.8877				TCGA_CJ_4634	Cancer	0.6797	TCGA_SX_A71R	Cancer	0.9074	TCGA_G3_A5SM	Cancer	0.867	TCGA_50_6673	Cancer	0.9454	TCGA_34_5927	Cancer	0.8942	TCGA_CH_5750	Cancer	0.93				TCGA_CG_4465	Cancer	0.9105	TCGA_DO_A1JZ	Cancer	0.9591	TCGA_EO_A1Y5	Cancer	1
TCGA_BT_A3PH	Cancer	0.9007	TCGA_BH_A0HK	Cancer	1	TCGA_AZ_4615	Cancer	0.9641	TCGA_CV_7406	Cancer	0.8875				TCGA_B8_A54H	Cancer	0.6776	TCGA_KV_A6GD	Cancer	0.9057	TCGA_DD_AAW1	Cancer	0.8632	TCGA_55_7913	Cancer	0.9454	TCGA_63_7020	Cancer	0.8941	TCGA_V1_A9OL	Cancer	0.9298				TCGA_D7_8575	Cancer	0.9095	TCGA_EL_A3CX	Cancer	0.9588	TCGA_EO_A1Y7	Cancer	1
TCGA_GV_A3JZ	Cancer	0.8995	TCGA_BH_A0HL	Cancer	1	TCGA_AZ_6599	Cancer	0.9633	TCGA_CV_A45W	Cancer	0.8867				TCGA_CJ_4891	Cancer	0.6776	TCGA_BQ_5886	Cancer	0.9056	TCGA_DD_A4NS	Cancer	0.862	TCGA_50_8457	Cancer	0.9452	TCGA_85_7696	Cancer	0.8934	TCGA_EJ_5507	Cancer	0.9295				TCGA_VQ_A8PJ	Cancer	0.9092	TCGA_J8_A3YE	Cancer	0.9586	TCGA_EO_A22Y	Cancer	1
TCGA_E7_A7XN	Cancer	0.8986	TCGA_BH_A18N	Cancer	1	TCGA_DM_A28H	Cancer	0.9627	TCGA_UF_A718	Cancer	0.8865				TCGA_BP_4177	Cancer	0.6765	TCGA_GL_7773	Cancer	0.9017	TCGA_DD_A11C	Cancer	0.8619	TCGA_97_A4M1	Cancer	0.9452	TCGA_90_7766	Cancer	0.8932	TCGA_YJ_A8SW	Cancer	0.9284				TCGA_BR_8363	Cancer	0.908	TCGA_DJ_A3US	Cancer	0.9584	TCGA_EO_A2CG	Cancer	1
TCGA_ZF_A9RN	Cancer	0.8984	TCGA_BH_A18Q	Cancer	1	TCGA_CM_6675	Cancer	0.9618	TCGA_CN_5361	Cancer	0.8854				TCGA_CW_6097	Cancer	0.6742	TCGA_Y8_A8S0	Cancer	0.9017	TCGA_DD_A1EC	Cancer	0.8609	TCGA_55_7911	Cancer	0.9444	TCGA_77_A5G3	Cancer	0.8916	TCGA_EJ_7321	Cancer	0.9278				TCGA_BR_7715	Cancer	0.9076	TCGA_EM_A1CV	Cancer	0.9583	TCGA_EO_A2CH	Cancer	1
TCGA_CF_A47X	Cancer	0.8965	TCGA_A8_A08I	Cancer	0.9913	TCGA_4T_AA8H	Cancer	0.961	TCGA_CR_7368	Cancer	0.885				TCGA_CZ_4864	Cancer	0.673	TCGA_5P_A9KA	Cancer	0.9015	TCGA_ZP_A9CZ	Cancer	0.8598	TCGA_69_7973	Cancer	0.9443	TCGA_37_3783	Cancer	0.8914	TCGA_CH_5751	Cancer	0.9276				TCGA_VQ_A8PK	Cancer	0.9074	TCGA_EM_A3FM	Cancer	0.958	TCGA_EO_A3KW	Cancer	1
TCGA_XF_AAN5	Cancer	0.8964	TCGA_A7_A3IZ	Cancer	0.9898	TCGA_D5_7000	Cancer	0.9604	TCGA_CR_6488	Cancer	0.8819				TCGA_B8_A54D	Cancer	0.6726	TCGA_IA_A83S	Cancer	0.8994	TCGA_DD_A4NV	Cancer	0.8577	TCGA_55_6981	Cancer	0.9441	TCGA_46_6025	Cancer	0.8914	TCGA_KC_A4BN	Cancer	0.9273				TCGA_BR_8485	Cancer	0.906	TCGA_ET_A40S	Cancer	0.9579	TCGA_EO_A3KX	Cancer	1
TCGA_XF_AAMQ	Cancer	0.8939	TCGA_A8_A084	Cancer	0.9882	TCGA_D5_6931	Cancer	0.9593	TCGA_CV_A6K0	Cancer	0.8813				TCGA_CJ_5686	Cancer	0.6719	TCGA_4A_A93Y	Cancer	0.8989	TCGA_ED_A66X	Cancer	0.8566	TCGA_NJ_A55O	Cancer	0.944	TCGA_34_5232	Cancer	0.8905	TCGA_HC_7231	Cancer	0.9268				TCGA_BR_8487	Cancer	0.9059	TCGA_EL_A3ZP	Cancer	0.9571	TCGA_EY_A1GD	Cancer	1
TCGA_DK_AA6L	Cancer	0.8937	TCGA_EW_A6SA	Cancer	0.986	TCGA_CM_5868	Cancer	0.9581	TCGA_CR_5250	Cancer	0.8809				TCGA_MM_A84U	Cancer	0.6708	TCGA_BQ_7055	Cancer	0.8986	TCGA_ED_A66Y	Cancer	0.8549	TCGA_62_8398	Cancer	0.9435	TCGA_77_7141	Cancer	0.8904	TCGA_G9_7519	Cancer	0.9257				TCGA_KB_A6F7	Cancer	0.9055	TCGA_EL_A3ZO	Cancer	0.9568	TCGA_EY_A1GE	Cancer	1
TCGA_FD_A3B5	Cancer	0.8923	TCGA_E2_A15G	Cancer	0.9852	TCGA_G4_6294	Cancer	0.957	TCGA_CR_6470	Cancer	0.8809				TCGA_B0_5104	Cancer	0.6704	TCGA_AL_3468	Cancer	0.8962	TCGA_KR_A7K0	Cancer	0.8548	TCGA_55_A48X	Cancer	0.9434	TCGA_NC_A5HK	Cancer	0.8904	TCGA_YL_A8S8	Cancer	0.9236				TCGA_VQ_A8DU	Cancer	0.9039	REBC_YQ_A90N	Cancer	0.9566	TCGA_EY_A1GF	Cancer	1
TCGA_BT_A2LB	Cancer	0.8895	TCGA_E2_A14T	Cancer	0.9849	TCGA_AA_3685	Cancer	0.9565	TCGA_IQ_7630	Cancer	0.8806				TCGA_BP_4989	Cancer	0.6698	TCGA_G7_6793	Cancer	0.8945	TCGA_MI_A75H	Cancer	0.8535	TCGA_55_8616	Cancer	0.9425	TCGA_90_A4EE	Cancer	0.8903	TCGA_ZG_A9M4	Cancer	0.9236				TCGA_BR_7703	Cancer	0.9036	TCGA_EM_A2P3	Cancer	0.9562	TCGA_EY_A1GH	Cancer	1
TCGA_GC_A4ZW	Cancer	0.8894	TCGA_A2_A0ET	Cancer	0.9842	TCGA_A6_5660	Cancer	0.9559	TCGA_CV_6953	Cancer	0.8795				TCGA_AK_3444	Cancer	0.663	TCGA_SX_A71W	Cancer	0.8938	TCGA_DD_AACV	Cancer	0.8528	TCGA_55_7910	Cancer	0.942	TCGA_56_7222	Cancer	0.8895	TCGA_ZG_A9LZ	Cancer	0.9226				TCGA_CD_A48C	Cancer	0.9026	REBC_YQ_A90I	Cancer	0.956	TCGA_EY_A1GK	Cancer	1
TCGA_4Z_AA89	Cancer	0.8891	TCGA_AO_A0JI	Cancer	0.9842	TCGA_CM_6172	Cancer	0.9557	TCGA_CV_A468	Cancer	0.8783				TCGA_BP_4174	Cancer	0.6628	TCGA_B9_A5W9	Cancer	0.8905	TCGA_5C_A9VG	Cancer	0.8527	TCGA_71_6725	Cancer	0.942	TCGA_98_8021	Cancer	0.8895	TCGA_KK_A59Y	Cancer	0.9223				TCGA_BR_4361	Cancer	0.9023	TCGA_DJ_A2PS	Cancer	0.9558	TCGA_EY_A1GM	Cancer	1
TCGA_BT_A42C	Cancer	0.8887	TCGA_A8_A07R	Cancer	0.9832	TCGA_CK_4950	Cancer	0.9552	TCGA_CV_7425	Cancer	0.8782				TCGA_BP_5182	Cancer	0.6611	TCGA_UZ_A9PL	Cancer	0.8903	TCGA_CC_A9FU	Cancer	0.8525	TCGA_44_7669	Cancer	0.9417	TCGA_22_4596	Cancer	0.8894	TCGA_J4_A6M7	Cancer	0.9219				TCGA_VQ_A8P2	Cancer	0.9013	TCGA_ET_A2N5	Cancer	0.9558	TCGA_EY_A1GR	Cancer	1
TCGA_DK_A1AA	Cancer	0.8872	TCGA_E2_A15J	Cancer	0.9826	TCGA_D5_6537	Cancer	0.955	TCGA_CV_7101	Cancer	0.8779				TCGA_A3_3311	Cancer	0.6588	TCGA_BQ_5875	Cancer	0.8892	TCGA_DD_AAVS	Cancer	0.8513	TCGA_97_A4M2	Cancer	0.9417	TCGA_22_5474	Cancer	0.8893	TCGA_EJ_5494	Cancer	0.9214				TCGA_BR_6801	Cancer	0.8982	TCGA_BJ_A2N7	Cancer	0.9557	TCGA_EY_A1GU	Cancer	1
TCGA_H4_A2HO	Cancer	0.886	TCGA_E2_A15F	Cancer	0.9817	TCGA_NH_A5IV	Cancer	0.9547	TCGA_CQ_A4CI	Cancer	0.8778				TCGA_T7_A92I	Cancer	0.6585	TCGA_A4_8310	Cancer	0.8871	TCGA_UB_AA0V	Cancer	0.8496	TCGA_78_7158	Cancer	0.9403	TCGA_NC_A5HN	Cancer	0.889	TCGA_HC_A6HY	Cancer	0.921				TCGA_BR_8361	Cancer	0.8977	TCGA_ET_A3DR	Cancer	0.9557	TCGA_EY_A212	Cancer	1
TCGA_DK_AA71	Cancer	0.8858	TCGA_A1_A0SK	Cancer	0.9814	TCGA_QG_A5Z1	Cancer	0.954	TCGA_CN_6995	Cancer	0.8777				TCGA_CJ_4900	Cancer	0.6582	TCGA_A4_7584	Cancer	0.8866	TCGA_2Y_A9H0	Cancer	0.8493	TCGA_MP_A4TE	Cancer	0.9402	TCGA_18_3421	Cancer	0.8889	TCGA_KK_A8IA	Cancer	0.921				TCGA_BR_4357	Cancer	0.897	TCGA_ET_A25J	Cancer	0.9552	TCGA_EY_A2ON	Cancer	1
TCGA_4Z_AA7R	Cancer	0.8844	TCGA_A7_A425	Cancer	0.9814	TCGA_A6_2682	Cancer	0.9528	TCGA_BA_A6DJ	Cancer	0.8771				TCGA_CJ_4881	Cancer	0.6577	TCGA_A4_A4ZT	Cancer	0.8858	TCGA_CC_A8HU	Cancer	0.8453	TCGA_49_4510	Cancer	0.9401	TCGA_22_4607	Cancer	0.8883	TCGA_KK_A8IJ	Cancer	0.9205				TCGA_BR_8373	Cancer	0.8967	TCGA_E3_A3DY	Cancer	0.9551	TCGA_EY_A2OO	Cancer	1
TCGA_BT_A20N	Cancer	0.8844	TCGA_GM_A2DM	Cancer	0.9812	TCGA_G4_6625	Cancer	0.9528	TCGA_CR_7392	Cancer	0.8771				TCGA_B0_5709	Cancer	0.6558	TCGA_KV_A74V	Cancer	0.8804	TCGA_KR_A7K2	Cancer	0.844	TCGA_MP_A4T7	Cancer	0.9401	TCGA_66_2794	Cancer	0.8881	TCGA_J4_A6G3	Cancer	0.9201				TCGA_VQ_A91K	Cancer	0.8963	TCGA_J8_A3YF	Cancer	0.955	TCGA_EY_A2OP	Cancer	1
TCGA_KQ_A41P	Cancer	0.8834	TCGA_A8_A09N	Cancer	0.9811	TCGA_AU_6004	Cancer	0.9524	TCGA_D6_6827	Cancer	0.8755				TCGA_CZ_4853	Cancer	0.6533	TCGA_B9_A44B	Cancer	0.8742	TCGA_DD_A1ED	Cancer	0.8439	TCGA_97_8175	Cancer	0.9394	TCGA_77_8140	Cancer	0.8878	TCGA_EJ_7788	Cancer	0.9165				TCGA_VQ_AA6K	Cancer	0.8963	TCGA_EL_A3GS	Cancer	0.9549	TCGA_EY_A2OQ	Cancer	1
TCGA_GC_A3BM	Cancer	0.883	TCGA_D8_A1JI	Cancer	0.9808	TCGA_CA_6718	Cancer	0.9514	TCGA_CV_7407	Cancer	0.8752				TCGA_BP_4976	Cancer	0.6531	TCGA_IA_A40X	Cancer	0.8733	TCGA_DD_AACE	Cancer	0.8436	TCGA_55_A494	Cancer	0.9392	TCGA_98_A53I	Cancer	0.8844	TCGA_G9_6339	Cancer	0.9164				TCGA_BR_4253	Cancer	0.8946	TCGA_EL_A3T7	Cancer	0.9544	TCGA_EY_A3L3	Cancer	1
TCGA_BT_A20J	Cancer	0.8823	TCGA_E2_A15T	Cancer	0.9804	TCGA_G4_6320	Cancer	0.9514	TCGA_F7_A61V	Cancer	0.8743				TCGA_MM_A563	Cancer	0.6522	TCGA_BQ_5893	Cancer	0.873	TCGA_DD_AADP	Cancer	0.8417	TCGA_67_3771	Cancer	0.9391	TCGA_NC_A5HJ	Cancer	0.884	TCGA_CH_5769	Cancer	0.9153				TCGA_D7_6519	Cancer	0.8934	TCGA_EM_A22I	Cancer	0.9543	TCGA_EY_A548	Cancer	1
TCGA_DK_A1A3	Cancer	0.8814	TCGA_C8_A27A	Cancer	0.98	TCGA_A6_6140	Cancer	0.9506	TCGA_CQ_A4CE	Cancer	0.8737				TCGA_CJ_4923	Cancer	0.6517	TCGA_DZ_6134	Cancer	0.8684	TCGA_BC_A112	Cancer	0.8404	TCGA_05_4418	Cancer	0.9387	TCGA_85_A513	Cancer	0.8839	TCGA_KK_A8ID	Cancer	0.9151				TCGA_VQ_A8PP	Cancer	0.8932	TCGA_FK_A3SG	Cancer	0.9541	TCGA_EY_A549	Cancer	1
TCGA_4Z_AA7S	Cancer	0.8813	TCGA_A7_A3J0	Cancer	0.9798	TCGA_CM_6679	Cancer	0.9503	TCGA_CN_A497	Cancer	0.8732				TCGA_B8_A54K	Cancer	0.6512	TCGA_2Z_A9JG	Cancer	0.8673	TCGA_5C_A9VH	Cancer	0.8388	TCGA_97_8547	Cancer	0.9383	TCGA_18_3415	Cancer	0.8835	TCGA_HC_8256	Cancer	0.9146				TCGA_BR_8366	Cancer	0.893	TCGA_DE_A69J	Cancer	0.9539	TCGA_FI_A2D2	Cancer	1
TCGA_DK_AA76	Cancer	0.88	TCGA_E2_A14P	Cancer	0.9789	TCGA_A6_2681	Cancer	0.9502	TCGA_CV_7430	Cancer	0.8732				TCGA_B8_4143	Cancer	0.6504	TCGA_A4_A772	Cancer	0.8663	TCGA_PD_A5DF	Cancer	0.8371	TCGA_MP_A4T9	Cancer	0.936	TCGA_77_6844	Cancer	0.8833	TCGA_EJ_5530	Cancer	0.9145				TCGA_VQ_A924	Cancer	0.8922	TCGA_ET_A25O	Cancer	0.9534	TCGA_FI_A2D5	Cancer	1
TCGA_DK_A3IM	Cancer	0.879	TCGA_AC_A3EH	Cancer	0.9786	TCGA_AZ_6608	Cancer	0.9501	TCGA_CR_7385	Cancer	0.8731				TCGA_A3_A8OX	Cancer	0.6501	TCGA_A4_7734	Cancer	0.8647	TCGA_CC_A7IG	Cancer	0.8364	TCGA_62_8395	Cancer	0.9357	TCGA_34_5929	Cancer	0.8828	TCGA_CH_5740	Cancer	0.914				TCGA_IN_7806	Cancer	0.8913	TCGA_E8_A242	Cancer	0.9532	TCGA_FI_A2EU	Cancer	1
TCGA_GC_A3RC	Cancer	0.8786	TCGA_E9_A228	Cancer	0.978	TCGA_AA_3712	Cancer	0.9489	TCGA_CR_7402	Cancer	0.8728				TCGA_B8_5158	Cancer	0.6501	TCGA_2K_A9WE	Cancer	0.8613	TCGA_BC_A10Y	Cancer	0.8348	TCGA_75_6206	Cancer	0.9354	TCGA_39_5034	Cancer	0.8825	TCGA_G9_6363	Cancer	0.9128				TCGA_BR_4257	Cancer	0.8912	TCGA_ET_A39R	Cancer	0.9528	TCGA_FI_A2EX	Cancer	1
TCGA_K4_A4AB	Cancer	0.8783	TCGA_D8_A1X6	Cancer	0.9774	TCGA_AA_A00J	Cancer	0.9472	TCGA_DQ_5629	Cancer	0.8702				TCGA_B8_5545	Cancer	0.6499	TCGA_BQ_5885	Cancer	0.8611	TCGA_DD_AACA	Cancer	0.8348	TCGA_73_A9RS	Cancer	0.9348	TCGA_21_1076	Cancer	0.8819	TCGA_YL_A9WH	Cancer	0.9123				TCGA_BR_8484	Cancer	0.8909	TCGA_J8_A3YG	Cancer	0.952	TCGA_FI_A2F4	Cancer	1
TCGA_CF_A9FF	Cancer	0.8769	TCGA_3C_AAAU	Cancer	0.9773	TCGA_QG_A5YW	Cancer	0.947	TCGA_CR_7371	Cancer	0.8697				TCGA_BP_4782	Cancer	0.6497	TCGA_A4_8311	Cancer	0.8582	TCGA_FV_A3R2	Cancer	0.8348	TCGA_44_A47G	Cancer	0.9346	TCGA_56_7730	Cancer	0.8811	TCGA_EJ_5532	Cancer	0.912				TCGA_VQ_A91D	Cancer	0.8902	TCGA_E3_A3E1	Cancer	0.9517	TCGA_K6_A3WQ	Cancer	1
TCGA_C4_A0F7	Cancer	0.8761	TCGA_AN_A0AK	Cancer	0.9773	TCGA_D5_5540	Cancer	0.9457	TCGA_CV_6939	Cancer	0.8694				TCGA_BP_4995	Cancer	0.6495	TCGA_B3_8121	Cancer	0.8568	TCGA_DD_AACJ	Cancer	0.8347	TCGA_86_7713	Cancer	0.9345	TCGA_37_4129	Cancer	0.8809	TCGA_ZG_A9KY	Cancer	0.912				TCGA_CG_5716	Cancer	0.8897	TCGA_CE_A13K	Cancer	0.9515	TCGA_KP_A3W0	Cancer	1
TCGA_UY_A78O	Cancer	0.8736	TCGA_AR_A0TR	Cancer	0.9766	TCGA_G4_6311	Cancer	0.9456	TCGA_UF_A7JJ	Cancer	0.8693				TCGA_B0_4706	Cancer	0.6486	TCGA_GL_8500	Cancer	0.8561	TCGA_G3_A7M8	Cancer	0.8334	TCGA_91_8497	Cancer	0.9343	TCGA_60_2697	Cancer	0.8796	TCGA_HC_7078	Cancer	0.911				TCGA_HU_A4GP	Cancer	0.8893	TCGA_DJ_A3VM	Cancer	0.9514	TCGA_KP_A3W3	Cancer	1
TCGA_K4_A6MB	Cancer	0.8704	TCGA_EW_A2FW	Cancer	0.9766	TCGA_G4_6588	Cancer	0.9442	TCGA_BA_5555	Cancer	0.8681				TCGA_A3_3370	Cancer	0.6454	TCGA_AL_3473	Cancer	0.8558	TCGA_ZS_A9CE	Cancer	0.8284	TCGA_86_8281	Cancer	0.9342	TCGA_90_7964	Cancer	0.8796	TCGA_J4_A83M	Cancer	0.9091				TCGA_BR_8683	Cancer	0.8891	TCGA_BJ_A28T	Cancer	0.9508	TCGA_PG_A914	Cancer	1
TCGA_YC_A9TC	Cancer	0.8692	TCGA_D8_A27K	Cancer	0.9763	TCGA_CK_5913	Cancer	0.9437	TCGA_CQ_5332	Cancer	0.8676				TCGA_B0_5697	Cancer	0.6444	TCGA_UZ_A9PO	Cancer	0.8558	TCGA_DD_AADC	Cancer	0.8242	TCGA_78_7155	Cancer	0.9338	TCGA_NC_A5HR	Cancer	0.8795	TCGA_EJ_7782	Cancer	0.9085				TCGA_HU_8604	Cancer	0.8888	TCGA_ET_A3BU	Cancer	0.95	TCGA_QF_A5YS	Cancer	1
TCGA_GD_A2C5	Cancer	0.8673	TCGA_Z7_A8R6	Cancer	0.9762	TCGA_NH_A6GC	Cancer	0.9433	TCGA_P3_A6SX	Cancer	0.8676				TCGA_CJ_4635	Cancer	0.6444	TCGA_F9_A97G	Cancer	0.8553	TCGA_K7_A6G5	Cancer	0.8209	TCGA_49_6742	Cancer	0.9333	TCGA_66_2763	Cancer	0.8779	TCGA_FC_A8O0	Cancer	0.9074				TCGA_HU_8608	Cancer	0.8888	TCGA_EL_A3ZG	Cancer	0.9497	TCGA_QS_A5YQ	Cancer	1
TCGA_S5_AA26	Cancer	0.866	TCGA_E2_A1IL	Cancer	0.976	TCGA_5M_AATE	Cancer	0.9431	TCGA_CV_7183	Cancer	0.8671				TCGA_BP_4760	Cancer	0.6443	TCGA_BQ_7046	Cancer	0.8543	TCGA_DD_A4NA	Cancer	0.8203	TCGA_69_7761	Cancer	0.9332	TCGA_43_2581	Cancer	0.8778	TCGA_G9_6373	Cancer	0.907				TCGA_BR_8686	Cancer	0.888	TCGA_ET_A3DV	Cancer	0.9495	TCGA_QS_A5YR	Cancer	1
TCGA_FT_A3EE	Cancer	0.8644	TCGA_E2_A156	Cancer	0.9758	TCGA_AZ_4614	Cancer	0.9429	TCGA_BB_A5HZ	Cancer	0.8665				TCGA_CJ_5675	Cancer	0.6442	TCGA_B9_5156	Cancer	0.8536	TCGA_DD_AADR	Cancer	0.8199	TCGA_55_6982	Cancer	0.9323	TCGA_66_2756	Cancer	0.8771	TCGA_HC_7821	Cancer	0.9067				TCGA_D7_A6EZ	Cancer	0.886	TCGA_J8_A3NZ	Cancer	0.9485	TCGA_SJ_A6ZJ	Cancer	1
TCGA_GC_A3I6	Cancer	0.8641	TCGA_AR_A0TV	Cancer	0.9746	TCGA_NH_A50T	Cancer	0.9429	TCGA_CQ_6219	Cancer	0.8665				TCGA_CZ_5466	Cancer	0.6439	TCGA_BQ_5877	Cancer	0.8531	TCGA_K7_AAU7	Cancer	0.8196	TCGA_MP_A4TH	Cancer	0.932	TCGA_22_5480	Cancer	0.8765	TCGA_EJ_5499	Cancer	0.9065				TCGA_BR_8289	Cancer	0.885	TCGA_BJ_A28R	Cancer	0.9479	TCGA_SL_A6JA	Cancer	1
TCGA_FD_A3SR	Cancer	0.8639	TCGA_B6_A0WV	Cancer	0.9716	TCGA_AA_3532	Cancer	0.9424	TCGA_QK_A64Z	Cancer	0.8662				TCGA_CZ_4854	Cancer	0.6429	TCGA_MH_A855	Cancer	0.8519	TCGA_DD_AADA	Cancer	0.8191	TCGA_55_8301	Cancer	0.9317	TCGA_60_2722	Cancer	0.8751	TCGA_2A_A8W3	Cancer	0.9062				TCGA_HU_A4GJ	Cancer	0.8843	TCGA_DJ_A2PQ	Cancer	0.9479	TCGA_B5_A11R	Cancer	0.9847
TCGA_GD_A3OP	Cancer	0.8628	TCGA_BH_A0W3	Cancer	0.9713	TCGA_CK_5915	Cancer	0.9421	TCGA_UF_A7JT	Cancer	0.8652				TCGA_CZ_5987	Cancer	0.641	TCGA_HE_A5NF	Cancer	0.8483	TCGA_UB_A7MB	Cancer	0.8187	TCGA_50_5932	Cancer	0.9315	TCGA_22_5471	Cancer	0.8748	TCGA_EJ_7327	Cancer	0.9061				TCGA_D7_A6F2	Cancer	0.8836	TCGA_ET_A25M	Cancer	0.9479	TCGA_QS_A744	Cancer	0.9806
TCGA_GC_A6I1	Cancer	0.8617	TCGA_B6_A0X5	Cancer	0.971	TCGA_AA_3554	Cancer	0.9412	TCGA_CQ_7063	Cancer	0.8648				TCGA_BP_4775	Cancer	0.6397	TCGA_BQ_7061	Cancer	0.8471	TCGA_ZS_A9CG	Cancer	0.8185	TCGA_62_A46U	Cancer	0.9315	TCGA_52_7810	Cancer	0.8727	TCGA_G9_7522	Cancer	0.9059				TCGA_CG_4476	Cancer	0.8835	TCGA_DJ_A4UQ	Cancer	0.9477	TCGA_B5_A0KB	Cancer	0.9791
TCGA_XF_A9SZ	Cancer	0.8617	TCGA_D8_A1JB	Cancer	0.9705	TCGA_AA_A02W	Cancer	0.9411	TCGA_BB_4228	Cancer	0.8639				TCGA_CW_5587	Cancer	0.6384	TCGA_G7_A4TM	Cancer	0.8451	TCGA_2Y_A9GZ	Cancer	0.8174	TCGA_55_8206	Cancer	0.9312	TCGA_56_A4BY	Cancer	0.8724	TCGA_V1_A8WS	Cancer	0.9058				TCGA_BR_4292	Cancer	0.8834	TCGA_EM_A1CS	Cancer	0.9474	TCGA_A5_A7WJ	Cancer	0.9768
TCGA_CU_A0YO	Cancer	0.8615	TCGA_A7_A26E	Cancer	0.9701	TCGA_A6_A567	Cancer	0.9409	TCGA_CV_7434	Cancer	0.8636				TCGA_B0_4838	Cancer	0.638	TCGA_GL_7966	Cancer	0.8446	TCGA_DD_A1EI	Cancer	0.8169	TCGA_55_8207	Cancer	0.9312	TCGA_85_A4CL	Cancer	0.8723	TCGA_Y6_A9XI	Cancer	0.9047				TCGA_HU_A4GF	Cancer	0.8832	TCGA_EM_A3OA	Cancer	0.9474	TCGA_EY_A72D	Cancer	0.9736
TCGA_ZF_A9R1	Cancer	0.8614	TCGA_B6_A0IA	Cancer	0.9701	TCGA_CM_6677	Cancer	0.9409	TCGA_CV_7413	Cancer	0.8635				TCGA_BP_4338	Cancer	0.6371	TCGA_A4_8518	Cancer	0.8437	TCGA_DD_A4NK	Cancer	0.8166	TCGA_67_3770	Cancer	0.9303	TCGA_18_3412	Cancer	0.8717	TCGA_VN_A88O	Cancer	0.9046				TCGA_CG_4474	Cancer	0.8827	TCGA_EL_A4JV	Cancer	0.9468	TCGA_5B_A90C	Cancer	0.9724
TCGA_DK_A1A5	Cancer	0.8601	TCGA_E2_A15S	Cancer	0.9697	TCGA_A6_5659	Cancer	0.9402	TCGA_CV_A460	Cancer	0.863				TCGA_B0_5399	Cancer	0.6367	TCGA_B9_A69E	Cancer	0.8434	TCGA_FV_A496	Cancer	0.8155	TCGA_91_6849	Cancer	0.9298	TCGA_85_8580	Cancer	0.8716	TCGA_J4_A83J	Cancer	0.9041				TCGA_CG_4440	Cancer	0.881	TCGA_FK_A3SB	Cancer	0.9468	TCGA_AJ_A3OL	Cancer	0.9712
TCGA_YC_A89H	Cancer	0.8601	TCGA_C8_A1HM	Cancer	0.9693	TCGA_D5_6920	Cancer	0.9397	TCGA_HD_A633	Cancer	0.8627				TCGA_BP_4988	Cancer	0.6347	TCGA_Y8_A8S1	Cancer	0.8423	TCGA_2Y_A9H9	Cancer	0.8147	TCGA_55_1594	Cancer	0.929	TCGA_96_7545	Cancer	0.8713	TCGA_EJ_A7NF	Cancer	0.9039				TCGA_BR_6852	Cancer	0.8805	TCGA_EM_A22L	Cancer	0.9466	TCGA_BK_A4ZD	Cancer	0.9706
TCGA_DK_AA6T	Cancer	0.8574	TCGA_BH_A1FJ	Cancer	0.9692	TCGA_DM_A28A	Cancer	0.9389	TCGA_D6_A6EO	Cancer	0.8624				TCGA_A3_3351	Cancer	0.633	TCGA_DW_7837	Cancer	0.8419	TCGA_DD_A39W	Cancer	0.814	TCGA_44_8117	Cancer	0.9281	TCGA_85_A5B5	Cancer	0.8712	TCGA_G9_6377	Cancer	0.9038				TCGA_HU_A4GD	Cancer	0.8803	TCGA_EM_A2CT	Cancer	0.9465	TCGA_E6_A2P9	Cancer	0.9684
TCGA_ZF_AA4T	Cancer	0.8574	TCGA_S3_AA12	Cancer	0.9692	TCGA_AZ_4315	Cancer	0.9387	TCGA_CV_6433	Cancer	0.8622				TCGA_DV_5566	Cancer	0.6328	TCGA_BQ_5883	Cancer	0.835	TCGA_DD_A73C	Cancer	0.8137	TCGA_95_7562	Cancer	0.926	TCGA_37_4130	Cancer	0.8711	TCGA_ZG_A9LN	Cancer	0.9036				TCGA_VQ_A8PO	Cancer	0.8796	TCGA_J8_A3O1	Cancer	0.9464	TCGA_D1_A175	Cancer	0.9678
TCGA_XF_A9T2	Cancer	0.8569	TCGA_D8_A1XG	Cancer	0.9685	TCGA_CM_6678	Cancer	0.9375	TCGA_CV_7422	Cancer	0.8622				TCGA_BP_4790	Cancer	0.6322	TCGA_4A_A93W	Cancer	0.8324	TCGA_ZP_A9CY	Cancer	0.8132	TCGA_J2_A4AE	Cancer	0.9251	TCGA_34_5231	Cancer	0.8704	TCGA_KK_A8IH	Cancer	0.9035				TCGA_BR_4367	Cancer	0.8789	TCGA_BJ_A0ZC	Cancer	0.9461	TCGA_AX_A1CF	Cancer	0.9671
TCGA_XF_A9SY	Cancer	0.8549	TCGA_BH_A18L	Cancer	0.9684	TCGA_DM_A1DA	Cancer	0.9349	TCGA_F7_8489	Cancer	0.861				TCGA_B4_5838	Cancer	0.6316	TCGA_B9_4116	Cancer	0.8314	TCGA_BC_A3KF	Cancer	0.8125	TCGA_50_5941	Cancer	0.9249	TCGA_68_7757	Cancer	0.8696	TCGA_TP_A8TT	Cancer	0.9034				TCGA_BR_8081	Cancer	0.8785	TCGA_ET_A25R	Cancer	0.9461	TCGA_BG_A187	Cancer	0.9661
TCGA_K4_A54R	Cancer	0.8535	TCGA_C8_A133	Cancer	0.9683	TCGA_AA_3848	Cancer	0.9345	TCGA_DQ_5631	Cancer	0.8609				TCGA_BP_4325	Cancer	0.6293	TCGA_B3_A6W5	Cancer	0.831	TCGA_BC_A110	Cancer	0.8123	TCGA_97_7938	Cancer	0.9241	TCGA_37_A5EL	Cancer	0.869	TCGA_G9_A9S7	Cancer	0.9033				TCGA_VQ_A8PQ	Cancer	0.8779	TCGA_BJ_A191	Cancer	0.9459	TCGA_D1_A167	Cancer	0.9655
TCGA_FD_A6TC	Cancer	0.8524	TCGA_E9_A3QA	Cancer	0.9683	TCGA_AA_3555	Cancer	0.9342	TCGA_MT_A51W	Cancer	0.8604				TCGA_CJ_6031	Cancer	0.6288	TCGA_2Z_A9J9	Cancer	0.8297	TCGA_CC_A7II	Cancer	0.811	TCGA_55_6971	Cancer	0.9239	TCGA_63_A5ML	Cancer	0.8683	TCGA_HC_7748	Cancer	0.9031				TCGA_VQ_A91S	Cancer	0.8777	TCGA_FE_A23A	Cancer	0.9448	TCGA_B5_A11S	Cancer	0.9637
TCGA_FD_A6TI	Cancer	0.8522	TCGA_BH_A204	Cancer	0.9677	TCGA_A6_5667	Cancer	0.9337	TCGA_CV_7440	Cancer	0.8596				TCGA_CZ_4863	Cancer	0.6275	TCGA_BQ_5880	Cancer	0.8296	TCGA_G3_AAV2	Cancer	0.811	TCGA_95_7947	Cancer	0.9234	TCGA_21_5783	Cancer	0.8682	TCGA_EJ_7797	Cancer	0.9018				TCGA_D7_8574	Cancer	0.8775	TCGA_BJ_A0Z0	Cancer	0.9447	TCGA_EY_A215	Cancer	0.9629
TCGA_GC_A3WC	Cancer	0.8502	TCGA_A2_A0CW	Cancer	0.9676	TCGA_AY_A69D	Cancer	0.9337	TCGA_CR_6492	Cancer	0.8592				TCGA_BP_4981	Cancer	0.6262	TCGA_IA_A40U	Cancer	0.8281	TCGA_BD_A3EP	Cancer	0.8077	TCGA_78_7145	Cancer	0.9226	TCGA_85_A53L	Cancer	0.8679	TCGA_EJ_7315	Cancer	0.901				TCGA_VQ_A8E2	Cancer	0.8775	TCGA_DJ_A4V2	Cancer	0.9441	TCGA_AJ_A5DV	Cancer	0.9628
TCGA_4Z_AA80	Cancer	0.8491	TCGA_E2_A1L7	Cancer	0.9674	TCGA_AA_3662	Cancer	0.9324	TCGA_CV_6962	Cancer	0.8589				TCGA_B0_5698	Cancer	0.6233	TCGA_DZ_6132	Cancer	0.8275	TCGA_DD_AACF	Cancer	0.8075	TCGA_69_7979	Cancer	0.9224	TCGA_33_4532	Cancer	0.8678	TCGA_XK_AAIV	Cancer	0.8999				TCGA_CD_A4MG	Cancer	0.8772	TCGA_DE_A4MD	Cancer	0.9438	TCGA_B5_A0K9	Cancer	0.9628
TCGA_FD_A6TA	Cancer	0.8491	TCGA_A8_A075	Cancer	0.9673	TCGA_CA_6716	Cancer	0.9322	TCGA_BA_5151	Cancer	0.8585				TCGA_B2_4102	Cancer	0.62	TCGA_G7_6789	Cancer	0.8273	TCGA_CC_A8HS	Cancer	0.8041	TCGA_97_8177	Cancer	0.9223	TCGA_46_6026	Cancer	0.8671	TCGA_HC_7210	Cancer	0.8987				TCGA_D7_A4YV	Cancer	0.8749	TCGA_EM_A4FF	Cancer	0.9436	TCGA_PG_A7D5	Cancer	0.9622
TCGA_ZF_AA56	Cancer	0.849	TCGA_A2_A0YF	Cancer	0.9669	TCGA_AA_3509	Cancer	0.9321	TCGA_CV_A45R	Cancer	0.8577				TCGA_CZ_5456	Cancer	0.62	TCGA_G7_A8LE	Cancer	0.8261	TCGA_BC_4072	Cancer	0.803	TCGA_44_A479	Cancer	0.922	TCGA_21_1070	Cancer	0.8663	TCGA_HC_A632	Cancer	0.8985				TCGA_VQ_A94R	Cancer	0.8742	TCGA_FY_A3R7	Cancer	0.9433	TCGA_AX_A2HD	Cancer	0.9618
TCGA_C4_A0F6	Cancer	0.8489	TCGA_BH_A1F8	Cancer	0.9669	TCGA_AZ_6598	Cancer	0.932	TCGA_CV_7424	Cancer	0.8576				TCGA_B0_4690	Cancer	0.6188	TCGA_G7_A8LD	Cancer	0.8247	TCGA_DD_A4NP	Cancer	0.8019	TCGA_05_4430	Cancer	0.9218	TCGA_21_1075	Cancer	0.8655	TCGA_YL_A8SH	Cancer	0.898				TCGA_D7_8576	Cancer	0.8732	TCGA_DJ_A4UP	Cancer	0.9425	TCGA_BK_A26L	Cancer	0.9609
TCGA_K4_A6FZ	Cancer	0.8474	TCGA_A1_A0SQ	Cancer	0.9665	TCGA_T9_A92H	Cancer	0.9318	TCGA_HD_7229	Cancer	0.857				TCGA_G6_A8L6	Cancer	0.6187	TCGA_A4_A5XZ	Cancer	0.8187	TCGA_DD_A4NB	Cancer	0.8015	TCGA_05_4402	Cancer	0.9216	TCGA_22_A5C4	Cancer	0.8654	TCGA_EJ_8468	Cancer	0.8977				TCGA_D7_6522	Cancer	0.8731	TCGA_EL_A4K4	Cancer	0.9424	TCGA_A5_A3LO	Cancer	0.9605
TCGA_FD_A62S	Cancer	0.8464	TCGA_AO_A03V	Cancer	0.9665	TCGA_AD_6965	Cancer	0.9317	TCGA_QK_A8Z8	Cancer	0.857				TCGA_BP_4176	Cancer	0.618	TCGA_2Z_A9J7	Cancer	0.8175	TCGA_DD_A1EJ	Cancer	0.8004	TCGA_50_7109	Cancer	0.9215	TCGA_94_8035	Cancer	0.8653	TCGA_EJ_5525	Cancer	0.8961				TCGA_CG_5722	Cancer	0.8718	TCGA_FE_A238	Cancer	0.9424	TCGA_A5_A1OK	Cancer	0.9595
TCGA_FD_A5BR	Cancer	0.8463	TCGA_E9_A1RE	Cancer	0.9662	TCGA_AA_3495	Cancer	0.931	TCGA_IQ_A6SG	Cancer	0.8562				TCGA_BP_4326	Cancer	0.6146	TCGA_BQ_5882	Cancer	0.8175	TCGA_2Y_A9GW	Cancer	0.7995	TCGA_05_5425	Cancer	0.9205	TCGA_56_8503	Cancer	0.8639	TCGA_HC_8260	Cancer	0.8958				TCGA_F1_6874	Cancer	0.8697	TCGA_ET_A3BX	Cancer	0.9414	TCGA_D1_A2G6	Cancer	0.959
TCGA_CF_A27C	Cancer	0.8448	TCGA_A2_A0CT	Cancer	0.9653	TCGA_SS_A7HO	Cancer	0.9302	TCGA_CV_7410	Cancer	0.8558				TCGA_B4_5377	Cancer	0.6144	TCGA_BQ_5894	Cancer	0.8103	TCGA_ED_A82E	Cancer	0.799	TCGA_95_7567	Cancer	0.9203	TCGA_NC_A5HG	Cancer	0.8616	TCGA_EJ_5510	Cancer	0.8956				TCGA_CD_8527	Cancer	0.8692	TCGA_EL_A4K9	Cancer	0.9411	TCGA_D1_A16J	Cancer	0.9577
TCGA_DK_A2HX	Cancer	0.8444	TCGA_BH_A1FC	Cancer	0.9648	TCGA_AA_A00W	Cancer	0.9294	TCGA_D6_6515	Cancer	0.8518				TCGA_CW_5585	Cancer	0.6132	TCGA_AL_7173	Cancer	0.8096	TCGA_DD_AACB	Cancer	0.7987	TCGA_MP_A4T6	Cancer	0.9203	TCGA_18_3407	Cancer	0.8611	TCGA_M7_A724	Cancer	0.8954				TCGA_VQ_A92D	Cancer	0.8686	TCGA_BJ_A28V	Cancer	0.941	TCGA_D1_A16V	Cancer	0.9574
TCGA_DK_A3IN	Cancer	0.844	TCGA_A8_A09K	Cancer	0.9646	TCGA_QL_A97D	Cancer	0.9291	TCGA_P3_A6T7	Cancer	0.8515				TCGA_CJ_6032	Cancer	0.6126	TCGA_IA_A83V	Cancer	0.8088	TCGA_ED_A7XO	Cancer	0.7954	TCGA_78_7160	Cancer	0.9198	TCGA_56_A5DR	Cancer	0.8605	TCGA_CH_5746	Cancer	0.8941				TCGA_HF_7131	Cancer	0.8681	TCGA_EM_A4FM	Cancer	0.94	TCGA_A5_A7WK	Cancer	0.9568
TCGA_BT_A20R	Cancer	0.8434	TCGA_A2_A25C	Cancer	0.9644	TCGA_F4_6569	Cancer	0.929	TCGA_CQ_5327	Cancer	0.8514				TCGA_BP_4964	Cancer	0.6109	TCGA_IA_A83W	Cancer	0.8057	TCGA_BC_A8YO	Cancer	0.795	TCGA_05_4427	Cancer	0.9193	TCGA_94_8490	Cancer	0.8604	TCGA_SU_A7E7	Cancer	0.8913				TCGA_CG_4438	Cancer	0.8666	TCGA_EM_A2CU	Cancer	0.9395	TCGA_D1_A15W	Cancer	0.9552
TCGA_FD_A6TG	Cancer	0.8422	TCGA_E9_A1R0	Cancer	0.9636	TCGA_CA_5254	Cancer	0.9287	TCGA_CN_A63T	Cancer	0.8507				TCGA_B0_5081	Cancer	0.6079	TCGA_BQ_5876	Cancer	0.805	TCGA_DD_A1EG	Cancer	0.7948	TCGA_86_6851	Cancer	0.9187	TCGA_58_8388	Cancer	0.8599	TCGA_H9_7775	Cancer	0.891				TCGA_D7_6818	Cancer	0.8663	TCGA_EL_A3ZK	Cancer	0.9394	TCGA_AP_A051	Cancer	0.955
TCGA_UY_A9PB	Cancer	0.8413	TCGA_A8_A09Q	Cancer	0.9629	TCGA_AA_3812	Cancer	0.9278	TCGA_CR_6484	Cancer	0.8493				TCGA_B0_4847	Cancer	0.6073	TCGA_B1_A47O	Cancer	0.7998	TCGA_DD_AAEG	Cancer	0.7932	TCGA_62_A46O	Cancer	0.9176	TCGA_79_5596	Cancer	0.8593	TCGA_EJ_7115	Cancer	0.8904				TCGA_EQ_8122	Cancer	0.8662	TCGA_IM_A41Z	Cancer	0.9388	TCGA_B5_A0JR	Cancer	0.9548
TCGA_UY_A9PE	Cancer	0.8402	TCGA_OL_A5D7	Cancer	0.9623	TCGA_AA_3663	Cancer	0.9271	TCGA_CV_A463	Cancer	0.8493				TCGA_CJ_4868	Cancer	0.6064	TCGA_A4_7287	Cancer	0.7973	TCGA_DD_AADB	Cancer	0.7928	TCGA_78_8660	Cancer	0.9173	TCGA_22_4591	Cancer	0.8591	TCGA_XK_AAJ3	Cancer	0.8895				TCGA_CD_8532	Cancer	0.8658	TCGA_ET_A3DT	Cancer	0.9386	TCGA_EY_A2OM	Cancer	0.9545
TCGA_FD_A43N	Cancer	0.8394	TCGA_AO_A12B	Cancer	0.9621	TCGA_AA_3518	Cancer	0.9268	TCGA_CQ_A4CD	Cancer	0.8485				TCGA_CZ_4858	Cancer	0.6062	TCGA_EV_5903	Cancer	0.7963	TCGA_DD_AADF	Cancer	0.7919	TCGA_75_7030	Cancer	0.9172	TCGA_51_6867	Cancer	0.8572	TCGA_YL_A8SP	Cancer	0.8894				TCGA_BR_A4PD	Cancer	0.8646	TCGA_FE_A233	Cancer	0.9384	TCGA_D1_A165	Cancer	0.954
TCGA_DK_A3IT	Cancer	0.8393	TCGA_AO_A1KS	Cancer	0.9618	TCGA_CK_6747	Cancer	0.9259	TCGA_CV_6948	Cancer	0.8481				TCGA_B0_5706	Cancer	0.6055	TCGA_DW_7840	Cancer	0.7892	TCGA_DD_AACU	Cancer	0.7913	TCGA_NJ_A4YG	Cancer	0.9172	TCGA_21_1081	Cancer	0.8571	TCGA_G9_6364	Cancer	0.8892				TCGA_CD_8534	Cancer	0.8644	TCGA_E8_A438	Cancer	0.9378	TCGA_KJ_A3U4	Cancer	0.9526
TCGA_FD_A3NA	Cancer	0.8392	TCGA_AR_A0TU	Cancer	0.9614	TCGA_DM_A1D7	Cancer	0.9251	TCGA_CR_6482	Cancer	0.8474				TCGA_CJ_6027	Cancer	0.604	TCGA_BQ_5881	Cancer	0.7829	TCGA_ZP_A9D1	Cancer	0.7822	TCGA_55_6984	Cancer	0.9148	TCGA_85_8582	Cancer	0.8567	TCGA_CH_5737	Cancer	0.8882				TCGA_BR_7197	Cancer	0.8626	TCGA_FY_A4B4	Cancer	0.937	TCGA_B5_A3FB	Cancer	0.9525
TCGA_ZF_A9RC	Cancer	0.8364	TCGA_D8_A1XR	Cancer	0.9611	TCGA_A6_6648	Cancer	0.9243	TCGA_CN_4727	Cancer	0.8465				TCGA_CW_5584	Cancer	0.6028	TCGA_5P_A9JU	Cancer	0.7819	TCGA_DD_AAW0	Cancer	0.7793	TCGA_80_5611	Cancer	0.9146	TCGA_NC_A5HE	Cancer	0.8565	TCGA_EJ_5542	Cancer	0.8882				TCGA_HU_A4GN	Cancer	0.862	TCGA_BJ_A0ZJ	Cancer	0.9363	TCGA_EY_A1G7	Cancer	0.9524
TCGA_GC_A3RD	Cancer	0.8323	TCGA_AR_A0U3	Cancer	0.961	TCGA_A6_2676	Cancer	0.9235	TCGA_CV_6945	Cancer	0.8465				TCGA_B0_4846	Cancer	0.601	TCGA_PJ_A5Z8	Cancer	0.7803	TCGA_FV_A3I1	Cancer	0.7788	TCGA_78_8655	Cancer	0.9144	TCGA_56_8304	Cancer	0.8551	TCGA_KK_A6DY	Cancer	0.8881				TCGA_VQ_A8PC	Cancer	0.8618	TCGA_FE_A237	Cancer	0.9363	TCGA_D1_A177	Cancer	0.9515
TCGA_2F_A9KO	Cancer	0.832	TCGA_AO_A124	Cancer	0.9605	TCGA_CM_4751	Cancer	0.9231	TCGA_CV_5966	Cancer	0.8459				TCGA_B2_5641	Cancer	0.5981	TCGA_BQ_5879	Cancer	0.7749	TCGA_CC_5258	Cancer	0.7775	TCGA_86_8668	Cancer	0.9136	TCGA_77_8133	Cancer	0.8551	TCGA_HC_7737	Cancer	0.8877				TCGA_D7_8570	Cancer	0.8595	TCGA_EM_A1CT	Cancer	0.9359	TCGA_B5_A1MV	Cancer	0.9504
TCGA_FD_A5BZ	Cancer	0.8278	TCGA_A2_A4S0	Cancer	0.9599	TCGA_DM_A288	Cancer	0.9227	TCGA_BA_A6DI	Cancer	0.8457				TCGA_DV_5576	Cancer	0.5978	TCGA_DW_7834	Cancer	0.7722	TCGA_LG_A9QC	Cancer	0.7775	TCGA_49_4506	Cancer	0.9135	TCGA_37_4141	Cancer	0.8548	TCGA_HC_A9TE	Cancer	0.8877				TCGA_BR_8362	Cancer	0.8584	TCGA_EL_A3CO	Cancer	0.9357	TCGA_BG_A3PP	Cancer	0.9497
TCGA_GC_A3OO	Cancer	0.8275	TCGA_AR_A1AP	Cancer	0.9596	TCGA_G4_6315	Cancer	0.922	TCGA_CV_6937	Cancer	0.845				TCGA_B0_4824	Cancer	0.5976	TCGA_J7_8537	Cancer	0.7504	TCGA_BD_A3ER	Cancer	0.7768	TCGA_05_4424	Cancer	0.9134	TCGA_66_2773	Cancer	0.8546	TCGA_HC_8262	Cancer	0.8871				TCGA_BR_7901	Cancer	0.8575	TCGA_DJ_A3UR	Cancer	0.9356	TCGA_FI_A3PV	Cancer	0.9496
TCGA_K4_A83P	Cancer	0.8264	TCGA_BH_A18R	Cancer	0.9595	TCGA_D5_6532	Cancer	0.9212	TCGA_CV_7432	Cancer	0.8449				TCGA_B0_4836	Cancer	0.5974	TCGA_B9_4114	Cancer	0.7441	TCGA_DD_AACQ	Cancer	0.7759	TCGA_44_A47A	Cancer	0.9129	TCGA_90_6837	Cancer	0.8542	TCGA_XJ_A9DQ	Cancer	0.8867				TCGA_CG_5717	Cancer	0.8565	TCGA_E8_A2JQ	Cancer	0.9356	TCGA_FI_A2CX	Cancer	0.949
TCGA_XF_AAN3	Cancer	0.8253	TCGA_EW_A6SD	Cancer	0.9595	TCGA_AA_3697	Cancer	0.9211	TCGA_CN_6010	Cancer	0.8447				TCGA_BP_4335	Cancer	0.5974	TCGA_P4_A5E6	Cancer	0.7428	TCGA_CC_A7IL	Cancer	0.7754	TCGA_50_5942	Cancer	0.9118	TCGA_58_8393	Cancer	0.8541	TCGA_HC_7079	Cancer	0.8858				TCGA_D7_A4YU	Cancer	0.8553	TCGA_EM_A2OZ	Cancer	0.9352	TCGA_D1_A3DA	Cancer	0.9488
TCGA_BT_A20T	Cancer	0.8251	TCGA_BH_A0HW	Cancer	0.9594	TCGA_AZ_5407	Cancer	0.9208	TCGA_CQ_6220	Cancer	0.8436				TCGA_AK_3445	Cancer	0.5969	TCGA_BQ_7049	Cancer	0.7415	TCGA_BC_A10X	Cancer	0.7745	TCGA_67_3774	Cancer	0.9116	TCGA_43_6771	Cancer	0.8539	TCGA_J4_AAU2	Cancer	0.8852				TCGA_RD_A8MV	Cancer	0.8545	TCGA_EL_A3CU	Cancer	0.9351	TCGA_AJ_A23M	Cancer	0.9487
TCGA_BT_A20O	Cancer	0.8216	TCGA_A8_A09E	Cancer	0.9589	TCGA_CM_6165	Cancer	0.9189	TCGA_H7_7774	Cancer	0.8429				TCGA_BP_4354	Cancer	0.5946	TCGA_4A_A93X	Cancer	0.7382	TCGA_RC_A6M4	Cancer	0.7738	TCGA_78_7156	Cancer	0.9114	TCGA_LA_A446	Cancer	0.8536	TCGA_HC_7818	Cancer	0.8837				TCGA_CG_4477	Cancer	0.8528	TCGA_DJ_A1QD	Cancer	0.935	TCGA_AJ_A3I9	Cancer	0.9472
TCGA_DK_A3WX	Cancer	0.8199	TCGA_BH_A18P	Cancer	0.9585	TCGA_F4_6463	Cancer	0.9189	TCGA_CV_6960	Cancer	0.8426				TCGA_BP_4972	Cancer	0.5903	TCGA_UZ_A9PN	Cancer	0.7238	TCGA_DD_A39X	Cancer	0.7734	TCGA_97_7546	Cancer	0.9114	TCGA_43_7656	Cancer	0.8535	TCGA_G9_6362	Cancer	0.8834				TCGA_BR_8679	Cancer	0.8527	TCGA_EM_A1YE	Cancer	0.9334	TCGA_AX_A2IN	Cancer	0.9466
TCGA_CU_A72E	Cancer	0.8194	TCGA_JL_A3YX	Cancer	0.9585	TCGA_CK_4947	Cancer	0.9184	TCGA_CV_7427	Cancer	0.84				TCGA_CJ_5683	Cancer	0.5903	TCGA_HE_A5NJ	Cancer	0.7213	TCGA_DD_AAD1	Cancer	0.7726	TCGA_05_4244	Cancer	0.9112	TCGA_43_2576	Cancer	0.8528	TCGA_FC_A66V	Cancer	0.8833				TCGA_D7_5578	Cancer	0.8523	TCGA_MK_A4N7	Cancer	0.9331	TCGA_B5_A0JT	Cancer	0.9463
TCGA_ZF_AA51	Cancer	0.8189	TCGA_A1_A0SO	Cancer	0.9581	TCGA_AZ_6601	Cancer	0.9183	TCGA_CR_6477	Cancer	0.8393				TCGA_AK_3447	Cancer	0.5886	TCGA_F9_A4JJ	Cancer	0.7189	TCGA_ZP_A9D0	Cancer	0.7701	TCGA_62_A46S	Cancer	0.9112	TCGA_33_4538	Cancer	0.8527	TCGA_G9_6332	Cancer	0.8833				TCGA_FP_8099	Cancer	0.8494	TCGA_BJ_A28X	Cancer	0.933	TCGA_AX_A05Y	Cancer	0.9451
TCGA_GV_A3QI	Cancer	0.8178	TCGA_A8_A06N	Cancer	0.9579	TCGA_AA_3866	Cancer	0.918	TCGA_CV_A45U	Cancer	0.8392				TCGA_CJ_4641	Cancer	0.5881	TCGA_A4_A5DU	Cancer	0.7169	TCGA_DD_A73D	Cancer	0.7694	TCGA_55_8302	Cancer	0.9105	TCGA_66_2759	Cancer	0.8518	TCGA_HC_A631	Cancer	0.8831				TCGA_CG_5720	Cancer	0.8477	TCGA_EM_A3SY	Cancer	0.9328	TCGA_BS_A0U9	Cancer	0.945
TCGA_G2_A3IB	Cancer	0.8162	TCGA_AO_A0J2	Cancer	0.9575	TCGA_AD_5900	Cancer	0.9174	TCGA_CN_5374	Cancer	0.8386				TCGA_BP_4169	Cancer	0.5862	TCGA_SX_A7SU	Cancer	0.7115	TCGA_G3_A7M9	Cancer	0.7668	TCGA_49_6767	Cancer	0.9102	TCGA_56_5898	Cancer	0.8515	TCGA_KC_A4BV	Cancer	0.883				TCGA_CG_4442	Cancer	0.8475	TCGA_EM_A4FH	Cancer	0.9328	TCGA_EY_A1GX	Cancer	0.9446
TCGA_UY_A78N	Cancer	0.816	TCGA_E9_A248	Cancer	0.9575	TCGA_A6_6137	Cancer	0.9168	TCGA_CQ_6223	Cancer	0.8382				TCGA_BP_4962	Cancer	0.5858	TCGA_SX_A7SM	Cancer	0.707	TCGA_DD_A1EH	Cancer	0.7661	TCGA_78_7153	Cancer	0.9102	TCGA_52_7811	Cancer	0.8488	TCGA_M7_A721	Cancer	0.8828				TCGA_BR_7851	Cancer	0.8473	TCGA_EL_A3CS	Cancer	0.9327	TCGA_AJ_A3NH	Cancer	0.9423
TCGA_FD_A62P	Cancer	0.8154	TCGA_EW_A1OV	Cancer	0.9572	TCGA_AA_3852	Cancer	0.9165	TCGA_CN_5365	Cancer	0.8374				TCGA_CZ_5458	Cancer	0.5856	TCGA_UZ_A9PP	Cancer	0.7024	TCGA_DD_A4NE	Cancer	0.7617	TCGA_86_8585	Cancer	0.9087	TCGA_77_7138	Cancer	0.8485	TCGA_HC_8257	Cancer	0.8814				TCGA_CG_5724	Cancer	0.8462	TCGA_DJ_A2Q3	Cancer	0.9324	TCGA_AP_A5FX	Cancer	0.942
TCGA_4Z_AA7O	Cancer	0.8149	TCGA_EW_A1PB	Cancer	0.957	TCGA_CK_4951	Cancer	0.9161	TCGA_CR_6481	Cancer	0.8369				TCGA_BP_5199	Cancer	0.5837	TCGA_A4_A7UZ	Cancer	0.6975	TCGA_WX_AA46	Cancer	0.7614	TCGA_78_7220	Cancer	0.9084	TCGA_34_2596	Cancer	0.8476	TCGA_EJ_7218	Cancer	0.8808				TCGA_VQ_A927	Cancer	0.8437	TCGA_FE_A234	Cancer	0.9323	TCGA_AX_A1CN	Cancer	0.942
TCGA_DK_A6B5	Cancer	0.8136	TCGA_BH_A1FL	Cancer	0.9567	TCGA_AZ_4682	Cancer	0.9155	TCGA_CV_A6JZ	Cancer	0.8365				TCGA_CJ_4889	Cancer	0.5831	TCGA_BQ_5892	Cancer	0.6905	TCGA_DD_AACK	Cancer	0.7613	TCGA_55_7576	Cancer	0.9067	TCGA_51_4079	Cancer	0.8476	TCGA_HC_A8D0	Cancer	0.8808				TCGA_F1_A448	Cancer	0.8435	TCGA_DJ_A13X	Cancer	0.932	TCGA_D1_A16X	Cancer	0.942
TCGA_GU_AATQ	Cancer	0.8108	TCGA_BH_A0HN	Cancer	0.9565	TCGA_A6_2684	Cancer	0.9149	TCGA_CN_4736	Cancer	0.8357				TCGA_CJ_4884	Cancer	0.5801	TCGA_F9_A8NY	Cancer	0.6869	TCGA_RC_A7SF	Cancer	0.761	TCGA_MP_A4T8	Cancer	0.906	TCGA_33_6738	Cancer	0.8472	TCGA_KK_A8IM	Cancer	0.8803				TCGA_BR_A4J4	Cancer	0.8412	TCGA_EM_A3O6	Cancer	0.9319	TCGA_BG_A0M6	Cancer	0.9418
TCGA_K4_A4AC	Cancer	0.8097	TCGA_E2_A14O	Cancer	0.9563	TCGA_AA_3543	Cancer	0.9143	TCGA_CV_7421	Cancer	0.8353				TCGA_A3_3320	Cancer	0.5797	TCGA_F9_A7Q0	Cancer	0.6816	TCGA_DD_A73F	Cancer	0.7574	TCGA_95_A4VN	Cancer	0.9057	TCGA_66_2758	Cancer	0.8463	TCGA_CH_5767	Cancer	0.8799				TCGA_R5_A7ZI	Cancer	0.8411	TCGA_DE_A4M9	Cancer	0.9318	TCGA_EO_A22S	Cancer	0.9418
TCGA_DK_A3WW	Cancer	0.8091	TCGA_BH_A18S	Cancer	0.9558	TCGA_CA_5256	Cancer	0.913	TCGA_IQ_A61G	Cancer	0.8352				TCGA_BP_4973	Cancer	0.578	TCGA_5P_A9JV	Cancer	0.672	TCGA_XR_A8TC	Cancer	0.7568	TCGA_64_5778	Cancer	0.9054	TCGA_51_4080	Cancer	0.8462	TCGA_G9_6342	Cancer	0.8797				TCGA_VQ_A8PF	Cancer	0.8398	TCGA_EL_A3GZ	Cancer	0.9317	TCGA_EY_A54A	Cancer	0.9413
TCGA_UY_A78L	Cancer	0.8089	TCGA_E9_A22G	Cancer	0.9557	TCGA_AA_3522	Cancer	0.9129	TCGA_CV_7254	Cancer	0.8338				TCGA_B8_5162	Cancer	0.577	TCGA_BQ_5889	Cancer	0.6338	TCGA_DD_A116	Cancer	0.7554	TCGA_44_6778	Cancer	0.9053	TCGA_22_5489	Cancer	0.8442	TCGA_CH_5766	Cancer	0.878				TCGA_CG_4306	Cancer	0.8396	TCGA_IM_A3U3	Cancer	0.9316	TCGA_A5_A0GD	Cancer	0.941
TCGA_BT_A3PJ	Cancer	0.8082	TCGA_B6_A0RV	Cancer	0.9554	TCGA_D5_6932	Cancer	0.9129	TCGA_CV_7178	Cancer	0.8332				TCGA_CJ_5679	Cancer	0.5764	TCGA_IA_A40Y	Cancer	0.6229	TCGA_G3_A3CI	Cancer	0.7545	TCGA_73_4662	Cancer	0.9034	TCGA_56_7822	Cancer	0.844	TCGA_HC_7745	Cancer	0.8775				TCGA_HU_A4G2	Cancer	0.8388	TCGA_BJ_A0ZG	Cancer	0.9313	TCGA_AJ_A3BF	Cancer	0.9404
TCGA_GC_A3RB	Cancer	0.808	TCGA_BH_A1EX	Cancer	0.9554	TCGA_AA_3672	Cancer	0.9127	TCGA_UF_A71B	Cancer	0.8322				TCGA_CJ_4903	Cancer	0.5751	TCGA_A4_7915	Cancer	0.5975	TCGA_EP_A3JL	Cancer	0.7523	TCGA_44_A4SU	Cancer	0.9024	TCGA_85_8355	Cancer	0.844	TCGA_YL_A8SO	Cancer	0.8772				TCGA_BR_6566	Cancer	0.8356	TCGA_DJ_A13P	Cancer	0.9313	TCGA_B5_A11J	Cancer	0.9402
TCGA_FD_A43U	Cancer	0.8074	TCGA_OL_A66K	Cancer	0.955	TCGA_AA_3549	Cancer	0.9122	TCGA_CQ_5329	Cancer	0.8321				TCGA_DV_5567	Cancer	0.5744	TCGA_5P_A9K9	Cancer	0.5853	TCGA_DD_A3A1	Cancer	0.7513	TCGA_78_7143	Cancer	0.9019	TCGA_39_5021	Cancer	0.8439	TCGA_V1_A8MM	Cancer	0.877				TCGA_BR_6454	Cancer	0.8324	TCGA_DJ_A1QH	Cancer	0.9312	TCGA_BS_A0TJ	Cancer	0.9395
TCGA_ZF_A9R3	Cancer	0.8059	TCGA_AR_A1AM	Cancer	0.9549	TCGA_AA_3516	Cancer	0.9108	TCGA_UF_A7JV	Cancer	0.8312				TCGA_A3_3359	Cancer	0.574	TCGA_KV_A6GE	Cancer	0.5792	TCGA_DD_A73A	Cancer	0.751	TCGA_55_6979	Cancer	0.9018	TCGA_66_2767	Cancer	0.8432	TCGA_V1_A9ZI	Cancer	0.8766				TCGA_BR_8059	Cancer	0.8316	TCGA_DJ_A2PR	Cancer	0.9311	TCGA_BK_A139	Cancer	0.939
TCGA_GV_A3JV	Cancer	0.8048	TCGA_AR_A24H	Cancer	0.9549	TCGA_A6_2678	Cancer	0.9104	TCGA_CR_7397	Cancer	0.8307				TCGA_B8_4620	Cancer	0.5735	TCGA_J7_A8I2	Cancer	0.5373	TCGA_DD_AADW	Cancer	0.7509	TCGA_95_7039	Cancer	0.9018	TCGA_66_2791	Cancer	0.842	TCGA_EJ_5522	Cancer	0.8764				TCGA_HU_A4GY	Cancer	0.8304	TCGA_CE_A3ME	Cancer	0.9305	TCGA_B5_A3FH	Cancer	0.9388
TCGA_DK_A3WY	Cancer	0.804	TCGA_AO_A0JD	Cancer	0.9543	TCGA_AA_A01G	Cancer	0.9094	TCGA_CN_6992	Cancer	0.8303				TCGA_CW_5590	Cancer	0.5734	TCGA_A4_7828	Cancer	0.5279	TCGA_DD_AAEI	Cancer	0.7487	TCGA_05_4390	Cancer	0.9017	TCGA_58_8392	Cancer	0.8418	TCGA_J4_A83I	Cancer	0.8757				TCGA_RD_A8N0	Cancer	0.8292	TCGA_E8_A413	Cancer	0.9304	TCGA_AJ_A2QO	Cancer	0.9376
TCGA_DK_A1AB	Cancer	0.8037	TCGA_C8_A1HN	Cancer	0.9543	TCGA_CM_5862	Cancer	0.9094	TCGA_CR_7369	Cancer	0.8302				TCGA_BP_4987	Cancer	0.5729	TCGA_BQ_5887	Cancer	0.5231	TCGA_XR_A8TE	Cancer	0.7436	TCGA_55_8619	Cancer	0.9011	TCGA_96_A4JK	Cancer	0.8407	TCGA_HC_7747	Cancer	0.8754				TCGA_RD_A7BS	Cancer	0.828	TCGA_EM_A22K	Cancer	0.9301	TCGA_KP_A3VZ	Cancer	0.9367
TCGA_HQ_A5ND	Cancer	0.8026	TCGA_A8_A08L	Cancer	0.9538	TCGA_D5_6530	Cancer	0.9088	TCGA_CV_A464	Cancer	0.8287				TCGA_CZ_5455	Cancer	0.5708	TCGA_2Z_A9JK	Cancer	0.4817	TCGA_G3_A3CJ	Cancer	0.7426	TCGA_91_6836	Cancer	0.9001	TCGA_63_5131	Cancer	0.8396	TCGA_HC_8266	Cancer	0.8753				TCGA_D7_6527	Cancer	0.8274	TCGA_EM_A4FQ	Cancer	0.9297	TCGA_EY_A210	Cancer	0.936
TCGA_XF_A9SI	Cancer	0.8024	TCGA_AR_A2LE	Cancer	0.9538	TCGA_G4_6299	Cancer	0.9086	TCGA_BA_A8YP	Cancer	0.8274				TCGA_B0_4852	Cancer	0.5693	TCGA_B1_A47N	Cancer	0.4705	TCGA_MI_A75G	Cancer	0.7414	TCGA_L9_A5IP	Cancer	0.8979	TCGA_63_A5MT	Cancer	0.8395	TCGA_YL_A8SF	Cancer	0.8751				TCGA_FP_7829	Cancer	0.8274	TCGA_IM_A3ED	Cancer	0.9297	TCGA_D1_A17B	Cancer	0.9359
TCGA_XF_AAN2	Cancer	0.8011	TCGA_BH_A0DS	Cancer	0.9537	TCGA_AA_A01X	Cancer	0.9083	TCGA_CN_4730	Cancer	0.8269				TCGA_B0_5400	Cancer	0.5692				TCGA_DD_AAVW	Cancer	0.7387	TCGA_55_8510	Cancer	0.8975	TCGA_60_2721	Cancer	0.8371	TCGA_EJ_A7NM	Cancer	0.8745				TCGA_CG_4304	Cancer	0.827	TCGA_EL_A3T2	Cancer	0.9294	TCGA_EO_A22R	Cancer	0.935
TCGA_4Z_AA86	Cancer	0.7984	TCGA_AN_A0XP	Cancer	0.9536	TCGA_CM_5860	Cancer	0.9078	TCGA_CR_7394	Cancer	0.8259				TCGA_A3_3347	Cancer	0.569				TCGA_BC_A5W4	Cancer	0.7369	TCGA_67_4679	Cancer	0.8973	TCGA_33_4566	Cancer	0.8366	TCGA_EJ_5519	Cancer	0.8734				TCGA_BR_6565	Cancer	0.8266	TCGA_ET_A3DS	Cancer	0.9291	TCGA_EY_A1GO	Cancer	0.9348
TCGA_ZF_AA4U	Cancer	0.7939	TCGA_A8_A09C	Cancer	0.9534	TCGA_A6_6141	Cancer	0.9073	TCGA_F7_A50J	Cancer	0.8258				TCGA_B0_5692	Cancer	0.5675				TCGA_NI_A8LF	Cancer	0.7319	TCGA_49_AARE	Cancer	0.8971	TCGA_85_7697	Cancer	0.8365	TCGA_VP_A876	Cancer	0.8734				TCGA_VQ_A8PM	Cancer	0.8265	TCGA_BJ_A45J	Cancer	0.9287	TCGA_AJ_A3NE	Cancer	0.9345
TCGA_E7_A97P	Cancer	0.7931	TCGA_D8_A143	Cancer	0.9534	TCGA_D5_6927	Cancer	0.9072	TCGA_H7_A6C4	Cancer	0.8257				TCGA_A3_3382	Cancer	0.5662				TCGA_2Y_A9GX	Cancer	0.7305	TCGA_67_6215	Cancer	0.8969	TCGA_22_1005	Cancer	0.8353	TCGA_XK_AAJR	Cancer	0.8727				TCGA_VQ_AA64	Cancer	0.8261	TCGA_FY_A3YR	Cancer	0.9284	TCGA_A5_A3LP	Cancer	0.9343
TCGA_FT_A61P	Cancer	0.7931	TCGA_A8_A07L	Cancer	0.9528	TCGA_D5_6922	Cancer	0.9064	TCGA_P3_A5Q6	Cancer	0.8257				TCGA_CJ_4894	Cancer	0.5658				TCGA_DD_AACN	Cancer	0.7293	TCGA_55_7994	Cancer	0.8964	TCGA_77_7465	Cancer	0.835	TCGA_EJ_7783	Cancer	0.8718				TCGA_VQ_A8PD	Cancer	0.8258	TCGA_EL_A3GR	Cancer	0.9282	TCGA_PG_A917	Cancer	0.9337
TCGA_XF_A9ST	Cancer	0.7912	TCGA_A8_A082	Cancer	0.9527	TCGA_AA_3525	Cancer	0.9057	TCGA_HD_8314	Cancer	0.8251				TCGA_A3_3317	Cancer	0.5652				TCGA_EP_A2KB	Cancer	0.7289	TCGA_91_6835	Cancer	0.8958	TCGA_56_A4BX	Cancer	0.8339	TCGA_G9_A9S4	Cancer	0.8688				TCGA_BR_6710	Cancer	0.8249	TCGA_DJ_A1QL	Cancer	0.928	TCGA_D1_A16Y	Cancer	0.9322
TCGA_FJ_A3Z7	Cancer	0.7911	TCGA_AQ_A1H2	Cancer	0.9524	TCGA_G4_6627	Cancer	0.9045	TCGA_P3_A6T3	Cancer	0.8245				TCGA_BP_4164	Cancer	0.5622				TCGA_DD_AADV	Cancer	0.7279	TCGA_05_4250	Cancer	0.8956	TCGA_18_3410	Cancer	0.8316	TCGA_J9_A8CN	Cancer	0.8663				TCGA_BR_8296	Cancer	0.8177	TCGA_FK_A3SE	Cancer	0.9279	TCGA_AJ_A3EK	Cancer	0.9321
TCGA_FD_A6TF	Cancer	0.7906	TCGA_D8_A1XA	Cancer	0.9518	TCGA_G4_6310	Cancer	0.9028	TCGA_CV_7236	Cancer	0.8242				TCGA_B2_5633	Cancer	0.562				TCGA_2Y_A9H7	Cancer	0.7261	TCGA_44_5643	Cancer	0.8954	TCGA_85_7950	Cancer	0.8306	TCGA_HC_7232	Cancer	0.8662				TCGA_BR_7717	Cancer	0.8157	TCGA_EL_A3GX	Cancer	0.9276	TCGA_SJ_A6ZI	Cancer	0.932
TCGA_CU_A0YR	Cancer	0.7894	TCGA_EW_A1P5	Cancer	0.9518	TCGA_AA_3511	Cancer	0.902	TCGA_MT_A67F	Cancer	0.8241				TCGA_B2_A4SR	Cancer	0.562				TCGA_DD_AAVZ	Cancer	0.7261	TCGA_93_8067	Cancer	0.8951	TCGA_LA_A7SW	Cancer	0.8298	TCGA_CH_5743	Cancer	0.8659				TCGA_BR_7958	Cancer	0.8153	TCGA_FY_A3NM	Cancer	0.9276	TCGA_D1_A102	Cancer	0.9312
TCGA_XF_A8HH	Cancer	0.7889	TCGA_S3_A6ZG	Cancer	0.9518	TCGA_CM_6170	Cancer	0.9016	TCGA_KU_A66T	Cancer	0.8233				TCGA_A3_A6NJ	Cancer	0.5619				TCGA_FV_A23B	Cancer	0.7261	TCGA_69_8453	Cancer	0.8948	TCGA_18_3416	Cancer	0.829	TCGA_HI_7171	Cancer	0.8652				TCGA_BR_4201	Cancer	0.8101	TCGA_CE_A27D	Cancer	0.9273	TCGA_AJ_A3NC	Cancer	0.931
TCGA_DK_A2I6	Cancer	0.7866	TCGA_B6_A0I9	Cancer	0.9517	TCGA_CM_6674	Cancer	0.9008	TCGA_CN_5364	Cancer	0.8216				TCGA_B8_5159	Cancer	0.5602				TCGA_DD_A11B	Cancer	0.7248	TCGA_55_6980	Cancer	0.8945	TCGA_85_8072	Cancer	0.829	TCGA_YL_A9WX	Cancer	0.8642				TCGA_BR_A4PE	Cancer	0.81	TCGA_EL_A3GW	Cancer	0.9265	TCGA_B5_A0JU	Cancer	0.9304
TCGA_DK_A1AF	Cancer	0.7846	TCGA_BH_A18H	Cancer	0.9517	TCGA_AZ_6606	Cancer	0.9004	TCGA_CV_A465	Cancer	0.8185				TCGA_BP_4355	Cancer	0.556				TCGA_DD_AAVR	Cancer	0.7239	TCGA_44_2655	Cancer	0.894	TCGA_22_5492	Cancer	0.8278	TCGA_KK_A7B1	Cancer	0.8636				TCGA_BR_4191	Cancer	0.8093	TCGA_EM_A2P2	Cancer	0.926	TCGA_BG_A186	Cancer	0.9304
TCGA_G2_A2EC	Cancer	0.7843	TCGA_E2_A1L8	Cancer	0.9502	TCGA_AA_3492	Cancer	0.9	TCGA_CN_6012	Cancer	0.8177				TCGA_CJ_4912	Cancer	0.556				TCGA_UB_A7MA	Cancer	0.7146	TCGA_50_5049	Cancer	0.8935	TCGA_NK_A5CR	Cancer	0.8278	TCGA_EJ_5518	Cancer	0.8634				TCGA_CD_8531	Cancer	0.8066	TCGA_BJ_A18Y	Cancer	0.9259	TCGA_D1_A15Z	Cancer	0.9288
TCGA_XF_A9T8	Cancer	0.784	TCGA_OL_A66H	Cancer	0.9491	TCGA_CM_6162	Cancer	0.8999	TCGA_CV_7263	Cancer	0.8176				TCGA_BP_4332	Cancer	0.5558				TCGA_ZP_A9D2	Cancer	0.714	TCGA_55_8507	Cancer	0.8932	TCGA_33_AASD	Cancer	0.8275	TCGA_G9_6371	Cancer	0.8626				TCGA_RD_A8N1	Cancer	0.8055	TCGA_E8_A44K	Cancer	0.9259	TCGA_D1_A17Q	Cancer	0.9284
TCGA_FD_A6TB	Cancer	0.7837	TCGA_E2_A14S	Cancer	0.949	TCGA_CK_5912	Cancer	0.8989	TCGA_CR_6471	Cancer	0.8165				TCGA_AK_3455	Cancer	0.5545				TCGA_MR_A520	Cancer	0.7058	TCGA_86_8279	Cancer	0.8919	TCGA_94_7033	Cancer	0.8271	TCGA_CH_5754	Cancer	0.862				TCGA_BR_4368	Cancer	0.8054	TCGA_J8_A4HW	Cancer	0.9258	TCGA_AJ_A3EM	Cancer	0.9279
TCGA_E7_A677	Cancer	0.7825	TCGA_E2_A14V	Cancer	0.9486	TCGA_CA_5255	Cancer	0.8986	TCGA_RS_A6TO	Cancer	0.8159				TCGA_BP_4351	Cancer	0.5544				TCGA_CC_A9FS	Cancer	0.7039	TCGA_55_8511	Cancer	0.8916	TCGA_43_7657	Cancer	0.8269	TCGA_KK_A7AV	Cancer	0.8614				TCGA_CD_8529	Cancer	0.8052	TCGA_DJ_A3UP	Cancer	0.9253	TCGA_AP_A1E0	Cancer	0.9278
TCGA_FD_A6TD	Cancer	0.7815	TCGA_A8_A0A9	Cancer	0.9484	TCGA_4N_A93T	Cancer	0.8984	TCGA_CN_4737	Cancer	0.8153				TCGA_B0_4814	Cancer	0.5529				TCGA_GJ_A3OU	Cancer	0.7029	TCGA_97_7553	Cancer	0.8915	TCGA_37_3792	Cancer	0.8268	TCGA_HC_7081	Cancer	0.8607				TCGA_CG_4449	Cancer	0.8028	TCGA_ET_A3BW	Cancer	0.925	TCGA_A5_A0GA	Cancer	0.927
TCGA_G2_A2EO	Cancer	0.779	TCGA_D8_A27P	Cancer	0.9479	TCGA_AD_A5EJ	Cancer	0.8977	TCGA_CR_7391	Cancer	0.8144				TCGA_A3_3387	Cancer	0.5516				TCGA_DD_AAVQ	Cancer	0.701	TCGA_44_3919	Cancer	0.8914	TCGA_77_8148	Cancer	0.8268	TCGA_XQ_A8TB	Cancer	0.8607				TCGA_D7_A74A	Cancer	0.8019	TCGA_BJ_A0Z5	Cancer	0.9249	TCGA_4E_A92E	Cancer	0.9268
TCGA_FD_A3B7	Cancer	0.7789	TCGA_OL_A6VR	Cancer	0.9479	TCGA_A6_6653	Cancer	0.8967	TCGA_CX_7082	Cancer	0.8144				TCGA_B8_5550	Cancer	0.5511				TCGA_ZS_A9CF	Cancer	0.697	TCGA_49_4505	Cancer	0.8914	TCGA_22_0944	Cancer	0.8262	TCGA_EJ_AB27	Cancer	0.8587				TCGA_CD_A4MH	Cancer	0.8009	TCGA_EM_A3FQ	Cancer	0.9249	TCGA_PG_A915	Cancer	0.9252
TCGA_FJ_A871	Cancer	0.7746	TCGA_AC_A3BB	Cancer	0.9478	TCGA_AA_A00F	Cancer	0.896	TCGA_CN_5356	Cancer	0.8122				TCGA_BP_5173	Cancer	0.5501				TCGA_ED_A627	Cancer	0.6936	TCGA_97_8172	Cancer	0.8914	TCGA_22_5479	Cancer	0.826	TCGA_EJ_A8FN	Cancer	0.8583				TCGA_BR_A4IY	Cancer	0.7997	TCGA_ET_A3BO	Cancer	0.9237	TCGA_FI_A3PX	Cancer	0.9249
TCGA_GV_A40E	Cancer	0.7741	TCGA_AO_A0JM	Cancer	0.9478	TCGA_AA_3713	Cancer	0.8953	TCGA_CR_7379	Cancer	0.8103				TCGA_BP_4998	Cancer	0.5488				TCGA_K7_A5RF	Cancer	0.6903	TCGA_93_7347	Cancer	0.8903	TCGA_77_A5G1	Cancer	0.825	TCGA_G9_6384	Cancer	0.8562				TCGA_R5_A7O7	Cancer	0.7988	TCGA_J8_A3O2	Cancer	0.9233	TCGA_BG_A0VZ	Cancer	0.9237
TCGA_FD_A3B4	Cancer	0.7738	TCGA_E9_A5UO	Cancer	0.9477	TCGA_AA_3655	Cancer	0.8951	TCGA_CV_7099	Cancer	0.8094				TCGA_B0_4819	Cancer	0.5483				TCGA_CC_A9FV	Cancer	0.6898	TCGA_83_5908	Cancer	0.8902	TCGA_NC_A5HM	Cancer	0.8247	TCGA_EJ_5527	Cancer	0.8559				TCGA_VQ_A922	Cancer	0.7975	TCGA_DJ_A4V5	Cancer	0.923	TCGA_PG_A916	Cancer	0.9228
TCGA_YF_AA3M	Cancer	0.7729	TCGA_AC_A6NO	Cancer	0.9476	TCGA_QG_A5YX	Cancer	0.8949	TCGA_T2_A6X0	Cancer	0.8093				TCGA_CJ_4916	Cancer	0.5477				TCGA_HP_A5N0	Cancer	0.6866	TCGA_86_8074	Cancer	0.8902	TCGA_77_A5GH	Cancer	0.8245	TCGA_KK_A8IB	Cancer	0.8558				TCGA_BR_8588	Cancer	0.7953	TCGA_DJ_A3UX	Cancer	0.9223	TCGA_D1_A17R	Cancer	0.9219
TCGA_K4_A5RH	Cancer	0.7721	TCGA_C8_A1HE	Cancer	0.9476	TCGA_A6_4107	Cancer	0.8948	TCGA_BA_A4IF	Cancer	0.8069				TCGA_CJ_4885	Cancer	0.5466				TCGA_2Y_A9H5	Cancer	0.6794	TCGA_73_4666	Cancer	0.8899	TCGA_85_6561	Cancer	0.8245	TCGA_HC_8259	Cancer	0.8554				TCGA_BR_6458	Cancer	0.792	TCGA_BJ_A2N9	Cancer	0.9222	TCGA_EY_A4KR	Cancer	0.9219
TCGA_GD_A3OQ	Cancer	0.7701	TCGA_A8_A09Z	Cancer	0.9475	TCGA_F4_6807	Cancer	0.8942	TCGA_CN_A642	Cancer	0.8066				TCGA_BP_4970	Cancer	0.5459				TCGA_UB_AA0U	Cancer	0.6762	TCGA_49_4487	Cancer	0.8898	TCGA_22_1016	Cancer	0.8241	TCGA_J9_A52B	Cancer	0.8553				TCGA_HU_A4H6	Cancer	0.7917	TCGA_DJ_A3V0	Cancer	0.9222	TCGA_AJ_A5DW	Cancer	0.9212
TCGA_XF_A9SL	Cancer	0.7694	TCGA_LL_A442	Cancer	0.9475	TCGA_AA_A00Q	Cancer	0.894	TCGA_F7_8298	Cancer	0.8065				TCGA_EU_5905	Cancer	0.5401				TCGA_DD_AACW	Cancer	0.6691	TCGA_55_8208	Cancer	0.8897	TCGA_77_7338	Cancer	0.8233	TCGA_EJ_7330	Cancer	0.8552				TCGA_VQ_AA6F	Cancer	0.7916	TCGA_DJ_A3VL	Cancer	0.9217	TCGA_B5_A1MS	Cancer	0.9211
TCGA_DK_A3X1	Cancer	0.7683	TCGA_EW_A1OX	Cancer	0.9471	TCGA_AA_3861	Cancer	0.8939	TCGA_CV_5431	Cancer	0.8061				TCGA_A3_3307	Cancer	0.539				TCGA_GJ_A9DB	Cancer	0.6684	TCGA_55_7227	Cancer	0.8894	TCGA_85_A4PA	Cancer	0.8227	TCGA_V1_A9OH	Cancer	0.8548				TCGA_FP_7916	Cancer	0.7903	TCGA_E8_A418	Cancer	0.9216	TCGA_D1_A179	Cancer	0.9186
TCGA_GU_A766	Cancer	0.7672	TCGA_A8_A081	Cancer	0.9469	TCGA_AA_A00R	Cancer	0.8932	TCGA_HD_8634	Cancer	0.8058				TCGA_CW_5581	Cancer	0.5334				TCGA_DD_A11D	Cancer	0.6627	TCGA_44_4112	Cancer	0.8891	TCGA_56_8625	Cancer	0.8225	TCGA_HC_7820	Cancer	0.8547				TCGA_D7_A6EY	Cancer	0.7895	TCGA_FY_A3R9	Cancer	0.9213	TCGA_FI_A2CY	Cancer	0.9186
TCGA_FD_A43Y	Cancer	0.7613	TCGA_AO_A128	Cancer	0.9469	TCGA_CM_6676	Cancer	0.8921	TCGA_CV_7428	Cancer	0.8057				TCGA_A3_3372	Cancer	0.5333				TCGA_ED_A4XI	Cancer	0.6621	TCGA_78_7152	Cancer	0.889	TCGA_60_2712	Cancer	0.8225	TCGA_EJ_A46G	Cancer	0.8542				TCGA_FP_7998	Cancer	0.7895	TCGA_FY_A2QD	Cancer	0.9211	TCGA_AJ_A2QL	Cancer	0.9183
TCGA_ZF_AA4R	Cancer	0.7571	TCGA_E9_A1RB	Cancer	0.9465	TCGA_AA_3552	Cancer	0.892	TCGA_CQ_7068	Cancer	0.8024				TCGA_B0_4714	Cancer	0.5331				TCGA_RC_A6M5	Cancer	0.656	TCGA_99_8025	Cancer	0.889	TCGA_56_A4ZK	Cancer	0.8222	TCGA_YL_A9WJ	Cancer	0.8531				TCGA_HU_A4GX	Cancer	0.7893	TCGA_EM_A22N	Cancer	0.9206	TCGA_B5_A11Z	Cancer	0.9174
TCGA_K4_A5RI	Cancer	0.7567	TCGA_OL_A5D8	Cancer	0.9465	TCGA_F4_6808	Cancer	0.892	TCGA_CN_6020	Cancer	0.802				TCGA_B0_5080	Cancer	0.533				TCGA_G3_A25U	Cancer	0.6556	TCGA_86_8280	Cancer	0.8889	TCGA_22_4609	Cancer	0.822	TCGA_HC_A8D1	Cancer	0.8526				TCGA_HU_A4GQ	Cancer	0.7873	TCGA_FE_A3PD	Cancer	0.9202	TCGA_EO_A22T	Cancer	0.9174
TCGA_ZF_AA4W	Cancer	0.7561	TCGA_A2_A1G4	Cancer	0.9463	TCGA_AZ_6603	Cancer	0.8898	TCGA_CR_7374	Cancer	0.8016				TCGA_BP_4330	Cancer	0.5328				TCGA_DD_A118	Cancer	0.647	TCGA_55_8092	Cancer	0.8878	TCGA_34_5240	Cancer	0.8219	TCGA_EJ_5511	Cancer	0.8524				TCGA_IN_A6RO	Cancer	0.7861	TCGA_KS_A4ID	Cancer	0.92	TCGA_AJ_A23N	Cancer	0.9168
TCGA_MV_A51V	Cancer	0.756	TCGA_A7_A0CJ	Cancer	0.946	TCGA_G4_6295	Cancer	0.8896	TCGA_CV_7095	Cancer	0.8				TCGA_CJ_5684	Cancer	0.5321				TCGA_DD_A115	Cancer	0.6448	TCGA_62_8399	Cancer	0.8865	TCGA_22_5478	Cancer	0.8211	TCGA_YL_A8SA	Cancer	0.8514				TCGA_VQ_A928	Cancer	0.7848	TCGA_FY_A40M	Cancer	0.919	TCGA_BS_A0UV	Cancer	0.9167
TCGA_UY_A9PF	Cancer	0.7545	TCGA_AR_A1AY	Cancer	0.946	TCGA_NH_A6GA	Cancer	0.8883	TCGA_CQ_6222	Cancer	0.7984				TCGA_BP_4762	Cancer	0.532				TCGA_DD_A4ND	Cancer	0.6313	TCGA_50_6593	Cancer	0.8859	TCGA_66_2727	Cancer	0.8205	TCGA_ZG_A8QX	Cancer	0.8509				TCGA_D7_6520	Cancer	0.7832	TCGA_BJ_A28S	Cancer	0.9185	TCGA_AJ_A3IA	Cancer	0.9165
TCGA_4Z_AA7Y	Cancer	0.7526	TCGA_D8_A140	Cancer	0.9459	TCGA_A6_6649	Cancer	0.8856	TCGA_MT_A67D	Cancer	0.7982				TCGA_CW_5589	Cancer	0.5298				TCGA_FV_A2QR	Cancer	0.6292	TCGA_05_5429	Cancer	0.8858	TCGA_21_5782	Cancer	0.82	TCGA_EJ_7794	Cancer	0.8498				TCGA_BR_8060	Cancer	0.7829	TCGA_DJ_A1QN	Cancer	0.9184	TCGA_DI_A2QT	Cancer	0.9164
TCGA_DK_A1AG	Cancer	0.749	TCGA_D8_A1XJ	Cancer	0.9459	TCGA_DM_A28K	Cancer	0.8855	TCGA_IQ_A61J	Cancer	0.7978				TCGA_CZ_5464	Cancer	0.5285				TCGA_5R_AAAM	Cancer	0.6245	TCGA_86_A4JF	Cancer	0.8858	TCGA_52_7622	Cancer	0.8191	TCGA_KK_A8IG	Cancer	0.8496				TCGA_BR_6563	Cancer	0.7738	TCGA_FY_A76V	Cancer	0.918	TCGA_AX_A0J0	Cancer	0.915
TCGA_CF_A1HS	Cancer	0.7481	TCGA_BH_A0EA	Cancer	0.9458	TCGA_AA_3846	Cancer	0.8849	TCGA_MT_A51X	Cancer	0.797				TCGA_BP_4774	Cancer	0.528				TCGA_XR_A8TG	Cancer	0.6186	TCGA_55_A57B	Cancer	0.8857	TCGA_37_A5EN	Cancer	0.8185	TCGA_EJ_5509	Cancer	0.848				TCGA_BR_8078	Cancer	0.7731	TCGA_DJ_A2PN	Cancer	0.9176	TCGA_AP_A0L9	Cancer	0.9142
TCGA_2F_A9KQ	Cancer	0.7479	TCGA_EW_A1J1	Cancer	0.9455	TCGA_A6_6780	Cancer	0.8842	TCGA_P3_A6T0	Cancer	0.797				TCGA_CJ_4643	Cancer	0.5247				TCGA_CC_5262	Cancer	0.6088	TCGA_55_8085	Cancer	0.8856	TCGA_85_8277	Cancer	0.8178	TCGA_EJ_7781	Cancer	0.8477				TCGA_IN_A7NU	Cancer	0.7731	TCGA_ET_A4KQ	Cancer	0.9175	TCGA_AX_A06B	Cancer	0.9141
TCGA_ZF_A9R0	Cancer	0.7473	TCGA_AR_A24K	Cancer	0.945	TCGA_CM_5863	Cancer	0.8838	TCGA_CR_7393	Cancer	0.7967				TCGA_BP_4170	Cancer	0.5217				TCGA_HP_A5MZ	Cancer	0.5886	TCGA_55_7728	Cancer	0.885	TCGA_77_8139	Cancer	0.8158	TCGA_KK_A8IC	Cancer	0.8471				TCGA_VQ_A8P5	Cancer	0.773	TCGA_FY_A40K	Cancer	0.9167	TCGA_A5_A0GB	Cancer	0.914
TCGA_XF_A9SU	Cancer	0.7469	TCGA_B6_A0IP	Cancer	0.945	TCGA_A6_3808	Cancer	0.8825	TCGA_CN_5360	Cancer	0.7961				TCGA_A3_A8OU	Cancer	0.5216				TCGA_G3_A25Y	Cancer	0.5882	TCGA_86_8358	Cancer	0.885	TCGA_85_7843	Cancer	0.8158	TCGA_EJ_A7NJ	Cancer	0.8467				TCGA_HU_8610	Cancer	0.7729	TCGA_DJ_A3V9	Cancer	0.9166	TCGA_AJ_A2QM	Cancer	0.9138
TCGA_ZF_AA53	Cancer	0.7428	TCGA_EW_A6SC	Cancer	0.9449	TCGA_G4_6628	Cancer	0.8824	TCGA_DQ_5625	Cancer	0.7953				TCGA_A3_3323	Cancer	0.5209				TCGA_G3_A5SL	Cancer	0.5818	TCGA_MP_A4SW	Cancer	0.885	TCGA_77_8145	Cancer	0.8138	TCGA_EJ_7793	Cancer	0.8464				TCGA_F1_A72C	Cancer	0.7721	TCGA_EL_A4JX	Cancer	0.9151	TCGA_B5_A11U	Cancer	0.9128
TCGA_FD_A3SJ	Cancer	0.7409	TCGA_A7_A0CE	Cancer	0.9448	TCGA_AA_A02F	Cancer	0.8816	TCGA_CQ_7071	Cancer	0.7939				TCGA_B0_4693	Cancer	0.52				TCGA_DD_A1EB	Cancer	0.5785	TCGA_73_7498	Cancer	0.8822	TCGA_63_A5MB	Cancer	0.8137	TCGA_G9_6499	Cancer	0.8453				TCGA_BR_7722	Cancer	0.7716	TCGA_BJ_A0Z3	Cancer	0.9146	TCGA_EO_A22U	Cancer	0.9121
TCGA_E5_A4U1	Cancer	0.7405	TCGA_GM_A2DH	Cancer	0.9445	TCGA_AA_3688	Cancer	0.8804	TCGA_CN_5369	Cancer	0.7925				TCGA_MM_A564	Cancer	0.5197				TCGA_MR_A8JO	Cancer	0.5726	TCGA_44_6777	Cancer	0.8816	TCGA_58_A46N	Cancer	0.8136	TCGA_EJ_A46E	Cancer	0.8452				TCGA_RD_A8NB	Cancer	0.7702	TCGA_EM_A3O3	Cancer	0.9144	TCGA_BG_A2AD	Cancer	0.9118
TCGA_ZF_AA5N	Cancer	0.7405	TCGA_E2_A105	Cancer	0.9438	TCGA_AA_3972	Cancer	0.8784	TCGA_HD_8224	Cancer	0.7924				TCGA_CJ_5671	Cancer	0.5195				TCGA_GJ_A6C0	Cancer	0.5702	TCGA_78_7633	Cancer	0.8814	TCGA_60_2710	Cancer	0.8098	TCGA_ZG_A8QY	Cancer	0.8451				TCGA_VQ_A91A	Cancer	0.7667	TCGA_FE_A236	Cancer	0.9142	TCGA_DI_A1BU	Cancer	0.9108
TCGA_BT_A42E	Cancer	0.7372	TCGA_A2_A0EM	Cancer	0.9437	TCGA_D5_5539	Cancer	0.8784	TCGA_CR_7401	Cancer	0.79				TCGA_B0_4703	Cancer	0.5173				TCGA_BC_A69H	Cancer	0.5699	TCGA_05_4410	Cancer	0.8813	TCGA_22_4605	Cancer	0.8093	TCGA_G9_6370	Cancer	0.845				TCGA_BR_8486	Cancer	0.7662	TCGA_FK_A3SH	Cancer	0.9138	TCGA_D1_A17D	Cancer	0.9103
TCGA_4Z_AA82	Cancer	0.7364	TCGA_EW_A1J3	Cancer	0.9436	TCGA_D5_5537	Cancer	0.8764	TCGA_BA_6872	Cancer	0.789				TCGA_CZ_4859	Cancer	0.5157				TCGA_CC_5260	Cancer	0.5674	TCGA_05_4433	Cancer	0.8802	TCGA_33_6737	Cancer	0.8086	TCGA_VP_A879	Cancer	0.845				TCGA_D7_6521	Cancer	0.7654	TCGA_DJ_A2PZ	Cancer	0.9137	TCGA_AJ_A3NG	Cancer	0.9095
TCGA_ZF_AA54	Cancer	0.7348	TCGA_BH_A0E2	Cancer	0.9432	TCGA_A6_6138	Cancer	0.8763	TCGA_H7_A76A	Cancer	0.7886				TCGA_B0_4823	Cancer	0.5156				TCGA_DD_AAD8	Cancer	0.5613	TCGA_50_8460	Cancer	0.8798	TCGA_66_2766	Cancer	0.8084	TCGA_G9_6356	Cancer	0.8443				TCGA_B7_A5TK	Cancer	0.7651	TCGA_EM_A22O	Cancer	0.9136	TCGA_B5_A5OD	Cancer	0.9073
TCGA_BL_A0C8	Cancer	0.7347	TCGA_E2_A1LI	Cancer	0.9429	TCGA_G4_6297	Cancer	0.8756	TCGA_CN_6013	Cancer	0.7885				TCGA_A3_3331	Cancer	0.5148				TCGA_ED_A8O5	Cancer	0.5513	TCGA_86_A4D0	Cancer	0.8797	TCGA_39_5027	Cancer	0.808	TCGA_EJ_5502	Cancer	0.843				TCGA_BR_8483	Cancer	0.7611	TCGA_4C_A93U	Cancer	0.9134	TCGA_E6_A8L9	Cancer	0.9061
TCGA_XF_A9SX	Cancer	0.7299	TCGA_D8_A1J8	Cancer	0.9425	TCGA_AA_3526	Cancer	0.8755	TCGA_CN_4725	Cancer	0.7878				TCGA_B2_5636	Cancer	0.5138				TCGA_BC_A10S	Cancer	0.5509	TCGA_05_4422	Cancer	0.8785	TCGA_56_7823	Cancer	0.8061	TCGA_YL_A8SB	Cancer	0.843				TCGA_BR_A44U	Cancer	0.76	TCGA_DJ_A3UU	Cancer	0.9131	TCGA_BG_A2L7	Cancer	0.9042
TCGA_FD_A3SQ	Cancer	0.726	TCGA_A2_A0CS	Cancer	0.9421	TCGA_AA_3984	Cancer	0.875	TCGA_CV_5970	Cancer	0.7856				TCGA_CJ_4899	Cancer	0.5131				TCGA_G3_A3CH	Cancer	0.5292	TCGA_75_5126	Cancer	0.878	TCGA_34_5241	Cancer	0.8055	TCGA_J4_AATV	Cancer	0.8429				TCGA_BR_8284	Cancer	0.7578	TCGA_EL_A3CR	Cancer	0.9129	TCGA_EY_A1GC	Cancer	0.9039
TCGA_DK_A2I2	Cancer	0.7224	TCGA_A7_A4SD	Cancer	0.942	TCGA_AA_A00N	Cancer	0.875	TCGA_BB_8596	Cancer	0.7849				TCGA_B8_5552	Cancer	0.5105				TCGA_RC_A7SB	Cancer	0.525	TCGA_86_7714	Cancer	0.8779	TCGA_94_A5I6	Cancer	0.8055	TCGA_KC_A7F3	Cancer	0.8419				TCGA_IN_8462	Cancer	0.7541	TCGA_ET_A39T	Cancer	0.9129	TCGA_PG_A5BC	Cancer	0.9039
TCGA_G2_A2ES	Cancer	0.7212	TCGA_A8_A076	Cancer	0.9418	TCGA_D5_5538	Cancer	0.8743	TCGA_CV_6933	Cancer	0.7849				TCGA_CJ_4907	Cancer	0.5105				TCGA_2Y_A9GV	Cancer	0.5243	TCGA_73_4659	Cancer	0.8778	TCGA_85_A4QQ	Cancer	0.8043	TCGA_CH_5739	Cancer	0.8417				TCGA_BR_6709	Cancer	0.754	TCGA_DJ_A4V0	Cancer	0.9128	TCGA_BG_A221	Cancer	0.9037
TCGA_UY_A78P	Cancer	0.7208	TCGA_C8_A12K	Cancer	0.9417	TCGA_AD_6889	Cancer	0.874	TCGA_QK_A652	Cancer	0.7837				TCGA_A3_3308	Cancer	0.5082				TCGA_FV_A3R3	Cancer	0.5231	TCGA_53_7626	Cancer	0.8775	TCGA_66_2755	Cancer	0.8032	TCGA_EJ_5516	Cancer	0.8404				TCGA_BR_8295	Cancer	0.7522	TCGA_DJ_A3V5	Cancer	0.9122	TCGA_D1_A0ZQ	Cancer	0.9037
TCGA_GV_A6ZA	Cancer	0.7178	TCGA_A8_A091	Cancer	0.9416	TCGA_F4_6460	Cancer	0.872	TCGA_CQ_7069	Cancer	0.7833				TCGA_B0_5402	Cancer	0.5082				TCGA_WJ_A86L	Cancer	0.5213	TCGA_75_7025	Cancer	0.8771	TCGA_18_3411	Cancer	0.8027	TCGA_V1_A9ZK	Cancer	0.8403				TCGA_CG_4444	Cancer	0.7494	TCGA_EL_A3CL	Cancer	0.9118	TCGA_EO_A1Y8	Cancer	0.903
TCGA_XF_A9SM	Cancer	0.7177	TCGA_B6_A0IC	Cancer	0.9414	TCGA_AZ_4616	Cancer	0.8701	TCGA_D6_6825	Cancer	0.7828				TCGA_B0_4815	Cancer	0.5067				TCGA_DD_A1EK	Cancer	0.5163	TCGA_50_5931	Cancer	0.8755	TCGA_21_1083	Cancer	0.8024	TCGA_G9_6333	Cancer	0.8384				TCGA_CG_4301	Cancer	0.749	TCGA_EL_A4K0	Cancer	0.9114	TCGA_AP_A054	Cancer	0.9025
TCGA_GV_A3QG	Cancer	0.7173	TCGA_A8_A07S	Cancer	0.9407	TCGA_AD_6901	Cancer	0.8676	TCGA_CR_5243	Cancer	0.7822				TCGA_BP_5189	Cancer	0.5061				TCGA_ZS_A9CD	Cancer	0.5009	TCGA_NJ_A55R	Cancer	0.8751	TCGA_98_7454	Cancer	0.8021	TCGA_YL_A8SR	Cancer	0.8382				TCGA_VQ_A8P8	Cancer	0.7478	TCGA_EM_A3OB	Cancer	0.9114	TCGA_D1_A0ZR	Cancer	0.9024
TCGA_BL_A13J	Cancer	0.7158	TCGA_E9_A3HO	Cancer	0.9407	TCGA_5M_AATA	Cancer	0.8672	TCGA_CN_6996	Cancer	0.7816				TCGA_CJ_4901	Cancer	0.5051				TCGA_DD_A4NL	Cancer	0.4912	TCGA_95_7948	Cancer	0.8746	TCGA_77_8144	Cancer	0.8009	TCGA_CH_5792	Cancer	0.8373				TCGA_CD_8526	Cancer	0.747	TCGA_FE_A230	Cancer	0.9108	TCGA_EY_A1GI	Cancer	0.9019
TCGA_4Z_AA7N	Cancer	0.7115	TCGA_A2_A0ER	Cancer	0.9406	TCGA_DM_A282	Cancer	0.8671	TCGA_CR_7390	Cancer	0.7795				TCGA_DV_5575	Cancer	0.5037				TCGA_CC_A3MA	Cancer	0.4874	TCGA_78_7537	Cancer	0.8745	TCGA_22_5482	Cancer	0.8005	TCGA_HC_7233	Cancer	0.8367				TCGA_D7_8578	Cancer	0.7467	TCGA_DJ_A1QQ	Cancer	0.9107	TCGA_B5_A1N2	Cancer	0.9015
TCGA_G2_A2EF	Cancer	0.7102	TCGA_OL_A5RU	Cancer	0.9406	TCGA_AA_3510	Cancer	0.867	TCGA_CN_4728	Cancer	0.7791				TCGA_B0_5088	Cancer	0.503				TCGA_CC_A3MB	Cancer	0.453	TCGA_78_7161	Cancer	0.874	TCGA_66_2782	Cancer	0.8003	TCGA_V1_A8X3	Cancer	0.8358				TCGA_VQ_A94U	Cancer	0.7441	TCGA_EL_A3T8	Cancer	0.9106	TCGA_A5_A0G9	Cancer	0.9014
TCGA_CF_A9FH	Cancer	0.7063	TCGA_AO_A0J7	Cancer	0.9402	TCGA_NH_A50U	Cancer	0.867	TCGA_C9_A47Z	Cancer	0.7788				TCGA_BP_4771	Cancer	0.5023				TCGA_NI_A4U2	Cancer	0.4386	TCGA_86_7954	Cancer	0.874	TCGA_85_6560	Cancer	0.8003	TCGA_2A_A8VO	Cancer	0.8357				TCGA_BR_6706	Cancer	0.7396	TCGA_DJ_A2PP	Cancer	0.91	TCGA_BG_A0RY	Cancer	0.9008
TCGA_DK_AA6S	Cancer	0.7031	TCGA_BH_A0H9	Cancer	0.94	TCGA_A6_3809	Cancer	0.8669	TCGA_CN_5367	Cancer	0.7773				TCGA_BP_4162	Cancer	0.5022				TCGA_BC_A10R	Cancer	0.4155	TCGA_05_4432	Cancer	0.8738	TCGA_58_A46L	Cancer	0.8	TCGA_J4_8198	Cancer	0.8354				TCGA_BR_8591	Cancer	0.7368	TCGA_EL_A3GU	Cancer	0.9092	TCGA_AJ_A3QS	Cancer	0.9006
TCGA_K4_AAQO	Cancer	0.6974	TCGA_E2_A15C	Cancer	0.94	TCGA_AA_3875	Cancer	0.8665	TCGA_CN_6997	Cancer	0.7756				TCGA_AK_3454	Cancer	0.5021				TCGA_BC_A10T	Cancer	0.4049	TCGA_75_5122	Cancer	0.8721	TCGA_22_4613	Cancer	0.7984	TCGA_ZG_A9L2	Cancer	0.8353				TCGA_BR_8590	Cancer	0.7277	TCGA_DE_A4MC	Cancer	0.909	TCGA_A5_A0GI	Cancer	0.8991
TCGA_FD_A3SN	Cancer	0.6956	TCGA_A8_A08F	Cancer	0.9399	TCGA_AA_3833	Cancer	0.8655	TCGA_QK_A6IH	Cancer	0.7749				TCGA_B8_4151	Cancer	0.5018				TCGA_2Y_A9H6	Cancer	0.3923	TCGA_93_A4JN	Cancer	0.8721	TCGA_70_6722	Cancer	0.7983	TCGA_ZG_A9L4	Cancer	0.8347				TCGA_RD_A8N6	Cancer	0.7263	TCGA_DJ_A3V4	Cancer	0.908	TCGA_EO_A3B0	Cancer	0.8988
TCGA_XF_A8HD	Cancer	0.6934	TCGA_BH_A203	Cancer	0.9399	TCGA_AA_3877	Cancer	0.8653	TCGA_CQ_A4CG	Cancer	0.7735				TCGA_BP_4784	Cancer	0.5018				TCGA_CC_A3M9	Cancer	0.3154	TCGA_55_8089	Cancer	0.8719	TCGA_66_2787	Cancer	0.7976	TCGA_EJ_7125	Cancer	0.8275				TCGA_MX_A5UJ	Cancer	0.7223	TCGA_CE_A482	Cancer	0.9074	TCGA_BG_A18C	Cancer	0.898
TCGA_UY_A9PD	Cancer	0.6924	TCGA_EW_A424	Cancer	0.9397	TCGA_DM_A285	Cancer	0.865	TCGA_BA_6870	Cancer	0.7724				TCGA_BP_5004	Cancer	0.4994				TCGA_5R_AA1D	Cancer	0.2994	TCGA_86_8076	Cancer	0.8715	TCGA_63_A5M9	Cancer	0.7974	TCGA_EJ_5506	Cancer	0.8269				TCGA_BR_8058	Cancer	0.719	TCGA_EM_A3AR	Cancer	0.9072	TCGA_EY_A3QX	Cancer	0.8974
TCGA_K4_A3WU	Cancer	0.6919	TCGA_E9_A249	Cancer	0.9395	TCGA_D5_6536	Cancer	0.8646	TCGA_CV_A6JT	Cancer	0.7718				TCGA_B0_5096	Cancer	0.498				TCGA_CC_A7IJ	Cancer	0.2857	TCGA_05_4398	Cancer	0.8712	TCGA_46_3766	Cancer	0.7963	TCGA_EJ_5531	Cancer	0.826				TCGA_IN_A7NR	Cancer	0.7142	TCGA_BJ_A4O8	Cancer	0.9071	TCGA_AJ_A8CW	Cancer	0.8969
TCGA_R3_A69X	Cancer	0.6907	TCGA_A8_A06Z	Cancer	0.9394	TCGA_A6_5662	Cancer	0.8638	TCGA_CR_7380	Cancer	0.7714				TCGA_BP_4160	Cancer	0.4973							TCGA_05_4426	Cancer	0.8712	TCGA_77_6845	Cancer	0.7963	TCGA_QU_A6IP	Cancer	0.8256				TCGA_CG_4437	Cancer	0.7099	TCGA_DJ_A3VJ	Cancer	0.9071	TCGA_BG_A0M7	Cancer	0.8952
TCGA_XF_A9T4	Cancer	0.69	TCGA_E9_A5UP	Cancer	0.9393	TCGA_AA_3941	Cancer	0.8613	TCGA_T2_A6X2	Cancer	0.7714				TCGA_CJ_5689	Cancer	0.4954							TCGA_75_6211	Cancer	0.8712	TCGA_22_5483	Cancer	0.7958	TCGA_V1_A9OQ	Cancer	0.8256				TCGA_BR_A4J2	Cancer	0.7096	TCGA_H2_A26U	Cancer	0.9065	TCGA_BG_A0MK	Cancer	0.895
TCGA_FD_A6TH	Cancer	0.6764	TCGA_AR_A0TP	Cancer	0.9392	TCGA_AA_A01P	Cancer	0.8608	TCGA_CV_6943	Cancer	0.7707				TCGA_CJ_4890	Cancer	0.4948							TCGA_55_5899	Cancer	0.8708	TCGA_92_8064	Cancer	0.7958	TCGA_EJ_5526	Cancer	0.8255				TCGA_RD_A8N9	Cancer	0.7074	TCGA_EM_A2CM	Cancer	0.9063	TCGA_FI_A2F9	Cancer	0.895
TCGA_BT_A20P	Cancer	0.6724	TCGA_B6_A408	Cancer	0.9392	TCGA_D5_6535	Cancer	0.8606	TCGA_CR_6473	Cancer	0.7696				TCGA_BP_5000	Cancer	0.4942							TCGA_44_7671	Cancer	0.8703	TCGA_85_7844	Cancer	0.7952	TCGA_G9_6336	Cancer	0.8249				TCGA_BR_8077	Cancer	0.6994	TCGA_DJ_A1QE	Cancer	0.9059	TCGA_B5_A3FD	Cancer	0.8907
TCGA_UY_A78M	Cancer	0.6706	TCGA_A8_A0AB	Cancer	0.9388	TCGA_A6_6781	Cancer	0.8604	TCGA_CN_4733	Cancer	0.7693				TCGA_B0_5712	Cancer	0.4935							TCGA_69_7978	Cancer	0.8703	TCGA_34_5234	Cancer	0.7942	TCGA_EJ_A7NH	Cancer	0.823				TCGA_RD_A8MW	Cancer	0.6936	TCGA_DJ_A2PV	Cancer	0.9057	TCGA_D1_A0ZU	Cancer	0.8902
TCGA_FD_A3SL	Cancer	0.6702	TCGA_BH_A0GY	Cancer	0.9386	TCGA_D5_5541	Cancer	0.8596	TCGA_CN_6998	Cancer	0.769				TCGA_BP_5201	Cancer	0.4929							TCGA_75_5146	Cancer	0.8695	TCGA_46_3769	Cancer	0.7942	TCGA_J4_A67N	Cancer	0.8198				TCGA_CG_4305	Cancer	0.6919	TCGA_FY_A4B3	Cancer	0.9052	TCGA_D1_A3JQ	Cancer	0.8885
TCGA_BL_A13I	Cancer	0.6689	TCGA_BH_A18T	Cancer	0.9386	TCGA_AA_3864	Cancer	0.8552	TCGA_CV_5976	Cancer	0.7689				TCGA_AK_3425	Cancer	0.4882							TCGA_55_8205	Cancer	0.8694	TCGA_66_2777	Cancer	0.7941	TCGA_EJ_7786	Cancer	0.8193				TCGA_CD_5803	Cancer	0.6916	TCGA_EL_A4K2	Cancer	0.9051	TCGA_B5_A11I	Cancer	0.8875
TCGA_BT_A20Q	Cancer	0.6664	TCGA_3C_AALK	Cancer	0.9385	TCGA_AA_3811	Cancer	0.855	TCGA_CV_7255	Cancer	0.7677				TCGA_B0_5119	Cancer	0.4882							TCGA_05_4384	Cancer	0.8682	TCGA_85_8049	Cancer	0.7934	TCGA_G9_6385	Cancer	0.8186				TCGA_B7_A5TI	Cancer	0.6911	TCGA_DJ_A3VB	Cancer	0.905	TCGA_D1_A1O8	Cancer	0.8873
TCGA_CF_A7I0	Cancer	0.6655	TCGA_A2_A0CP	Cancer	0.9383	TCGA_AZ_5403	Cancer	0.8545	TCGA_T2_A6WX	Cancer	0.7659				TCGA_B8_5165	Cancer	0.4879							TCGA_64_1679	Cancer	0.8682	TCGA_66_2788	Cancer	0.793	TCGA_G9_6351	Cancer	0.8178				TCGA_CD_8525	Cancer	0.6885	TCGA_MK_A4N6	Cancer	0.905	TCGA_BG_A0MI	Cancer	0.8864
TCGA_DK_A3IU	Cancer	0.661	TCGA_PL_A8LX	Cancer	0.9378	TCGA_F4_6856	Cancer	0.8542	TCGA_BA_6871	Cancer	0.7654				TCGA_B8_5549	Cancer	0.4873							TCGA_69_8254	Cancer	0.8679	TCGA_34_5239	Cancer	0.7926	TCGA_EJ_5524	Cancer	0.8171				TCGA_BR_4256	Cancer	0.6825	TCGA_DJ_A3UW	Cancer	0.9047	TCGA_EY_A1GL	Cancer	0.8862
TCGA_DK_AA6X	Cancer	0.6577	TCGA_A8_A06X	Cancer	0.9376	TCGA_AZ_4323	Cancer	0.8535	TCGA_CQ_A4CA	Cancer	0.7654				TCGA_BP_4986	Cancer	0.4868							TCGA_55_6987	Cancer	0.8676	TCGA_39_5011	Cancer	0.79	TCGA_EJ_A7NK	Cancer	0.8163				TCGA_BR_A4CS	Cancer	0.6802	TCGA_DJ_A3UZ	Cancer	0.9044	TCGA_AP_A053	Cancer	0.8856
TCGA_C4_A0F0	Cancer	0.6535	TCGA_E2_A106	Cancer	0.9363	TCGA_A6_2675	Cancer	0.8527	TCGA_CV_7248	Cancer	0.7641				TCGA_A3_3352	Cancer	0.4863							TCGA_73_4675	Cancer	0.8674	TCGA_22_0940	Cancer	0.7876	TCGA_M7_A720	Cancer	0.8155				TCGA_D7_8572	Cancer	0.6768	TCGA_BJ_A45G	Cancer	0.904	TCGA_B5_A5OE	Cancer	0.8845
TCGA_XF_AAMG	Cancer	0.6499	TCGA_AN_A0XO	Cancer	0.9362	TCGA_F4_6854	Cancer	0.8523	TCGA_CR_7389	Cancer	0.7619				TCGA_CJ_4640	Cancer	0.486							TCGA_55_7284	Cancer	0.8666	TCGA_85_7698	Cancer	0.7872	TCGA_HC_7738	Cancer	0.8153				TCGA_D7_A4Z0	Cancer	0.6755	TCGA_BJ_A45D	Cancer	0.9036	TCGA_DF_A2KN	Cancer	0.8834
TCGA_BT_A3PK	Cancer	0.6468	TCGA_E2_A107	Cancer	0.9362	TCGA_AA_A00O	Cancer	0.8521	TCGA_DQ_7592	Cancer	0.7605				TCGA_A3_3362	Cancer	0.4856							TCGA_86_7953	Cancer	0.8647	TCGA_77_7337	Cancer	0.787	TCGA_KK_A8IL	Cancer	0.8149				TCGA_D7_A748	Cancer	0.6717	TCGA_ET_A39S	Cancer	0.9033	TCGA_EO_A3AU	Cancer	0.8822
TCGA_DK_A1AC	Cancer	0.6432	TCGA_A8_A079	Cancer	0.9361	TCGA_CM_6168	Cancer	0.8521	TCGA_CN_4731	Cancer	0.7603				TCGA_B0_4699	Cancer	0.4848							TCGA_50_5072	Cancer	0.8643	TCGA_85_8666	Cancer	0.7868	TCGA_V1_A8WL	Cancer	0.8143				TCGA_BR_8367	Cancer	0.6702	TCGA_EM_A3O7	Cancer	0.9028	TCGA_AJ_A3BH	Cancer	0.8816
TCGA_GU_A764	Cancer	0.6278	TCGA_D8_A1JM	Cancer	0.9361	TCGA_D5_6529	Cancer	0.8518	TCGA_BA_6873	Cancer	0.7575				TCGA_BP_4340	Cancer	0.4848							TCGA_55_A491	Cancer	0.8625	TCGA_94_8491	Cancer	0.7863	TCGA_G9_7510	Cancer	0.8142				TCGA_BR_A4J5	Cancer	0.6689	TCGA_EL_A3D5	Cancer	0.9024	TCGA_BG_A0YV	Cancer	0.8804
TCGA_ZF_AA58	Cancer	0.6236	TCGA_BH_A0BS	Cancer	0.9357	TCGA_AA_3715	Cancer	0.8517	TCGA_BB_4227	Cancer	0.7569				TCGA_BP_4766	Cancer	0.4834							TCGA_49_6744	Cancer	0.8616	TCGA_43_5670	Cancer	0.7856	TCGA_KC_A7FA	Cancer	0.814				TCGA_ZA_A8F6	Cancer	0.6662	TCGA_DJ_A2Q2	Cancer	0.9023	TCGA_D1_A2G0	Cancer	0.88
TCGA_XF_AAMT	Cancer	0.6161	TCGA_PE_A5DD	Cancer	0.9356	TCGA_D5_6898	Cancer	0.8512	TCGA_CV_7104	Cancer	0.7564				TCGA_B8_5553	Cancer	0.4815							TCGA_55_6975	Cancer	0.8615	TCGA_34_5928	Cancer	0.7855	TCGA_EJ_5503	Cancer	0.8131				TCGA_MX_A5UG	Cancer	0.6627	TCGA_EL_A3CZ	Cancer	0.9023	TCGA_AX_A2H5	Cancer	0.8798
TCGA_FD_A3B8	Cancer	0.6152	TCGA_OL_A6VO	Cancer	0.9355	TCGA_A6_A56B	Cancer	0.8508	TCGA_D6_6516	Cancer	0.7547				TCGA_BP_4795	Cancer	0.4798							TCGA_MP_A4T4	Cancer	0.8615	TCGA_18_4086	Cancer	0.7846	TCGA_G9_6494	Cancer	0.8127				TCGA_HU_A4H4	Cancer	0.6625	TCGA_DE_A0XZ	Cancer	0.9018	TCGA_D1_A0ZN	Cancer	0.8793
TCGA_DK_AA77	Cancer	0.6091	TCGA_AO_A0J8	Cancer	0.9354	TCGA_AY_4070	Cancer	0.8507	TCGA_CV_7235	Cancer	0.7545				TCGA_BP_5008	Cancer	0.478							TCGA_75_6212	Cancer	0.861	TCGA_39_5016	Cancer	0.7828	TCGA_EJ_8474	Cancer	0.8101				TCGA_3M_AB47	Cancer	0.6621	TCGA_IM_A420	Cancer	0.9011	TCGA_D1_A16R	Cancer	0.8769
TCGA_GV_A3QF	Cancer	0.6006	TCGA_B6_A2IU	Cancer	0.9353	TCGA_AZ_6600	Cancer	0.8502	TCGA_UF_A7JD	Cancer	0.754				TCGA_CZ_5461	Cancer	0.4775							TCGA_05_4405	Cancer	0.8604	TCGA_56_7580	Cancer	0.7825	TCGA_KC_A7F6	Cancer	0.8085				TCGA_BR_7196	Cancer	0.6611	TCGA_BJ_A4O9	Cancer	0.901	TCGA_EY_A1H0	Cancer	0.8769
TCGA_FD_A3SP	Cancer	0.5984	TCGA_A2_A3XW	Cancer	0.9349	TCGA_AA_3496	Cancer	0.8497	TCGA_CV_7252	Cancer	0.7523				TCGA_CZ_5453	Cancer	0.4773							TCGA_69_7974	Cancer	0.8603	TCGA_66_2737	Cancer	0.7821	TCGA_J4_A83L	Cancer	0.8067				TCGA_B7_A5TN	Cancer	0.661	TCGA_EL_A3N3	Cancer	0.9007	TCGA_FI_A2D6	Cancer	0.8765
TCGA_GC_A3YS	Cancer	0.5972	TCGA_E2_A15K	Cancer	0.9349	TCGA_3L_AA1B	Cancer	0.8484	TCGA_CR_7377	Cancer	0.7521				TCGA_CZ_5986	Cancer	0.4773							TCGA_69_7764	Cancer	0.8602	TCGA_85_8287	Cancer	0.7812	TCGA_EJ_5515	Cancer	0.8054				TCGA_D7_6524	Cancer	0.6602	TCGA_EL_A3CV	Cancer	0.9004	TCGA_EO_A3B1	Cancer	0.8757
TCGA_SY_A9G5	Cancer	0.5906	TCGA_AC_A2FM	Cancer	0.9348	TCGA_CM_5349	Cancer	0.8482	TCGA_CV_7423	Cancer	0.7517				TCGA_CJ_4882	Cancer	0.4766							TCGA_49_4507	Cancer	0.8577	TCGA_63_A5MS	Cancer	0.7808	TCGA_2A_A8VV	Cancer	0.8047				TCGA_BR_6456	Cancer	0.655	TCGA_DJ_A3UN	Cancer	0.8993	TCGA_EO_A3KU	Cancer	0.8748
TCGA_GD_A3OS	Cancer	0.5821	TCGA_A2_A0SY	Cancer	0.9345	TCGA_F4_6459	Cancer	0.8468	TCGA_CV_6940	Cancer	0.75				TCGA_B0_5084	Cancer	0.4751							TCGA_44_7667	Cancer	0.8576	TCGA_56_8504	Cancer	0.7801	TCGA_KK_A7B3	Cancer	0.8025				TCGA_BR_7959	Cancer	0.6544	TCGA_EM_A2CP	Cancer	0.8977	TCGA_D1_A1NZ	Cancer	0.8739
TCGA_XF_AAME	Cancer	0.5808	TCGA_A2_A0T7	Cancer	0.9343	TCGA_D5_6923	Cancer	0.8466	TCGA_CV_A45Z	Cancer	0.7488				TCGA_BP_4765	Cancer	0.4748							TCGA_75_6214	Cancer	0.8576	TCGA_60_2725	Cancer	0.7793	TCGA_EJ_A7NG	Cancer	0.8005				TCGA_BR_A4QL	Cancer	0.652	TCGA_DJ_A3UY	Cancer	0.8968	TCGA_D1_A16D	Cancer	0.8735
TCGA_XF_A9SH	Cancer	0.5771	TCGA_A2_A0YM	Cancer	0.9343	TCGA_CM_6163	Cancer	0.8465	TCGA_CV_6942	Cancer	0.7457				TCGA_DV_5574	Cancer	0.4736							TCGA_80_5607	Cancer	0.8556	TCGA_22_1011	Cancer	0.7792	TCGA_XK_AAJT	Cancer	0.7999				TCGA_CD_5804	Cancer	0.6414	TCGA_E3_A3E3	Cancer	0.8967	TCGA_D1_A1NY	Cancer	0.8735
TCGA_SY_A9G0	Cancer	0.5736	TCGA_LD_A7W6	Cancer	0.9342	TCGA_G4_6303	Cancer	0.8452	TCGA_CV_5434	Cancer	0.7454				TCGA_CJ_4875	Cancer	0.471							TCGA_44_2661	Cancer	0.8542	TCGA_77_8009	Cancer	0.7786	TCGA_J4_A67T	Cancer	0.7996				TCGA_BR_8682	Cancer	0.6405	TCGA_BJ_A3EZ	Cancer	0.8966	TCGA_D1_A3DG	Cancer	0.8735
TCGA_CF_A3MI	Cancer	0.5726	TCGA_AN_A0FF	Cancer	0.9338	TCGA_F4_6855	Cancer	0.8436	TCGA_CN_4729	Cancer	0.7453				TCGA_EU_5906	Cancer	0.471							TCGA_55_A48Z	Cancer	0.8538	TCGA_58_8391	Cancer	0.7777	TCGA_EJ_5512	Cancer	0.7994				TCGA_BR_8677	Cancer	0.6393	TCGA_EL_A4JZ	Cancer	0.8963	TCGA_SL_A6J9	Cancer	0.8726
TCGA_BL_A5ZZ	Cancer	0.5698	TCGA_A2_A3XZ	Cancer	0.9336	TCGA_G4_6314	Cancer	0.8433	TCGA_CR_7367	Cancer	0.7449				TCGA_B0_4710	Cancer	0.4697							TCGA_J2_8194	Cancer	0.8525	TCGA_66_2768	Cancer	0.7771	TCGA_KC_A4BL	Cancer	0.7987				TCGA_MX_A663	Cancer	0.6291	TCGA_FE_A235	Cancer	0.8945	TCGA_B5_A1MZ	Cancer	0.8712
TCGA_XF_A9SP	Cancer	0.5518	TCGA_AR_A24R	Cancer	0.9324	TCGA_AA_3977	Cancer	0.8428	TCGA_CQ_5333	Cancer	0.7448				TCGA_CW_5588	Cancer	0.4693							TCGA_55_8615	Cancer	0.8516	TCGA_60_2709	Cancer	0.7766	TCGA_YL_A8SQ	Cancer	0.7974				TCGA_BR_6453	Cancer	0.6245	TCGA_QD_A8IV	Cancer	0.8943	TCGA_EO_A22X	Cancer	0.8703
TCGA_XF_AAMJ	Cancer	0.5395	TCGA_E9_A1N8	Cancer	0.9322	TCGA_A6_6142	Cancer	0.8416	TCGA_CV_6941	Cancer	0.7404				TCGA_B2_4099	Cancer	0.4684							TCGA_55_6983	Cancer	0.8515	TCGA_60_2713	Cancer	0.7753	TCGA_HC_8264	Cancer	0.7968				TCGA_D7_6518	Cancer	0.6225	TCGA_MK_A84Z	Cancer	0.894	TCGA_FI_A2D4	Cancer	0.8699
TCGA_BT_A20X	Cancer	0.5326	TCGA_C8_A26Z	Cancer	0.9321	TCGA_D5_6533	Cancer	0.8387	TCGA_CQ_A4C7	Cancer	0.7397				TCGA_B0_4837	Cancer	0.4665							TCGA_L9_A7SV	Cancer	0.85	TCGA_22_1002	Cancer	0.7733	TCGA_ZG_A9LB	Cancer	0.7962				TCGA_CD_5813	Cancer	0.622	TCGA_DJ_A2PO	Cancer	0.8931	TCGA_A5_A0G3	Cancer	0.8677
TCGA_FD_A5BU	Cancer	0.5054	TCGA_A8_A099	Cancer	0.9318	TCGA_D5_6540	Cancer	0.8381	TCGA_BA_A6DL	Cancer	0.7394				TCGA_A3_3385	Cancer	0.4664							TCGA_J2_A4AD	Cancer	0.8498	TCGA_85_6798	Cancer	0.7733	TCGA_G9_7509	Cancer	0.7951				TCGA_BR_8369	Cancer	0.6207	TCGA_H2_A3RH	Cancer	0.8931	TCGA_B5_A11L	Cancer	0.8677
TCGA_UY_A8OC	Cancer	0.4815	TCGA_C8_A26Y	Cancer	0.9315	TCGA_CM_5348	Cancer	0.8375	TCGA_D6_A74Q	Cancer	0.7347				TCGA_B0_5115	Cancer	0.4661							TCGA_78_7146	Cancer	0.8491	TCGA_56_8623	Cancer	0.773	TCGA_YL_A8SK	Cancer	0.7935				TCGA_RD_A8N5	Cancer	0.6183	TCGA_DJ_A13S	Cancer	0.893	TCGA_BK_A56F	Cancer	0.8677
TCGA_XF_A9T5	Cancer	0.4793	TCGA_AR_A24U	Cancer	0.9314	TCGA_CM_6680	Cancer	0.8362	TCGA_UF_A719	Cancer	0.7343				TCGA_CJ_4639	Cancer	0.4659							TCGA_44_7670	Cancer	0.849	TCGA_43_3394	Cancer	0.7721	TCGA_EJ_5504	Cancer	0.7922				TCGA_BR_4255	Cancer	0.6138	TCGA_DJ_A1QG	Cancer	0.8916	TCGA_AX_A3GB	Cancer	0.8667
TCGA_BT_A2LD	Cancer	0.4776	TCGA_A7_A13G	Cancer	0.9307	TCGA_AY_6196	Cancer	0.8347	TCGA_F7_A50I	Cancer	0.7342				TCGA_CW_5583	Cancer	0.4642							TCGA_73_7499	Cancer	0.847	TCGA_21_1077	Cancer	0.7717	TCGA_EJ_A65F	Cancer	0.7911				TCGA_BR_4370	Cancer	0.6096	TCGA_EL_A3GV	Cancer	0.8915	TCGA_BG_A0W1	Cancer	0.8664
TCGA_XF_AAMR	Cancer	0.4698	TCGA_BH_A0BT	Cancer	0.9306	TCGA_G4_6309	Cancer	0.8324	TCGA_QK_A6II	Cancer	0.734				TCGA_BP_4166	Cancer	0.464							TCGA_78_7540	Cancer	0.8468	TCGA_39_5030	Cancer	0.7699	TCGA_CH_5789	Cancer	0.7891				TCGA_BR_4279	Cancer	0.6058	TCGA_DE_A69K	Cancer	0.8912	TCGA_D1_A0ZS	Cancer	0.8645
TCGA_GU_AATP	Cancer	0.4565	TCGA_C8_A274	Cancer	0.9306	TCGA_A6_5657	Cancer	0.8312	TCGA_CN_A49A	Cancer	0.733				TCGA_MW_A4EC	Cancer	0.4629							TCGA_55_7281	Cancer	0.8463	TCGA_56_8629	Cancer	0.7674	TCGA_VP_A87E	Cancer	0.7885				TCGA_BR_8080	Cancer	0.6031	TCGA_H2_A421	Cancer	0.891	TCGA_AX_A0IS	Cancer	0.8612
TCGA_ZF_A9R9	Cancer	0.4548	TCGA_B6_A3ZX	Cancer	0.9301	TCGA_AD_A5EK	Cancer	0.8268	TCGA_CV_5444	Cancer	0.73				TCGA_CJ_4897	Cancer	0.4619							TCGA_44_8120	Cancer	0.8453	TCGA_96_8170	Cancer	0.7666	TCGA_EJ_5498	Cancer	0.7883				TCGA_CD_8530	Cancer	0.5995	TCGA_ET_A2N4	Cancer	0.8901	TCGA_EY_A214	Cancer	0.8611
TCGA_5N_A9KI	Cancer	0.4464	TCGA_BH_A0H5	Cancer	0.9301	TCGA_A6_3807	Cancer	0.8262	TCGA_BA_6868	Cancer	0.7287				TCGA_BP_4343	Cancer	0.4607							TCGA_05_4397	Cancer	0.8446	TCGA_56_8082	Cancer	0.7665	TCGA_HC_8265	Cancer	0.7879				TCGA_CG_5721	Cancer	0.5879	TCGA_ET_A40Q	Cancer	0.89	TCGA_DI_A1NN	Cancer	0.861
TCGA_YC_A8S6	Cancer	0.4284	TCGA_A2_A1FV	Cancer	0.9298	TCGA_AM_5821	Cancer	0.8233	TCGA_BB_4217	Cancer	0.727				TCGA_AS_3778	Cancer	0.4604							TCGA_44_2665	Cancer	0.8446	TCGA_56_8628	Cancer	0.7658	TCGA_EJ_7331	Cancer	0.7865				TCGA_CD_A487	Cancer	0.5858	TCGA_EM_A1YA	Cancer	0.8899	TCGA_AX_A2HC	Cancer	0.8582
TCGA_XF_A9SK	Cancer	0.419	TCGA_E2_A14W	Cancer	0.9298	TCGA_AA_3982	Cancer	0.8217	TCGA_CV_6952	Cancer	0.727				TCGA_BP_4337	Cancer	0.4582							TCGA_38_4625	Cancer	0.8437	TCGA_60_2711	Cancer	0.7655	TCGA_EJ_A8FP	Cancer	0.7842				TCGA_BR_A4IU	Cancer	0.5827	TCGA_EL_A3T6	Cancer	0.8884	TCGA_EO_A3AS	Cancer	0.856
TCGA_XF_AAN4	Cancer	0.3931	TCGA_EW_A1IW	Cancer	0.9297	TCGA_AA_3681	Cancer	0.8204	TCGA_CV_6003	Cancer	0.7265				TCGA_A3_A6NL	Cancer	0.4569							TCGA_55_8299	Cancer	0.8434	TCGA_22_1012	Cancer	0.7652	TCGA_ZG_A9N3	Cancer	0.7842				TCGA_BR_8291	Cancer	0.5788	TCGA_E3_A3E2	Cancer	0.8869	TCGA_AX_A3G1	Cancer	0.8517
TCGA_ZF_AA5P	Cancer	0.389	TCGA_EW_A1P0	Cancer	0.9297	TCGA_CM_6169	Cancer	0.8198	TCGA_D6_A4Z9	Cancer	0.7263				TCGA_CJ_4918	Cancer	0.454							TCGA_99_7458	Cancer	0.843	TCGA_43_6773	Cancer	0.765	TCGA_J9_A8CK	Cancer	0.7829				TCGA_CG_4472	Cancer	0.5686	TCGA_DJ_A13T	Cancer	0.8868	TCGA_AJ_A23O	Cancer	0.8513
TCGA_K4_A3WS	Cancer	0.3152	TCGA_GM_A5PV	Cancer	0.9297	TCGA_CK_5916	Cancer	0.8158	TCGA_CN_5358	Cancer	0.7259				TCGA_BP_4327	Cancer	0.4508							TCGA_38_4628	Cancer	0.8424	TCGA_46_3765	Cancer	0.7648	TCGA_EJ_7318	Cancer	0.7825				TCGA_FP_8210	Cancer	0.5672	TCGA_E3_A3DZ	Cancer	0.8868	TCGA_B5_A5OC	Cancer	0.8508
TCGA_ZF_AA4N	Cancer	0.3005	TCGA_AR_A2LL	Cancer	0.9287	TCGA_AA_A01V	Cancer	0.814	TCGA_CN_5370	Cancer	0.7234				TCGA_A3_3324	Cancer	0.4507							TCGA_91_A4BC	Cancer	0.8423	TCGA_85_8276	Cancer	0.7641	TCGA_ZG_A9LU	Cancer	0.7825				TCGA_BR_4363	Cancer	0.5504	TCGA_DJ_A3VD	Cancer	0.8862	TCGA_BG_A0MQ	Cancer	0.8474
TCGA_DK_A3IQ	Cancer	0.246	TCGA_AR_A2LH	Cancer	0.9282	TCGA_F4_6570	Cancer	0.8139	TCGA_CV_5440	Cancer	0.7234				TCGA_CJ_4644	Cancer	0.4507							TCGA_97_A4M5	Cancer	0.8413	TCGA_68_7756	Cancer	0.7622	TCGA_J4_A6G1	Cancer	0.7818				TCGA_BR_6803	Cancer	0.5458	TCGA_CE_A481	Cancer	0.8859	TCGA_FI_A2F8	Cancer	0.8458
TCGA_UY_A8OD	Cancer	0.2106	TCGA_BH_A8FY	Cancer	0.9282	TCGA_CM_5344	Cancer	0.8123	TCGA_CN_5373	Cancer	0.7216				TCGA_B4_5378	Cancer	0.4506							TCGA_49_6745	Cancer	0.84	TCGA_98_A53A	Cancer	0.7621	TCGA_CH_5771	Cancer	0.7815				TCGA_BR_7957	Cancer	0.545	TCGA_IM_A3U2	Cancer	0.8858	TCGA_AX_A05Z	Cancer	0.8439
TCGA_XF_AAN7	Cancer	0.2001	TCGA_A8_A06O	Cancer	0.928	TCGA_5M_AAT6	Cancer	0.8116	TCGA_CV_7438	Cancer	0.7203				TCGA_B8_4622	Cancer	0.4503							TCGA_97_8179	Cancer	0.8393	TCGA_77_8007	Cancer	0.7619	TCGA_CH_5738	Cancer	0.7799				TCGA_CD_A4MI	Cancer	0.5416	TCGA_DJ_A3V2	Cancer	0.8853	TCGA_AP_A0LV	Cancer	0.8419
			TCGA_D8_A1XZ	Cancer	0.9277	TCGA_CK_6748	Cancer	0.8105	TCGA_CV_7243	Cancer	0.72				TCGA_A3_3322	Cancer	0.4494							TCGA_44_A47B	Cancer	0.8381	TCGA_85_8350	Cancer	0.7617	TCGA_ZG_A9MC	Cancer	0.7795				TCGA_VQ_A91Y	Cancer	0.5244	TCGA_EL_A3ZT	Cancer	0.8851	TCGA_AP_A1DR	Cancer	0.8405
			TCGA_D8_A3Z5	Cancer	0.9277	TCGA_A6_6654	Cancer	0.8065	TCGA_DQ_5624	Cancer	0.7191				TCGA_BP_4803	Cancer	0.4486							TCGA_50_6590	Cancer	0.8374	TCGA_22_5491	Cancer	0.7608	TCGA_J9_A8CP	Cancer	0.7784				TCGA_CG_4475	Cancer	0.5197	TCGA_J8_A3YH	Cancer	0.8847	TCGA_FI_A2D0	Cancer	0.8394
			TCGA_BH_A18V	Cancer	0.9275	TCGA_AD_6548	Cancer	0.804	TCGA_CV_6961	Cancer	0.718				TCGA_B0_5120	Cancer	0.448							TCGA_86_8278	Cancer	0.8373	TCGA_60_2698	Cancer	0.7601	TCGA_V1_A8MU	Cancer	0.7778				TCGA_CG_5719	Cancer	0.5136	TCGA_BJ_A2N8	Cancer	0.8846	TCGA_A5_A2K4	Cancer	0.837
			TCGA_E9_A1RC	Cancer	0.9275	TCGA_AA_3521	Cancer	0.8034	TCGA_IQ_A6SH	Cancer	0.7175				TCGA_GK_A6C7	Cancer	0.4472							TCGA_38_4630	Cancer	0.8369	TCGA_90_7767	Cancer	0.7589	TCGA_CH_5772	Cancer	0.7762				TCGA_BR_A4J8	Cancer	0.5131	TCGA_MK_A4N9	Cancer	0.8841	TCGA_B5_A0JV	Cancer	0.8366
			TCGA_A8_A07I	Cancer	0.9274	TCGA_AD_6895	Cancer	0.8024	TCGA_P3_A6T5	Cancer	0.7172				TCGA_CJ_4920	Cancer	0.4467							TCGA_05_4382	Cancer	0.8365	TCGA_66_2783	Cancer	0.758	TCGA_G9_6348	Cancer	0.7751				TCGA_BR_6705	Cancer	0.5075	TCGA_DJ_A4V4	Cancer	0.8837	TCGA_D1_A1O0	Cancer	0.8328
			TCGA_EW_A1PC	Cancer	0.9272	TCGA_A6_5664	Cancer	0.7996	TCGA_CV_5436	Cancer	0.7163				TCGA_BP_5178	Cancer	0.4452							TCGA_64_1678	Cancer	0.8356	TCGA_56_1622	Cancer	0.7576	TCGA_2A_AAYU	Cancer	0.7743				TCGA_BR_4187	Cancer	0.4876	TCGA_ET_A3DQ	Cancer	0.8835	TCGA_AJ_A3EJ	Cancer	0.8322
			TCGA_BH_A0E0	Cancer	0.9271	TCGA_F4_6704	Cancer	0.7984	TCGA_C9_A480	Cancer	0.7149				TCGA_BP_4769	Cancer	0.4447							TCGA_44_8119	Cancer	0.8344	TCGA_56_A62T	Cancer	0.7575	TCGA_EJ_5495	Cancer	0.7724				TCGA_BR_8382	Cancer	0.4823	TCGA_E8_A2EA	Cancer	0.8834	TCGA_AP_A056	Cancer	0.829
			TCGA_B6_A0IQ	Cancer	0.9267	TCGA_F4_6461	Cancer	0.7979	TCGA_CN_4740	Cancer	0.7126				TCGA_BP_5007	Cancer	0.4446							TCGA_55_1595	Cancer	0.8335	TCGA_85_8479	Cancer	0.7569	TCGA_EJ_5517	Cancer	0.7712				TCGA_CG_4443	Cancer	0.4791	TCGA_FK_A3S3	Cancer	0.883	TCGA_EY_A1GT	Cancer	0.8233
			TCGA_D8_A1XF	Cancer	0.9264	TCGA_D5_6928	Cancer	0.7973	TCGA_CR_7372	Cancer	0.7106				TCGA_CJ_4893	Cancer	0.4431							TCGA_49_AAR4	Cancer	0.8313	TCGA_63_6202	Cancer	0.7562	TCGA_CH_5745	Cancer	0.7701				TCGA_CD_A489	Cancer	0.4784	TCGA_E8_A432	Cancer	0.8824	TCGA_E6_A2P8	Cancer	0.8195
			TCGA_E9_A1N3	Cancer	0.9264	TCGA_F4_6805	Cancer	0.796	TCGA_BB_A5HU	Cancer	0.7066				TCGA_B0_5116	Cancer	0.443							TCGA_50_5944	Cancer	0.83	TCGA_77_6843	Cancer	0.7561	TCGA_XK_AAJU	Cancer	0.77				TCGA_D7_8579	Cancer	0.4781	TCGA_EL_A3H2	Cancer	0.8815	TCGA_A5_A0G1	Cancer	0.8188
			TCGA_D8_A1XK	Cancer	0.9262	TCGA_D5_6930	Cancer	0.7944	TCGA_CN_6019	Cancer	0.7049				TCGA_CZ_4856	Cancer	0.441							TCGA_62_A470	Cancer	0.8274	TCGA_85_A4JB	Cancer	0.7554	TCGA_V1_A9OX	Cancer	0.7699				TCGA_CG_4462	Cancer	0.4771	TCGA_EL_A3H3	Cancer	0.8814	TCGA_AJ_A6NU	Cancer	0.8187
			TCGA_C8_A27B	Cancer	0.9259	TCGA_A6_2686	Cancer	0.7917	TCGA_CV_7100	Cancer	0.7039				TCGA_BP_4971	Cancer	0.4405							TCGA_50_6592	Cancer	0.8273	TCGA_85_8288	Cancer	0.7553	TCGA_XA_A8JR	Cancer	0.7683				TCGA_CD_5798	Cancer	0.4634	TCGA_FY_A3I4	Cancer	0.8813	TCGA_D1_A17H	Cancer	0.8173
			TCGA_A2_A25B	Cancer	0.9255	TCGA_A6_2685	Cancer	0.7911	TCGA_CV_5439	Cancer	0.7016				TCGA_BP_4982	Cancer	0.4394							TCGA_95_7944	Cancer	0.8271	TCGA_43_8115	Cancer	0.7541	TCGA_QU_A6IO	Cancer	0.7676				TCGA_FP_8209	Cancer	0.4435	TCGA_EL_A3GQ	Cancer	0.8803	TCGA_EC_A24G	Cancer	0.8169
			TCGA_A2_A0YC	Cancer	0.9253	TCGA_DM_A280	Cancer	0.791	TCGA_CR_7373	Cancer	0.6981				TCGA_BP_5200	Cancer	0.4372							TCGA_05_5420	Cancer	0.8269	TCGA_33_AASB	Cancer	0.7533	TCGA_G9_6369	Cancer	0.7666				TCGA_BR_A44T	Cancer	0.426	TCGA_DJ_A2PX	Cancer	0.8791	TCGA_A5_A0VO	Cancer	0.815
			TCGA_A8_A094	Cancer	0.9251	TCGA_AA_3489	Cancer	0.7905	TCGA_CN_5355	Cancer	0.6965				TCGA_B0_5099	Cancer	0.4369							TCGA_78_7154	Cancer	0.8268	TCGA_60_2703	Cancer	0.7529	TCGA_HC_A6AP	Cancer	0.7645				TCGA_ZQ_A9CR	Cancer	0.4254	TCGA_DJ_A3UQ	Cancer	0.8787	TCGA_D1_A16O	Cancer	0.8142
			TCGA_S3_AA10	Cancer	0.9248	TCGA_G4_6322	Cancer	0.7898	TCGA_CR_7365	Cancer	0.6947				TCGA_CJ_4872	Cancer	0.4369							TCGA_MP_A4TA	Cancer	0.8265	TCGA_22_5477	Cancer	0.7528	TCGA_J9_A8CM	Cancer	0.7643				TCGA_BR_A4J7	Cancer	0.4138	TCGA_EM_A3AK	Cancer	0.8778	TCGA_BS_A0WQ	Cancer	0.814
			TCGA_BH_A0H0	Cancer	0.9243	TCGA_AD_6890	Cancer	0.7893	TCGA_CN_4742	Cancer	0.6928				TCGA_B0_4712	Cancer	0.4329							TCGA_50_5051	Cancer	0.8258	TCGA_66_2790	Cancer	0.7519	TCGA_CH_5763	Cancer	0.7639				TCGA_BR_6457	Cancer	0.4034	TCGA_BJ_A3PR	Cancer	0.8775	TCGA_B5_A11X	Cancer	0.8123
			TCGA_E2_A10B	Cancer	0.9242	TCGA_D5_6541	Cancer	0.7855	TCGA_BA_5557	Cancer	0.6925				TCGA_B0_5711	Cancer	0.4305							TCGA_69_7765	Cancer	0.8256	TCGA_85_8070	Cancer	0.7507	TCGA_G9_6496	Cancer	0.7637				TCGA_RD_A8N4	Cancer	0.3874	TCGA_BJ_A45E	Cancer	0.8774	TCGA_EO_A3L0	Cancer	0.8116
			TCGA_A2_A0CU	Cancer	0.9237	TCGA_D5_6926	Cancer	0.7797	TCGA_CV_7433	Cancer	0.6893				TCGA_BP_4768	Cancer	0.4298							TCGA_55_8512	Cancer	0.8251	TCGA_18_3409	Cancer	0.7476	TCGA_EJ_A46H	Cancer	0.7624				TCGA_FP_A4BF	Cancer	0.3821	TCGA_FY_A3W9	Cancer	0.8773	TCGA_AX_A0IW	Cancer	0.8115
			TCGA_BH_A0DH	Cancer	0.9237	TCGA_AA_3856	Cancer	0.7793	TCGA_P3_A6T2	Cancer	0.6851				TCGA_CZ_5465	Cancer	0.4297							TCGA_67_3772	Cancer	0.8249	TCGA_98_A53D	Cancer	0.7464	TCGA_J4_8200	Cancer	0.7623				TCGA_BR_8297	Cancer	0.3725	TCGA_FE_A3PA	Cancer	0.8762	TCGA_B5_A3FC	Cancer	0.8109
			TCGA_E2_A15I	Cancer	0.9236	TCGA_D5_6534	Cancer	0.7793	TCGA_CQ_5334	Cancer	0.6838				TCGA_B8_5163	Cancer	0.4262							TCGA_86_8056	Cancer	0.8235	TCGA_58_8387	Cancer	0.7459	TCGA_KK_A7AQ	Cancer	0.7608				TCGA_RD_A7C1	Cancer	0.3707	TCGA_DJ_A13V	Cancer	0.8761	TCGA_AJ_A2QN	Cancer	0.8092
			TCGA_EW_A1PE	Cancer	0.9233	TCGA_G4_6298	Cancer	0.779	TCGA_CV_6935	Cancer	0.6828				TCGA_BP_4804	Cancer	0.4262							TCGA_78_7148	Cancer	0.8228	TCGA_39_5031	Cancer	0.7452	TCGA_ZG_A8QZ	Cancer	0.7594				TCGA_BR_8365	Cancer	0.3613	TCGA_FY_A40L	Cancer	0.8759	TCGA_A5_A0VQ	Cancer	0.8091
			TCGA_BH_A2L8	Cancer	0.9231	TCGA_AA_3956	Cancer	0.7784	TCGA_CR_7383	Cancer	0.6825				TCGA_BP_4801	Cancer	0.4261							TCGA_49_4501	Cancer	0.8223	TCGA_34_8455	Cancer	0.7449	TCGA_VN_A88P	Cancer	0.7584				TCGA_BR_8592	Cancer	0.348	TCGA_DJ_A2Q5	Cancer	0.8752	TCGA_EY_A5W2	Cancer	0.8055
			TCGA_D8_A13Y	Cancer	0.9231	TCGA_AZ_4684	Cancer	0.7779	TCGA_CV_7102	Cancer	0.6819				TCGA_BP_4158	Cancer	0.4259							TCGA_55_7574	Cancer	0.8206	TCGA_94_A5I4	Cancer	0.7446	TCGA_VP_AA1N	Cancer	0.7577				TCGA_BR_8380	Cancer	0.3107	TCGA_ET_A2MZ	Cancer	0.8747	TCGA_EY_A1GV	Cancer	0.8054
			TCGA_A2_A04R	Cancer	0.9228	TCGA_AA_3872	Cancer	0.7769	TCGA_CN_6022	Cancer	0.6812				TCGA_B2_3924	Cancer	0.4247							TCGA_44_7672	Cancer	0.8187	TCGA_60_2696	Cancer	0.7419	TCGA_XJ_A9DK	Cancer	0.7575				TCGA_BR_6564	Cancer	0.3101	TCGA_EM_A4FK	Cancer	0.8741	TCGA_BS_A0TD	Cancer	0.8
			TCGA_A2_A0EQ	Cancer	0.9225	TCGA_CK_4948	Cancer	0.7667	TCGA_QK_A8ZB	Cancer	0.6809				TCGA_BP_4965	Cancer	0.4247							TCGA_55_8506	Cancer	0.8187	TCGA_22_4593	Cancer	0.7413	TCGA_YL_A8SI	Cancer	0.7538				TCGA_BR_8384	Cancer	0.3017	TCGA_DE_A7U5	Cancer	0.8737	TCGA_EY_A1GP	Cancer	0.7994
			TCGA_AN_A04C	Cancer	0.9219	TCGA_D5_6929	Cancer	0.7667	TCGA_F7_A61W	Cancer	0.6808				TCGA_B0_4843	Cancer	0.424							TCGA_75_7027	Cancer	0.8175	TCGA_34_8454	Cancer	0.7399	TCGA_YL_A8HO	Cancer	0.7521				TCGA_BR_8364	Cancer	0.3014	TCGA_EM_A2CQ	Cancer	0.8736	TCGA_AP_A0LI	Cancer	0.7992
			TCGA_E9_A247	Cancer	0.9219	TCGA_A6_4105	Cancer	0.7648	TCGA_CQ_6227	Cancer	0.6805				TCGA_CZ_5467	Cancer	0.4225							TCGA_44_6774	Cancer	0.8174	TCGA_52_7812	Cancer	0.7395	TCGA_V1_A8WV	Cancer	0.7519				TCGA_CD_8536	Cancer	0.269	TCGA_FY_A3R8	Cancer	0.8736	TCGA_AP_A05P	Cancer	0.798
			TCGA_EW_A3U0	Cancer	0.9219	TCGA_CA_6719	Cancer	0.7621	TCGA_CQ_6218	Cancer	0.6797				TCGA_CZ_4865	Cancer	0.4183							TCGA_73_4668	Cancer	0.8174	TCGA_96_8169	Cancer	0.7391	TCGA_FC_7708	Cancer	0.7508				TCGA_BR_8371	Cancer	0.2656	TCGA_J8_A3O0	Cancer	0.8736	TCGA_BG_A18A	Cancer	0.7937
			TCGA_AR_A0TQ	Cancer	0.9218	TCGA_A6_2674	Cancer	0.7606	TCGA_CQ_A4C6	Cancer	0.6783				TCGA_A3_A6NN	Cancer	0.4179							TCGA_97_A4M3	Cancer	0.817	TCGA_43_6770	Cancer	0.7388	TCGA_V1_A9OY	Cancer	0.7493				TCGA_BR_A453	Cancer	0.2587	TCGA_DJ_A1QM	Cancer	0.8716	TCGA_A5_A0GQ	Cancer	0.7925
			TCGA_A8_A09V	Cancer	0.9214	TCGA_AA_3858	Cancer	0.7577	TCGA_CX_7085	Cancer	0.6761				TCGA_B0_5106	Cancer	0.4128							TCGA_MP_A4TJ	Cancer	0.8146	TCGA_66_2765	Cancer	0.7384	TCGA_V1_A8MF	Cancer	0.7473				TCGA_BR_A4J9	Cancer	0.2582	TCGA_EL_A3D0	Cancer	0.8716	TCGA_BS_A0T9	Cancer	0.7893
			TCGA_AO_A129	Cancer	0.9214	TCGA_AA_3980	Cancer	0.7566	TCGA_CV_5979	Cancer	0.674				TCGA_AK_3460	Cancer	0.412							TCGA_55_6969	Cancer	0.814	TCGA_77_8128	Cancer	0.7384	TCGA_HC_A76W	Cancer	0.7438				TCGA_RD_A8N2	Cancer	0.2498	TCGA_CE_A3MD	Cancer	0.8714	TCGA_D1_A1O7	Cancer	0.7893
			TCGA_A7_A0CD	Cancer	0.9212	TCGA_AM_5820	Cancer	0.752	TCGA_CN_6989	Cancer	0.6737				TCGA_B0_5095	Cancer	0.4101							TCGA_75_6203	Cancer	0.8132	TCGA_77_8153	Cancer	0.7361	TCGA_ZG_A9LY	Cancer	0.7415				TCGA_VQ_A94P	Cancer	0.2448	TCGA_DJ_A3V6	Cancer	0.8713	TCGA_A5_A1OJ	Cancer	0.7884
			TCGA_AR_A256	Cancer	0.9212	TCGA_A6_6651	Cancer	0.7513	TCGA_CQ_A4C9	Cancer	0.6737				TCGA_A3_A8CQ	Cancer	0.4097							TCGA_64_5774	Cancer	0.8131	TCGA_68_A59I	Cancer	0.736	TCGA_XK_AAIR	Cancer	0.74				TCGA_RD_A7BW	Cancer	0.2198	TCGA_EL_A4JW	Cancer	0.8703	TCGA_B5_A11E	Cancer	0.7847
			TCGA_A2_A3KD	Cancer	0.9211	TCGA_AA_3821	Cancer	0.744	TCGA_CV_7238	Cancer	0.6736				TCGA_BP_4975	Cancer	0.4071							TCGA_55_A4DF	Cancer	0.8129	TCGA_92_7340	Cancer	0.7354	TCGA_VP_A87C	Cancer	0.7385				TCGA_BR_A4IV	Cancer	0.2011	TCGA_FE_A22Z	Cancer	0.8699	TCGA_AX_A1CC	Cancer	0.7843
			TCGA_GM_A3NW	Cancer	0.9211	TCGA_F4_6809	Cancer	0.7434	TCGA_D6_8568	Cancer	0.6723				TCGA_CW_5580	Cancer	0.407							TCGA_97_8174	Cancer	0.8099	TCGA_39_5040	Cancer	0.7348	TCGA_2A_AAYO	Cancer	0.7352				TCGA_D7_A747	Cancer	0.1958	TCGA_EL_A3ZS	Cancer	0.8698	TCGA_AX_A2IO	Cancer	0.7841
			TCGA_A7_A0D9	Cancer	0.921	TCGA_AD_6964	Cancer	0.743	TCGA_QK_A8Z9	Cancer	0.6707				TCGA_BP_5187	Cancer	0.4048							TCGA_86_8671	Cancer	0.8098	TCGA_85_A50M	Cancer	0.7329	TCGA_J4_A67S	Cancer	0.7344							TCGA_ET_A25P	Cancer	0.8696	TCGA_D1_A17A	Cancer	0.7744
			TCGA_E9_A2JS	Cancer	0.921	TCGA_AZ_6607	Cancer	0.7314	TCGA_CQ_6229	Cancer	0.6663				TCGA_B0_5097	Cancer	0.4038							TCGA_38_4626	Cancer	0.8091	TCGA_85_A512	Cancer	0.7315	TCGA_YL_A9WY	Cancer	0.7341							TCGA_EL_A3T9	Cancer	0.8695	TCGA_D1_A3JP	Cancer	0.7743
			TCGA_AR_A0TS	Cancer	0.9208	TCGA_AA_3684	Cancer	0.7172	TCGA_CV_7261	Cancer	0.664				TCGA_BP_4960	Cancer	0.4002							TCGA_75_5147	Cancer	0.8091	TCGA_66_2781	Cancer	0.7302	TCGA_2A_A8VX	Cancer	0.7338							TCGA_DO_A2HM	Cancer	0.8694	TCGA_A5_A0GE	Cancer	0.773
			TCGA_AC_A2FG	Cancer	0.9206	TCGA_CM_6166	Cancer	0.7164	TCGA_CR_7370	Cancer	0.6611				TCGA_EU_5904	Cancer	0.3987							TCGA_97_7554	Cancer	0.809	TCGA_85_8048	Cancer	0.7288	TCGA_V1_A8MG	Cancer	0.7318							TCGA_DE_A2OL	Cancer	0.8692	TCGA_QF_A5YT	Cancer	0.7685
			TCGA_AR_A1AQ	Cancer	0.9205	TCGA_CA_6717	Cancer	0.7162	TCGA_CN_6017	Cancer	0.6554				TCGA_B0_5703	Cancer	0.3974							TCGA_50_5055	Cancer	0.8087	TCGA_77_8131	Cancer	0.7282	TCGA_V1_A9Z9	Cancer	0.7292							TCGA_DJ_A2Q4	Cancer	0.8684	TCGA_BG_A0LX	Cancer	0.7682
			TCGA_E9_A24A	Cancer	0.9203	TCGA_A6_A566	Cancer	0.7128	TCGA_IQ_A61E	Cancer	0.6553				TCGA_BP_5196	Cancer	0.3962							TCGA_78_7162	Cancer	0.8078	TCGA_63_A5MP	Cancer	0.7273	TCGA_EJ_7328	Cancer	0.7291							TCGA_GE_A2C6	Cancer	0.868	TCGA_D1_A16F	Cancer	0.766
			TCGA_BH_A0EE	Cancer	0.9202	TCGA_AA_3867	Cancer	0.7088	TCGA_CR_6474	Cancer	0.6549				TCGA_CZ_5457	Cancer	0.3938							TCGA_49_6743	Cancer	0.8069	TCGA_56_A4ZJ	Cancer	0.726	TCGA_EJ_A8FO	Cancer	0.726							TCGA_EL_A3T0	Cancer	0.8659	TCGA_BG_A0MA	Cancer	0.7642
			TCGA_GM_A2DB	Cancer	0.9196	TCGA_A6_6782	Cancer	0.6991	TCGA_CV_7090	Cancer	0.648				TCGA_CJ_4878	Cancer	0.3933							TCGA_05_4395	Cancer	0.8066	TCGA_77_8138	Cancer	0.7254	TCGA_CH_5762	Cancer	0.7254							TCGA_ET_A3DO	Cancer	0.8642	TCGA_B5_A1MR	Cancer	0.7625
			TCGA_E2_A14Z	Cancer	0.9191	TCGA_AA_A00Z	Cancer	0.6816	TCGA_CR_7386	Cancer	0.647				TCGA_B4_5843	Cancer	0.3909							TCGA_95_8039	Cancer	0.8048	TCGA_60_2707	Cancer	0.7161	TCGA_J9_A8CL	Cancer	0.7249							TCGA_DJ_A2Q9	Cancer	0.8637	TCGA_B5_A1MU	Cancer	0.7599
			TCGA_A2_A0YG	Cancer	0.9189	TCGA_A6_2671	Cancer	0.6804	TCGA_CV_5978	Cancer	0.6462				TCGA_B0_4707	Cancer	0.3893							TCGA_97_7941	Cancer	0.8045	TCGA_66_2770	Cancer	0.7159	TCGA_MG_AAMC	Cancer	0.7239							TCGA_EL_A3MW	Cancer	0.8631	TCGA_BS_A0U7	Cancer	0.7442
			TCGA_BH_A0C1	Cancer	0.9188	TCGA_D5_6924	Cancer	0.6792	TCGA_CN_6024	Cancer	0.6457				TCGA_BP_4347	Cancer	0.3874							TCGA_55_6985	Cancer	0.8044	TCGA_58_8386	Cancer	0.7134	TCGA_YL_A8HK	Cancer	0.7232							TCGA_DJ_A3VE	Cancer	0.8629	TCGA_B5_A0K0	Cancer	0.7423
			TCGA_AC_A8OS	Cancer	0.9187	TCGA_CM_4743	Cancer	0.6717	TCGA_CV_A45T	Cancer	0.6437				TCGA_B0_5077	Cancer	0.3866							TCGA_50_5935	Cancer	0.8035	TCGA_66_2792	Cancer	0.712	TCGA_HC_7817	Cancer	0.723							TCGA_FY_A3R6	Cancer	0.8618	TCGA_D1_A17N	Cancer	0.7423
			TCGA_AN_A0FD	Cancer	0.9185	TCGA_AZ_6605	Cancer	0.6589	TCGA_BA_A6DB	Cancer	0.6434				TCGA_BP_5006	Cancer	0.3852							TCGA_4B_A93V	Cancer	0.8032	TCGA_34_7107	Cancer	0.7112	TCGA_KK_A8I4	Cancer	0.7229							TCGA_ET_A3BV	Cancer	0.8602	TCGA_AX_A2HJ	Cancer	0.7401
			TCGA_AN_A0G0	Cancer	0.9185	TCGA_A6_5656	Cancer	0.6533	TCGA_P3_A6T8	Cancer	0.6427				TCGA_B0_5705	Cancer	0.3838							TCGA_NJ_A4YP	Cancer	0.8014	TCGA_33_4547	Cancer	0.7094	TCGA_ZG_A9L1	Cancer	0.7216							TCGA_DJ_A2Q7	Cancer	0.86	TCGA_AP_A0L8	Cancer	0.7386
			TCGA_D8_A1JG	Cancer	0.9183	TCGA_NH_A8F8	Cancer	0.6503	TCGA_HD_7832	Cancer	0.6424				TCGA_BP_5198	Cancer	0.3823							TCGA_50_5930	Cancer	0.7982	TCGA_56_8083	Cancer	0.709	TCGA_HC_8261	Cancer	0.7187							TCGA_E8_A414	Cancer	0.8599	TCGA_AP_A05H	Cancer	0.7276
			TCGA_A8_A09X	Cancer	0.9177	TCGA_AA_3860	Cancer	0.6404	TCGA_D6_6826	Cancer	0.6416				TCGA_BP_4342	Cancer	0.3798							TCGA_49_AARR	Cancer	0.7973	TCGA_98_A53H	Cancer	0.7026	TCGA_KK_A8I7	Cancer	0.7177							TCGA_DE_A3KN	Cancer	0.8573	TCGA_D1_A0ZO	Cancer	0.7275
			TCGA_AR_A0TZ	Cancer	0.9175	TCGA_F4_6703	Cancer	0.6392	TCGA_WA_A7GZ	Cancer	0.6387				TCGA_B0_4816	Cancer	0.3793							TCGA_44_6148	Cancer	0.7965	TCGA_34_2608	Cancer	0.7024	TCGA_4L_AA1F	Cancer	0.7167							TCGA_DJ_A3UK	Cancer	0.8567	TCGA_DF_A2KZ	Cancer	0.7275
			TCGA_E2_A10A	Cancer	0.9174	TCGA_AD_6899	Cancer	0.5793	TCGA_CV_6959	Cancer	0.6363				TCGA_BP_4968	Cancer	0.378							TCGA_44_6145	Cancer	0.7922	TCGA_98_A53C	Cancer	0.7023	TCGA_HC_7750	Cancer	0.7159							TCGA_ET_A40R	Cancer	0.8565	TCGA_BG_A0M8	Cancer	0.7253
			TCGA_E9_A295	Cancer	0.9174	TCGA_G4_6302	Cancer	0.5191	TCGA_UF_A7J9	Cancer	0.6335				TCGA_A3_A6NI	Cancer	0.3768							TCGA_L9_A743	Cancer	0.7915	TCGA_85_A4QR	Cancer	0.6984	TCGA_VP_A872	Cancer	0.715							TCGA_E8_A416	Cancer	0.8562	TCGA_AJ_A3BK	Cancer	0.7203
			TCGA_E9_A22H	Cancer	0.9172	TCGA_A6_3810	Cancer	0.4612	TCGA_CV_7097	Cancer	0.6317				TCGA_BP_4961	Cancer	0.3736							TCGA_MN_A4N4	Cancer	0.7914	TCGA_56_A4BW	Cancer	0.6972	TCGA_V1_A9Z7	Cancer	0.7142							TCGA_EM_A4FV	Cancer	0.8554	TCGA_BK_A0C9	Cancer	0.7184
			TCGA_AR_A1AJ	Cancer	0.9171	TCGA_CM_6167	Cancer	0.3784	TCGA_CR_7376	Cancer	0.6313				TCGA_BP_4991	Cancer	0.3691							TCGA_44_6775	Cancer	0.7912	TCGA_22_1000	Cancer	0.6947	TCGA_HC_7752	Cancer	0.7141							TCGA_FY_A3I5	Cancer	0.8542	TCGA_BG_A0W2	Cancer	0.6896
			TCGA_A8_A06Y	Cancer	0.9168	TCGA_WS_AB45	Cancer	0.3109	TCGA_BA_4077	Cancer	0.6311				TCGA_BP_5190	Cancer	0.3684							TCGA_55_8508	Cancer	0.7905	TCGA_56_8305	Cancer	0.6947	TCGA_V1_A8WN	Cancer	0.7136							TCGA_EL_A3MY	Cancer	0.8535	TCGA_D1_A168	Cancer	0.685
			TCGA_A7_A13F	Cancer	0.9167	TCGA_AA_3695	Cancer	0.1995	TCGA_CN_5359	Cancer	0.6306				TCGA_A3_3373	Cancer	0.3647							TCGA_97_7552	Cancer	0.7905	TCGA_63_A5MI	Cancer	0.6944	TCGA_EJ_7785	Cancer	0.7106							TCGA_J8_A42S	Cancer	0.8535	TCGA_A5_A0GW	Cancer	0.6772
			TCGA_A8_A08S	Cancer	0.9167				TCGA_BA_5152	Cancer	0.6286				TCGA_DV_5569	Cancer	0.3624							TCGA_55_A490	Cancer	0.7901	TCGA_66_2742	Cancer	0.6943	TCGA_ZG_A9L6	Cancer	0.7077							TCGA_DJ_A3VG	Cancer	0.853	TCGA_D1_A101	Cancer	0.6746
			TCGA_AR_A1AV	Cancer	0.9165				TCGA_CV_7415	Cancer	0.6244				TCGA_CJ_4904	Cancer	0.3622							TCGA_55_8621	Cancer	0.7899	TCGA_98_8020	Cancer	0.694	TCGA_HI_7170	Cancer	0.6992							TCGA_BJ_A2NA	Cancer	0.8528	TCGA_AX_A3FT	Cancer	0.6569
			TCGA_B6_A1KC	Cancer	0.9164				TCGA_CV_5977	Cancer	0.6241				TCGA_BP_5192	Cancer	0.3608							TCGA_50_5933	Cancer	0.7885	TCGA_77_8130	Cancer	0.6939	TCGA_G9_7525	Cancer	0.6983							TCGA_EL_A3ZR	Cancer	0.8527	TCGA_BK_A6W4	Cancer	0.6433
			TCGA_A2_A3XS	Cancer	0.9162				TCGA_CN_4726	Cancer	0.6197				TCGA_B8_A54J	Cancer	0.3582							TCGA_NJ_A55A	Cancer	0.7881	TCGA_77_7139	Cancer	0.693	TCGA_HC_7742	Cancer	0.6981							TCGA_ET_A25I	Cancer	0.8527	TCGA_AP_A1E4	Cancer	0.6267
			TCGA_A8_A06T	Cancer	0.9159				TCGA_CX_7219	Cancer	0.6191				TCGA_CW_6093	Cancer	0.3574							TCGA_55_6986	Cancer	0.7872	TCGA_77_6842	Cancer	0.691	TCGA_G9_6343	Cancer	0.686							TCGA_ET_A39O	Cancer	0.8525	TCGA_KP_A3W4	Cancer	0.6189
			TCGA_C8_A12W	Cancer	0.9155				TCGA_QK_A6IG	Cancer	0.6184				TCGA_BP_4353	Cancer	0.3564							TCGA_93_A4JQ	Cancer	0.7854	TCGA_58_A46M	Cancer	0.6901	TCGA_G9_6353	Cancer	0.6786							TCGA_BJ_A45H	Cancer	0.8509	TCGA_AJ_A3EL	Cancer	0.6121
			TCGA_C8_A12Z	Cancer	0.9151				TCGA_HD_8635	Cancer	0.6155				TCGA_AK_3461	Cancer	0.355							TCGA_55_8096	Cancer	0.7826	TCGA_85_A511	Cancer	0.6896	TCGA_2A_A8VL	Cancer	0.6755							TCGA_EM_A3AI	Cancer	0.8504	TCGA_B5_A11M	Cancer	0.5831
			TCGA_A2_A0EY	Cancer	0.9148				TCGA_CN_A63U	Cancer	0.6059				TCGA_B0_5812	Cancer	0.355							TCGA_55_6642	Cancer	0.7802	TCGA_56_8308	Cancer	0.686	TCGA_FC_7961	Cancer	0.6686							TCGA_EM_A4G1	Cancer	0.8469	TCGA_EO_A3AV	Cancer	0.5456
			TCGA_BH_A0BA	Cancer	0.9147				TCGA_UF_A7JH	Cancer	0.602				TCGA_BP_4341	Cancer	0.3537							TCGA_86_7701	Cancer	0.78	TCGA_22_4604	Cancer	0.682	TCGA_G9_6361	Cancer	0.6668							TCGA_BJ_A28Z	Cancer	0.8465	TCGA_AJ_A3NF	Cancer	0.5302
			TCGA_BH_A0HP	Cancer	0.9147				TCGA_CV_7435	Cancer	0.6005				TCGA_B0_4818	Cancer	0.3533							TCGA_91_7771	Cancer	0.7797	TCGA_56_5897	Cancer	0.6817	TCGA_XJ_A9DI	Cancer	0.6668							TCGA_DJ_A3UV	Cancer	0.8456	TCGA_EY_A1GQ	Cancer	0.5289
			TCGA_A7_A4SB	Cancer	0.9145				TCGA_WA_A7H4	Cancer	0.598				TCGA_A3_3316	Cancer	0.3492							TCGA_44_2668	Cancer	0.7786	TCGA_85_A4CN	Cancer	0.6809	TCGA_V1_A9Z8	Cancer	0.6634							TCGA_DJ_A2Q0	Cancer	0.8455	TCGA_A5_AB3J	Cancer	0.5108
			TCGA_B6_A0RN	Cancer	0.9144				TCGA_UF_A71A	Cancer	0.5906				TCGA_BP_4789	Cancer	0.3481							TCGA_MP_A4SY	Cancer	0.7776	TCGA_51_4081	Cancer	0.6805	TCGA_EJ_A6RC	Cancer	0.6605							TCGA_L6_A4ET	Cancer	0.8435	TCGA_A5_A1OH	Cancer	0.4761
			TCGA_GM_A2DF	Cancer	0.9144				TCGA_CV_7247	Cancer	0.5902				TCGA_BP_5184	Cancer	0.3468							TCGA_MP_A4TC	Cancer	0.7773	TCGA_21_5784	Cancer	0.6796	TCGA_ZG_A8QW	Cancer	0.6595							TCGA_H2_A2K9	Cancer	0.8431	TCGA_AX_A3G4	Cancer	0.4623
			TCGA_E2_A15P	Cancer	0.9142				TCGA_CR_7382	Cancer	0.5849				TCGA_BP_4776	Cancer	0.3449							TCGA_05_4417	Cancer	0.7745	TCGA_J1_A4AH	Cancer	0.6796	TCGA_EJ_7791	Cancer	0.6513							TCGA_EL_A3CY	Cancer	0.8427	TCGA_KP_A3W1	Cancer	0.4534
			TCGA_EW_A1PA	Cancer	0.9141				TCGA_H7_8501	Cancer	0.584				TCGA_CZ_4857	Cancer	0.3444							TCGA_78_7159	Cancer	0.7736	TCGA_77_8156	Cancer	0.6787	TCGA_M7_A71Y	Cancer	0.6436							TCGA_ET_A25K	Cancer	0.8413	TCGA_B5_A11O	Cancer	0.4487
			TCGA_A2_A04T	Cancer	0.9134				TCGA_BA_4075	Cancer	0.579				TCGA_CJ_4874	Cancer	0.3435							TCGA_50_6595	Cancer	0.7734	TCGA_60_2726	Cancer	0.6786	TCGA_J4_A83K	Cancer	0.6375							TCGA_DJ_A13O	Cancer	0.8386	TCGA_BS_A0UL	Cancer	0.4344
			TCGA_AR_A0U2	Cancer	0.9125				TCGA_HD_7753	Cancer	0.5735				TCGA_B8_4153	Cancer	0.3418							TCGA_91_6829	Cancer	0.7731	TCGA_22_5473	Cancer	0.6754	TCGA_ZG_A9NI	Cancer	0.6369							TCGA_EL_A3CM	Cancer	0.8385	TCGA_AX_A3FS	Cancer	0.3936
			TCGA_AN_A0FK	Cancer	0.9118				TCGA_CV_6934	Cancer	0.5634				TCGA_B2_4101	Cancer	0.3404							TCGA_S2_AA1A	Cancer	0.7726	TCGA_34_8456	Cancer	0.6739	TCGA_Y6_A8TL	Cancer	0.6362							TCGA_EM_A22P	Cancer	0.8367	TCGA_PG_A6IB	Cancer	0.348
			TCGA_E2_A2P5	Cancer	0.9118				TCGA_CQ_5325	Cancer	0.5608				TCGA_CZ_5982	Cancer	0.3386							TCGA_55_8091	Cancer	0.7712	TCGA_33_AASJ	Cancer	0.673	TCGA_KK_A6E5	Cancer	0.6326							TCGA_BJ_A45F	Cancer	0.8359	TCGA_AJ_A3OK	Cancer	0.3013
			TCGA_D8_A73W	Cancer	0.9115				TCGA_CV_7568	Cancer	0.5505				TCGA_B0_5713	Cancer	0.3378							TCGA_05_4403	Cancer	0.7707	TCGA_22_4601	Cancer	0.6717	TCGA_V1_A9OA	Cancer	0.6288							TCGA_KS_A41J	Cancer	0.8359	TCGA_AX_A3FZ	Cancer	0.2257
			TCGA_A7_A3RF	Cancer	0.911				TCGA_DQ_5630	Cancer	0.545				TCGA_BP_4344	Cancer	0.3374							TCGA_62_A472	Cancer	0.7705	TCGA_63_A5MJ	Cancer	0.6693	TCGA_YL_A8HJ	Cancer	0.6247							TCGA_DJ_A2QB	Cancer	0.8351
			TCGA_A8_A08C	Cancer	0.9109				TCGA_CN_6018	Cancer	0.5446				TCGA_CZ_5988	Cancer	0.331							TCGA_86_8075	Cancer	0.7705	TCGA_56_8309	Cancer	0.6683	TCGA_EJ_A8FU	Cancer	0.6154							TCGA_EM_A2CS	Cancer	0.832
			TCGA_A7_A3J1	Cancer	0.9108				TCGA_H7_8502	Cancer	0.5386				TCGA_BP_4345	Cancer	0.3309							TCGA_50_5044	Cancer	0.7697	TCGA_56_A5DS	Cancer	0.6681	TCGA_ZG_A9LS	Cancer	0.6154							TCGA_ET_A3BQ	Cancer	0.831
			TCGA_AC_A2BM	Cancer	0.9107				TCGA_BA_4078	Cancer	0.5371				TCGA_B4_5834	Cancer	0.3294							TCGA_93_7348	Cancer	0.7695	TCGA_43_A474	Cancer	0.6673	TCGA_YL_A8SJ	Cancer	0.6092							TCGA_ET_A40T	Cancer	0.8297
			TCGA_BH_A6R8	Cancer	0.9107				TCGA_CN_5366	Cancer	0.5369				TCGA_B0_4698	Cancer	0.3288							TCGA_62_8394	Cancer	0.7679	TCGA_34_5236	Cancer	0.6652	TCGA_J9_A52E	Cancer	0.6089							TCGA_EM_A2CK	Cancer	0.829
			TCGA_BH_A1FD	Cancer	0.9105				TCGA_CN_5363	Cancer	0.5333				TCGA_BP_5195	Cancer	0.3286							TCGA_99_8032	Cancer	0.7659	TCGA_60_2704	Cancer	0.665	TCGA_HC_8258	Cancer	0.6052							TCGA_EM_A3ST	Cancer	0.8287
			TCGA_AR_A1AN	Cancer	0.9104				TCGA_D6_6517	Cancer	0.5277				TCGA_B8_A7U6	Cancer	0.3265							TCGA_86_A456	Cancer	0.7654	TCGA_33_AAS8	Cancer	0.6624	TCGA_V1_A8MK	Cancer	0.6016							TCGA_DJ_A4UT	Cancer	0.8286
			TCGA_E2_A1IU	Cancer	0.9104				TCGA_HD_7831	Cancer	0.5146				TCGA_B0_5113	Cancer	0.3259							TCGA_05_4434	Cancer	0.765	TCGA_63_A5MR	Cancer	0.6608	TCGA_EJ_A46B	Cancer	0.6006							TCGA_BJ_A18Z	Cancer	0.8275
			TCGA_A2_A25D	Cancer	0.9101				TCGA_CQ_A4CB	Cancer	0.4993				TCGA_B0_4810	Cancer	0.3256							TCGA_05_4425	Cancer	0.7649	TCGA_66_2780	Cancer	0.6607	TCGA_EJ_7792	Cancer	0.5993							TCGA_BJ_A45I	Cancer	0.8262
			TCGA_A7_A13E	Cancer	0.91				TCGA_CX_A4AQ	Cancer	0.4974				TCGA_B0_4849	Cancer	0.3242							TCGA_55_7914	Cancer	0.7649	TCGA_98_8023	Cancer	0.6582	TCGA_VP_A878	Cancer	0.5973							TCGA_EL_A3H7	Cancer	0.8262
			TCGA_AO_A03O	Cancer	0.91				TCGA_CQ_7072	Cancer	0.4939				TCGA_BP_4329	Cancer	0.3219							TCGA_86_7711	Cancer	0.7641	TCGA_63_A5MG	Cancer	0.6545	TCGA_KC_A4BR	Cancer	0.5959							TCGA_DJ_A2Q6	Cancer	0.8254
			TCGA_E2_A1BD	Cancer	0.9097				TCGA_BA_4074	Cancer	0.479				TCGA_BP_4993	Cancer	0.3216							TCGA_73_4658	Cancer	0.7614	TCGA_43_8118	Cancer	0.65	TCGA_V1_A9O7	Cancer	0.592							TCGA_DJ_A3UT	Cancer	0.8243
			TCGA_BH_A0B9	Cancer	0.9093				TCGA_CQ_5330	Cancer	0.4728				TCGA_A3_3376	Cancer	0.3208							TCGA_49_4512	Cancer	0.7566	TCGA_77_7463	Cancer	0.6459	TCGA_G9_6347	Cancer	0.5906							TCGA_ET_A39L	Cancer	0.8236
			TCGA_E9_A1RG	Cancer	0.9092				TCGA_CV_6950	Cancer	0.4631				TCGA_BP_4349	Cancer	0.3167							TCGA_55_8614	Cancer	0.7544	TCGA_63_A5MM	Cancer	0.6425	TCGA_V1_A9ZR	Cancer	0.5903							TCGA_BJ_A2P4	Cancer	0.8224
			TCGA_E2_A1II	Cancer	0.909				TCGA_CQ_6224	Cancer	0.4503				TCGA_B0_4945	Cancer	0.3156							TCGA_55_6978	Cancer	0.7543	TCGA_85_8353	Cancer	0.6376	TCGA_G9_6365	Cancer	0.5863							TCGA_ET_A3BP	Cancer	0.821
			TCGA_BH_A0B5	Cancer	0.9088				TCGA_CV_7103	Cancer	0.45				TCGA_BP_5009	Cancer	0.3105							TCGA_86_8073	Cancer	0.7533	TCGA_66_2744	Cancer	0.6313	TCGA_HI_7168	Cancer	0.5859							TCGA_DE_A4M8	Cancer	0.8209
			TCGA_AR_A2LK	Cancer	0.9084				TCGA_DQ_7588	Cancer	0.4275				TCGA_A3_3349	Cancer	0.3098							TCGA_44_7662	Cancer	0.7439	TCGA_77_A5FZ	Cancer	0.6212	TCGA_EJ_A46I	Cancer	0.5853							TCGA_EL_A3TA	Cancer	0.8195
			TCGA_C8_A12L	Cancer	0.9083				TCGA_F7_A624	Cancer	0.419				TCGA_BP_4999	Cancer	0.3088							TCGA_55_8204	Cancer	0.7431	TCGA_63_7021	Cancer	0.6167	TCGA_YL_A9WK	Cancer	0.5841							TCGA_EM_A1YB	Cancer	0.8159
			TCGA_E2_A150	Cancer	0.9083				TCGA_IQ_7631	Cancer	0.418				TCGA_BP_5177	Cancer	0.3063							TCGA_50_5936	Cancer	0.7426	TCGA_63_7022	Cancer	0.6135	TCGA_J9_A52C	Cancer	0.581							TCGA_FY_A4B0	Cancer	0.8148
			TCGA_AR_A1AL	Cancer	0.9082				TCGA_CN_6016	Cancer	0.3833				TCGA_B0_5094	Cancer	0.3054							TCGA_44_7661	Cancer	0.7422	TCGA_46_3767	Cancer	0.6107	TCGA_ZG_A9L9	Cancer	0.5803							TCGA_BJ_A28W	Cancer	0.8143
			TCGA_A8_A09G	Cancer	0.908				TCGA_KU_A6H8	Cancer	0.3752				TCGA_CW_6088	Cancer	0.3042							TCGA_69_7763	Cancer	0.7398	TCGA_56_8201	Cancer	0.6095	TCGA_G9_6378	Cancer	0.5505							TCGA_FY_A3TY	Cancer	0.8099
			TCGA_C8_A1HO	Cancer	0.9072				TCGA_BA_A6DG	Cancer	0.3751				TCGA_B8_A8YJ	Cancer	0.3035							TCGA_97_A4M7	Cancer	0.7389	TCGA_33_4583	Cancer	0.6093	TCGA_G9_6329	Cancer	0.5486							TCGA_EM_A1YD	Cancer	0.8096
			TCGA_AR_A5QN	Cancer	0.9066				TCGA_CV_5971	Cancer	0.3203				TCGA_B4_5836	Cancer	0.3028							TCGA_78_8662	Cancer	0.7364	TCGA_56_6546	Cancer	0.6052	TCGA_G9_6367	Cancer	0.5453							TCGA_BJ_A3PT	Cancer	0.8089
			TCGA_LD_A66U	Cancer	0.9065				TCGA_CV_7429	Cancer	0.3198				TCGA_BP_4758	Cancer	0.3022							TCGA_86_A4P7	Cancer	0.7334	TCGA_60_2715	Cancer	0.605	TCGA_KK_A59Z	Cancer	0.5417							TCGA_EL_A3CT	Cancer	0.8086
			TCGA_E2_A15A	Cancer	0.9064				TCGA_QK_AA3K	Cancer	0.2303				TCGA_B0_5121	Cancer	0.3021							TCGA_62_A46P	Cancer	0.7325	TCGA_63_A5MW	Cancer	0.598	TCGA_V1_A8ML	Cancer	0.5407							TCGA_EM_A3AJ	Cancer	0.8085
			TCGA_A8_A0A1	Cancer	0.9063				TCGA_CR_5247	Cancer	0.184				TCGA_B0_4845	Cancer	0.3018							TCGA_95_A4VP	Cancer	0.7324	TCGA_77_8008	Cancer	0.5958	TCGA_KC_A7FE	Cancer	0.5353							TCGA_DJ_A13M	Cancer	0.8067
			TCGA_AR_A5QM	Cancer	0.9059				TCGA_CQ_6221	Cancer	0.1285				TCGA_B4_5844	Cancer	0.3005							TCGA_91_6830	Cancer	0.731	TCGA_18_4721	Cancer	0.5919	TCGA_ZG_A9L0	Cancer	0.5224							TCGA_ET_A39J	Cancer	0.8066
			TCGA_AR_A0TW	Cancer	0.9057										TCGA_A3_A8OW	Cancer	0.2997							TCGA_93_A4JO	Cancer	0.7243	TCGA_98_A539	Cancer	0.5905	TCGA_J4_A67L	Cancer	0.4996							TCGA_DJ_A3VF	Cancer	0.8015
			TCGA_AC_A23H	Cancer	0.9054										TCGA_B0_4700	Cancer	0.2954							TCGA_86_8055	Cancer	0.7241	TCGA_66_2769	Cancer	0.5803	TCGA_H9_A6BX	Cancer	0.4861							TCGA_DJ_A2PU	Cancer	0.8006
			TCGA_E9_A1R4	Cancer	0.9054										TCGA_CJ_4876	Cancer	0.2954							TCGA_97_A4M6	Cancer	0.7237	TCGA_85_A4JC	Cancer	0.577	TCGA_G9_7523	Cancer	0.4839							TCGA_EL_A3GO	Cancer	0.7993
			TCGA_D8_A4Z1	Cancer	0.9052										TCGA_CJ_4905	Cancer	0.2936							TCGA_44_3396	Cancer	0.7201	TCGA_63_A5MH	Cancer	0.5718	TCGA_VN_A88I	Cancer	0.4233							TCGA_EM_A4FR	Cancer	0.7964
			TCGA_AR_A0TY	Cancer	0.905										TCGA_B0_5110	Cancer	0.2919							TCGA_99_AA5R	Cancer	0.7191	TCGA_39_5019	Cancer	0.5717	TCGA_HC_7740	Cancer	0.419							TCGA_BJ_A0YZ	Cancer	0.7935
			TCGA_AR_A24N	Cancer	0.9049										TCGA_BP_4974	Cancer	0.2903							TCGA_93_A4JP	Cancer	0.7166	TCGA_60_2723	Cancer	0.5668	TCGA_G9_6498	Cancer	0.4016							TCGA_E8_A433	Cancer	0.7911
			TCGA_D8_A1Y0	Cancer	0.9049										TCGA_BP_4352	Cancer	0.2901							TCGA_05_5423	Cancer	0.7155	TCGA_43_3920	Cancer	0.5449	TCGA_G9_6338	Cancer	0.3079							TCGA_EM_A4FO	Cancer	0.7897
			TCGA_A2_A3XT	Cancer	0.9047										TCGA_B0_4691	Cancer	0.2895							TCGA_75_7031	Cancer	0.714	TCGA_56_6545	Cancer	0.544	TCGA_TK_A8OK	Cancer	0.2484							TCGA_EL_A4K1	Cancer	0.784
			TCGA_B6_A0RO	Cancer	0.9047										TCGA_BP_5202	Cancer	0.2894							TCGA_55_1596	Cancer	0.7081	TCGA_85_6175	Cancer	0.5352	TCGA_EJ_AB20	Cancer	0.0827							TCGA_EM_A3SX	Cancer	0.7824
			TCGA_AR_A1AW	Cancer	0.9044										TCGA_CJ_4908	Cancer	0.288							TCGA_50_5939	Cancer	0.7043	TCGA_39_5039	Cancer	0.5283										TCGA_EL_A3GP	Cancer	0.7777
			TCGA_AO_A0JA	Cancer	0.9043										TCGA_BP_5186	Cancer	0.2874							TCGA_75_6207	Cancer	0.6996	TCGA_58_8390	Cancer	0.5255										TCGA_EM_A3FP	Cancer	0.7757
			TCGA_BH_A28Q	Cancer	0.9043										TCGA_BP_5168	Cancer	0.287							TCGA_49_AARO	Cancer	0.6993	TCGA_68_7755	Cancer	0.5074										TCGA_ET_A2N3	Cancer	0.7752
			TCGA_D8_A27L	Cancer	0.9042										TCGA_BP_4969	Cancer	0.2869							TCGA_86_6562	Cancer	0.6978	TCGA_60_2724	Cancer	0.493										TCGA_BJ_A0ZF	Cancer	0.7738
			TCGA_S3_A6ZF	Cancer	0.9042										TCGA_CJ_4895	Cancer	0.2855							TCGA_64_5781	Cancer	0.6961	TCGA_NC_A5HF	Cancer	0.4819										TCGA_EL_A3MZ	Cancer	0.7735
			TCGA_AQ_A04H	Cancer	0.9041										TCGA_CJ_4892	Cancer	0.2816							TCGA_J2_8192	Cancer	0.6914	TCGA_43_6647	Cancer	0.4731										TCGA_BJ_A45K	Cancer	0.7721
			TCGA_B6_A0RS	Cancer	0.9041										TCGA_BP_5170	Cancer	0.2811							TCGA_91_6831	Cancer	0.6895	TCGA_O2_A52Q	Cancer	0.4724										TCGA_DJ_A4UW	Cancer	0.7699
			TCGA_BH_A0W4	Cancer	0.9041										TCGA_B0_5693	Cancer	0.2806							TCGA_86_A4P8	Cancer	0.6876	TCGA_77_7335	Cancer	0.429										REBC_YQ_A90H	Cancer	0.7668
			TCGA_AR_A0U0	Cancer	0.904										TCGA_CJ_5682	Cancer	0.2793							TCGA_78_7535	Cancer	0.686	TCGA_77_A5GB	Cancer	0.4162										TCGA_BJ_A3F0	Cancer	0.7663
			TCGA_5L_AAT1	Cancer	0.9033										TCGA_DV_5568	Cancer	0.2774							TCGA_MP_A4TD	Cancer	0.6852	TCGA_NC_A5HL	Cancer	0.4061										TCGA_ET_A39N	Cancer	0.7652
			TCGA_EW_A1J5	Cancer	0.9032										TCGA_B0_5108	Cancer	0.2741							TCGA_95_7043	Cancer	0.6807	TCGA_85_8481	Cancer	0.4058										TCGA_EL_A4KD	Cancer	0.7595
			TCGA_E2_A1L6	Cancer	0.9028										TCGA_BP_5194	Cancer	0.2733							TCGA_MP_A4TK	Cancer	0.6782	TCGA_18_3408	Cancer	0.38										TCGA_EM_A2OW	Cancer	0.7595
			TCGA_AC_A3W7	Cancer	0.9027										TCGA_CJ_4636	Cancer	0.2659							TCGA_78_7149	Cancer	0.6673	TCGA_21_1079	Cancer	0.3736										TCGA_KS_A4I5	Cancer	0.7536
			TCGA_EW_A1OW	Cancer	0.9025										TCGA_CJ_4886	Cancer	0.2652							TCGA_53_A4EZ	Cancer	0.6591	TCGA_60_2708	Cancer	0.33										TCGA_EM_A2OV	Cancer	0.7479
			TCGA_AN_A0FY	Cancer	0.9024										TCGA_BP_4165	Cancer	0.2534							TCGA_91_6847	Cancer	0.6523	TCGA_33_4533	Cancer	0.2882										TCGA_EM_A3FN	Cancer	0.7477
			TCGA_BH_A18J	Cancer	0.9023										TCGA_B0_5109	Cancer	0.252							TCGA_38_6178	Cancer	0.6416													TCGA_EM_A4FU	Cancer	0.7445
			TCGA_D8_A73X	Cancer	0.9021										TCGA_BP_4985	Cancer	0.2501							TCGA_44_6779	Cancer	0.6357													REBC_YQ_A90K	Cancer	0.7417
			TCGA_EW_A1OZ	Cancer	0.9021										TCGA_CJ_4871	Cancer	0.2395							TCGA_64_5815	Cancer	0.6346													TCGA_EM_A3SZ	Cancer	0.7399
			TCGA_OL_A66J	Cancer	0.902										TCGA_B0_4718	Cancer	0.2373							TCGA_55_7816	Cancer	0.6271													TCGA_BJ_A291	Cancer	0.7383
			TCGA_A2_A0YJ	Cancer	0.9017										TCGA_B0_5100	Cancer	0.2361							TCGA_64_5779	Cancer	0.6157													TCGA_ET_A40P	Cancer	0.7351
			TCGA_EW_A1IZ	Cancer	0.9016										TCGA_CJ_4902	Cancer	0.2337							TCGA_78_8648	Cancer	0.615													TCGA_CE_A485	Cancer	0.7234
			TCGA_A8_A09B	Cancer	0.9015										TCGA_BP_4763	Cancer	0.2285							TCGA_62_A46R	Cancer	0.6061													TCGA_BJ_A45C	Cancer	0.7219
			TCGA_OK_A5Q2	Cancer	0.9015										TCGA_B0_5694	Cancer	0.2225							TCGA_50_6591	Cancer	0.6046													TCGA_DJ_A2Q1	Cancer	0.707
			TCGA_B6_A0IB	Cancer	0.9001										TCGA_B0_5696	Cancer	0.2128							TCGA_44_2662	Cancer	0.603													TCGA_EL_A3ZN	Cancer	0.7069
			TCGA_E9_A6HE	Cancer	0.9										TCGA_B0_4688	Cancer	0.2051							TCGA_MP_A4TI	Cancer	0.6007													TCGA_FE_A3PB	Cancer	0.6965
			TCGA_B6_A0IE	Cancer	0.8998										TCGA_BP_4770	Cancer	0.2006							TCGA_44_3398	Cancer	0.5857													TCGA_EM_A3AL	Cancer	0.6903
			TCGA_A2_A0ST	Cancer	0.8995										TCGA_BP_4759	Cancer	0.1958							TCGA_44_2666	Cancer	0.5722													TCGA_E8_A437	Cancer	0.6872
			TCGA_E2_A15L	Cancer	0.8995										TCGA_A3_3325	Cancer	0.1906							TCGA_99_8028	Cancer	0.5613													TCGA_KS_A41L	Cancer	0.6844
			TCGA_A7_A4SA	Cancer	0.8993										TCGA_B0_5710	Cancer	0.1847							TCGA_50_5045	Cancer	0.5421													TCGA_BJ_A290	Cancer	0.6651
			TCGA_BH_A0B7	Cancer	0.8991										TCGA_DV_5565	Cancer	0.177							TCGA_38_4629	Cancer	0.5309													TCGA_EM_A3O9	Cancer	0.639
			TCGA_D8_A1JA	Cancer	0.8988										TCGA_BP_5010	Cancer	0.176							TCGA_38_4627	Cancer	0.5113													TCGA_EM_A3AO	Cancer	0.6109
			TCGA_E9_A1RD	Cancer	0.8986										TCGA_A3_3380	Cancer	0.1759							TCGA_50_8459	Cancer	0.5043													TCGA_EL_A3ZL	Cancer	0.548
			TCGA_BH_A1ET	Cancer	0.8985										TCGA_B0_5695	Cancer	0.1759							TCGA_64_5775	Cancer	0.5022													TCGA_EL_A3H5	Cancer	0.5153
			TCGA_EW_A3E8	Cancer	0.8985										TCGA_CJ_4870	Cancer	0.1724							TCGA_49_AAR3	Cancer	0.4909													TCGA_DJ_A4UR	Cancer	0.5129
			TCGA_OL_A6VQ	Cancer	0.8985										TCGA_A3_3365	Cancer	0.1677							TCGA_86_8672	Cancer	0.4195													TCGA_DJ_A4UL	Cancer	0.4978
			TCGA_A7_A3IY	Cancer	0.8984										TCGA_CJ_5677	Cancer	0.1507							TCGA_91_6848	Cancer	0.3214
			TCGA_E2_A15O	Cancer	0.8979										TCGA_B0_4696	Cancer	0.1378							TCGA_55_7726	Cancer	0.3062
			TCGA_AC_A4ZE	Cancer	0.8977										TCGA_B0_5690	Cancer	0.1193
			TCGA_AO_A12D	Cancer	0.8976										TCGA_BP_4167	Cancer	0.1169
			TCGA_AR_A2LR	Cancer	0.8973										TCGA_AK_3431	Cancer	0.0819
			TCGA_A8_A096	Cancer	0.8972										TCGA_BP_4159	Cancer	0.0751
			TCGA_E2_A1LG	Cancer	0.8972										TCGA_CZ_5451	Cancer	0
			TCGA_AO_A0JC	Cancer	0.8971
			TCGA_D8_A27E	Cancer	0.8971
			TCGA_A2_A0D3	Cancer	0.8969
			TCGA_BH_A0E7	Cancer	0.8968
			TCGA_A2_A0YT	Cancer	0.8967
			TCGA_A7_A26J	Cancer	0.8967
			TCGA_E2_A15R	Cancer	0.8965
			TCGA_MS_A51U	Cancer	0.8963
			TCGA_BH_A201	Cancer	0.8961
			TCGA_A8_A08J	Cancer	0.8957
			TCGA_D8_A1JC	Cancer	0.8957
			TCGA_B6_A401	Cancer	0.8951
			TCGA_A8_A09I	Cancer	0.895
			TCGA_D8_A1X7	Cancer	0.895
			TCGA_E2_A10E	Cancer	0.8941
			TCGA_C8_A1HK	Cancer	0.8938
			TCGA_BH_A0DT	Cancer	0.8931
			TCGA_OL_A5RV	Cancer	0.893
			TCGA_A2_A0CV	Cancer	0.8929
			TCGA_AR_A1AR	Cancer	0.8928
			TCGA_AR_A252	Cancer	0.8928
			TCGA_A8_A07O	Cancer	0.8927
			TCGA_AR_A1AT	Cancer	0.8927
			TCGA_B6_A0RG	Cancer	0.8927
			TCGA_A1_A0SJ	Cancer	0.8925
			TCGA_AC_A2FB	Cancer	0.8925
			TCGA_A7_A13H	Cancer	0.8921
			TCGA_AC_A8OP	Cancer	0.8921
			TCGA_EW_A1IY	Cancer	0.8921
			TCGA_AN_A0AM	Cancer	0.8919
			TCGA_PL_A8LV	Cancer	0.8912
			TCGA_S3_A6ZH	Cancer	0.8912
			TCGA_B6_A0WW	Cancer	0.891
			TCGA_AR_A24X	Cancer	0.8908
			TCGA_C8_A1HL	Cancer	0.8908
			TCGA_B6_A409	Cancer	0.8906
			TCGA_EW_A6S9	Cancer	0.8906
			TCGA_AN_A0AJ	Cancer	0.8905
			TCGA_C8_A12T	Cancer	0.8901
			TCGA_A2_A1FW	Cancer	0.8897
			TCGA_BH_A1EN	Cancer	0.8897
			TCGA_BH_A1F6	Cancer	0.8895
			TCGA_D8_A3Z6	Cancer	0.8894
			TCGA_E9_A1R6	Cancer	0.8893
			TCGA_A8_A095	Cancer	0.8888
			TCGA_BH_A1EW	Cancer	0.8885
			TCGA_E2_A154	Cancer	0.8884
			TCGA_AN_A0AT	Cancer	0.8878
			TCGA_BH_A1F2	Cancer	0.8877
			TCGA_A2_A4S3	Cancer	0.8871
			TCGA_AC_A62X	Cancer	0.8871
			TCGA_D8_A27T	Cancer	0.887
			TCGA_A8_A08O	Cancer	0.8869
			TCGA_BH_AB28	Cancer	0.8866
			TCGA_A8_A07F	Cancer	0.8865
			TCGA_AN_A03Y	Cancer	0.886
			TCGA_OL_A5RX	Cancer	0.8859
			TCGA_A7_A0CH	Cancer	0.8855
			TCGA_BH_A42T	Cancer	0.8854
			TCGA_E2_A1B6	Cancer	0.8854
			TCGA_A2_A4RY	Cancer	0.8849
			TCGA_E2_A1B0	Cancer	0.8849
			TCGA_A2_A0D4	Cancer	0.8848
			TCGA_AN_A0AR	Cancer	0.8844
			TCGA_D8_A27H	Cancer	0.8841
			TCGA_BH_A0HU	Cancer	0.884
			TCGA_E2_A14X	Cancer	0.8838
			TCGA_A2_A3XU	Cancer	0.8835
			TCGA_BH_A0DP	Cancer	0.8833
			TCGA_EW_A1P3	Cancer	0.8833
			TCGA_A2_A0YI	Cancer	0.8831
			TCGA_BH_A18K	Cancer	0.8831
			TCGA_AC_A3HN	Cancer	0.8829
			TCGA_EW_A1OY	Cancer	0.8829
			TCGA_BH_A18M	Cancer	0.8828
			TCGA_A2_A3Y0	Cancer	0.8827
			TCGA_C8_A8HP	Cancer	0.8826
			TCGA_BH_A0DL	Cancer	0.8823
			TCGA_D8_A1JJ	Cancer	0.8823
			TCGA_A8_A08A	Cancer	0.8822
			TCGA_E2_A109	Cancer	0.8819
			TCGA_A2_A04X	Cancer	0.8812
			TCGA_EW_A1IX	Cancer	0.8812
			TCGA_D8_A27W	Cancer	0.8809
			TCGA_A2_A1FX	Cancer	0.8806
			TCGA_C8_A26V	Cancer	0.8806
			TCGA_A7_A4SC	Cancer	0.8804
			TCGA_A1_A0SP	Cancer	0.8803
			TCGA_BH_A0DO	Cancer	0.8802
			TCGA_AN_A046	Cancer	0.88
			TCGA_E9_A1R7	Cancer	0.8799
			TCGA_BH_A209	Cancer	0.8797
			TCGA_AC_A23C	Cancer	0.8794
			TCGA_AR_A1AX	Cancer	0.879
			TCGA_E9_A1ND	Cancer	0.879
			TCGA_A7_A6VX	Cancer	0.8789
			TCGA_A2_A0YE	Cancer	0.8783
			TCGA_AO_A12E	Cancer	0.8776
			TCGA_D8_A1X5	Cancer	0.8776
			TCGA_E2_A3DX	Cancer	0.8773
			TCGA_E9_A1QZ	Cancer	0.8773
			TCGA_BH_A42U	Cancer	0.8771
			TCGA_D8_A1J9	Cancer	0.8763
			TCGA_A8_A09R	Cancer	0.8761
			TCGA_HN_A2NL	Cancer	0.876
			TCGA_A8_A07P	Cancer	0.8758
			TCGA_BH_A0BD	Cancer	0.8757
			TCGA_A2_A0D1	Cancer	0.8754
			TCGA_E9_A1R2	Cancer	0.8754
			TCGA_BH_A202	Cancer	0.8751
			TCGA_AC_A3OD	Cancer	0.875
			TCGA_AO_A0J3	Cancer	0.8749
			TCGA_A8_A085	Cancer	0.8745
			TCGA_A2_A0YK	Cancer	0.8744
			TCGA_AQ_A1H3	Cancer	0.8744
			TCGA_BH_A0B0	Cancer	0.8743
			TCGA_C8_A130	Cancer	0.8741
			TCGA_AO_A03M	Cancer	0.873
			TCGA_C8_A278	Cancer	0.873
			TCGA_OL_A66I	Cancer	0.873
			TCGA_BH_A1EV	Cancer	0.8725
			TCGA_D8_A1XD	Cancer	0.8724
			TCGA_E2_A56Z	Cancer	0.8719
			TCGA_B6_A40C	Cancer	0.8714
			TCGA_GM_A2DC	Cancer	0.871
			TCGA_A8_A07W	Cancer	0.8708
			TCGA_E2_A159	Cancer	0.8704
			TCGA_B6_A1KN	Cancer	0.8702
			TCGA_AC_A5XU	Cancer	0.8701
			TCGA_PE_A5DE	Cancer	0.8695
			TCGA_A8_A0A6	Cancer	0.8692
			TCGA_AN_A04A	Cancer	0.8692
			TCGA_A2_A0YL	Cancer	0.8688
			TCGA_D8_A27R	Cancer	0.8687
			TCGA_AR_A24Z	Cancer	0.8686
			TCGA_D8_A1JL	Cancer	0.8685
			TCGA_B6_A0RE	Cancer	0.8683
			TCGA_A2_A3KC	Cancer	0.8678
			TCGA_AR_A2LJ	Cancer	0.8677
			TCGA_A2_A1G1	Cancer	0.8676
			TCGA_B6_A0RI	Cancer	0.8673
			TCGA_EW_A1P4	Cancer	0.867
			TCGA_A2_A1G0	Cancer	0.8668
			TCGA_E9_A245	Cancer	0.8667
			TCGA_A7_A426	Cancer	0.8662
			TCGA_AO_A12H	Cancer	0.8659
			TCGA_AO_A03P	Cancer	0.8652
			TCGA_C8_A12V	Cancer	0.8652
			TCGA_A2_A0CQ	Cancer	0.8651
			TCGA_A7_A0CG	Cancer	0.865
			TCGA_A8_A07U	Cancer	0.8647
			TCGA_LL_A740	Cancer	0.8645
			TCGA_AR_A0TT	Cancer	0.8643
			TCGA_EW_A2FV	Cancer	0.8638
			TCGA_B6_A0RT	Cancer	0.8636
			TCGA_OL_A5D6	Cancer	0.8635
			TCGA_D8_A1XO	Cancer	0.8632
			TCGA_AR_A24M	Cancer	0.8626
			TCGA_A8_A07E	Cancer	0.8624
			TCGA_AO_A03R	Cancer	0.8624
			TCGA_AR_A0U4	Cancer	0.8624
			TCGA_C8_A275	Cancer	0.8618
			TCGA_D8_A1XM	Cancer	0.8612
			TCGA_LL_A5YO	Cancer	0.8607
			TCGA_AN_A0XV	Cancer	0.8603
			TCGA_A7_A6VY	Cancer	0.8602
			TCGA_BH_A0BV	Cancer	0.8596
			TCGA_GM_A2DN	Cancer	0.858
			TCGA_A2_A0T0	Cancer	0.8578
			TCGA_A2_A259	Cancer	0.8577
			TCGA_E2_A15E	Cancer	0.8576
			TCGA_E2_A155	Cancer	0.8573
			TCGA_AC_A2FK	Cancer	0.8567
			TCGA_BH_A0EB	Cancer	0.8561
			TCGA_E2_A14Q	Cancer	0.856
			TCGA_E9_A1RA	Cancer	0.8557
			TCGA_4H_AAAK	Cancer	0.8553
			TCGA_E2_A1IE	Cancer	0.8549
			TCGA_A8_A09W	Cancer	0.8548
			TCGA_A7_A13D	Cancer	0.8544
			TCGA_AC_A2FE	Cancer	0.8543
			TCGA_A8_A092	Cancer	0.8539
			TCGA_C8_A1HF	Cancer	0.8537
			TCGA_B6_A0IM	Cancer	0.8536
			TCGA_AN_A04D	Cancer	0.8535
			TCGA_B6_A0IO	Cancer	0.8533
			TCGA_A2_A0T5	Cancer	0.8532
			TCGA_LL_A441	Cancer	0.8532
			TCGA_D8_A1XB	Cancer	0.8526
			TCGA_AR_A255	Cancer	0.8525
			TCGA_C8_A26W	Cancer	0.8518
			TCGA_BH_A0DZ	Cancer	0.8517
			TCGA_BH_A0HY	Cancer	0.8511
			TCGA_BH_A0AV	Cancer	0.8508
			TCGA_BH_A0GZ	Cancer	0.8506
			TCGA_A8_A086	Cancer	0.8505
			TCGA_E2_A10F	Cancer	0.8505
			TCGA_AR_A2LN	Cancer	0.8493
			TCGA_GM_A2DA	Cancer	0.8493
			TCGA_A2_A4RW	Cancer	0.8489
			TCGA_AN_A0FS	Cancer	0.8488
			TCGA_LD_A74U	Cancer	0.848
			TCGA_A8_A090	Cancer	0.8478
			TCGA_B6_A0RP	Cancer	0.8478
			TCGA_D8_A1XS	Cancer	0.8477
			TCGA_BH_A0DG	Cancer	0.847
			TCGA_D8_A1JF	Cancer	0.8468
			TCGA_A1_A0SG	Cancer	0.8465
			TCGA_BH_A0BW	Cancer	0.8464
			TCGA_E2_A158	Cancer	0.8459
			TCGA_BH_A1FN	Cancer	0.8458
			TCGA_A8_A06P	Cancer	0.8457
			TCGA_D8_A27V	Cancer	0.8449
			TCGA_AO_A0JF	Cancer	0.8441
			TCGA_BH_A0HI	Cancer	0.8434
			TCGA_E9_A1R5	Cancer	0.8429
			TCGA_AO_A1KO	Cancer	0.8413
			TCGA_E2_A1LS	Cancer	0.8411
			TCGA_E2_A573	Cancer	0.84
			TCGA_A2_A0D2	Cancer	0.8399
			TCGA_AN_A0XU	Cancer	0.8399
			TCGA_D8_A1JP	Cancer	0.8399
			TCGA_A8_A06U	Cancer	0.8397
			TCGA_AN_A0XS	Cancer	0.8397
			TCGA_AR_A24P	Cancer	0.8395
			TCGA_BH_A1EU	Cancer	0.8388
			TCGA_A2_A0EV	Cancer	0.8386
			TCGA_BH_A0C0	Cancer	0.8386
			TCGA_BH_A0AU	Cancer	0.8385
			TCGA_D8_A1JE	Cancer	0.8379
			TCGA_BH_A1EY	Cancer	0.8378
			TCGA_E9_A3Q9	Cancer	0.8372
			TCGA_AO_A12C	Cancer	0.8362
			TCGA_D8_A147	Cancer	0.8356
			TCGA_D8_A1X9	Cancer	0.8349
			TCGA_AR_A5QP	Cancer	0.8344
			TCGA_AR_A251	Cancer	0.8341
			TCGA_A2_A0YD	Cancer	0.8337
			TCGA_S3_AA11	Cancer	0.8334
			TCGA_E2_A108	Cancer	0.8325
			TCGA_BH_A0E1	Cancer	0.8324
			TCGA_BH_A0H7	Cancer	0.8321
			TCGA_AN_A041	Cancer	0.832
			TCGA_D8_A1X8	Cancer	0.8313
			TCGA_A8_A08G	Cancer	0.8311
			TCGA_AN_A049	Cancer	0.8308
			TCGA_A8_A0A7	Cancer	0.8306
			TCGA_B6_A40B	Cancer	0.8302
			TCGA_A2_A4RX	Cancer	0.8301
			TCGA_A8_A07C	Cancer	0.83
			TCGA_D8_A1JH	Cancer	0.8296
			TCGA_GM_A2DI	Cancer	0.8288
			TCGA_EW_A1J2	Cancer	0.8287
			TCGA_A2_A3XX	Cancer	0.8285
			TCGA_BH_A18U	Cancer	0.8285
			TCGA_C8_A3M8	Cancer	0.8285
			TCGA_A8_A08T	Cancer	0.8283
			TCGA_BH_A0B1	Cancer	0.8274
			TCGA_A1_A0SB	Cancer	0.8271
			TCGA_AR_A2LM	Cancer	0.8268
			TCGA_A2_A0T1	Cancer	0.8267
			TCGA_B6_A0WY	Cancer	0.8267
			TCGA_AC_A6IW	Cancer	0.8262
			TCGA_B6_A1KF	Cancer	0.8255
			TCGA_BH_A0E9	Cancer	0.8247
			TCGA_BH_A42V	Cancer	0.8241
			TCGA_LL_A7T0	Cancer	0.8241
			TCGA_A8_A093	Cancer	0.824
			TCGA_A1_A0SF	Cancer	0.8237
			TCGA_E9_A227	Cancer	0.8226
			TCGA_3C_AALI	Cancer	0.8224
			TCGA_AR_A1AK	Cancer	0.8223
			TCGA_AC_A2QI	Cancer	0.8218
			TCGA_AR_A1AI	Cancer	0.8218
			TCGA_E2_A1IH	Cancer	0.8217
			TCGA_A1_A0SI	Cancer	0.8215
			TCGA_AN_A0FJ	Cancer	0.8211
			TCGA_BH_A0BQ	Cancer	0.8206
			TCGA_D8_A1XL	Cancer	0.8206
			TCGA_AR_A254	Cancer	0.8203
			TCGA_A1_A0SN	Cancer	0.8199
			TCGA_GM_A2DL	Cancer	0.8196
			TCGA_A2_A0SV	Cancer	0.819
			TCGA_LQ_A4E4	Cancer	0.819
			TCGA_A8_A097	Cancer	0.8189
			TCGA_E2_A2P6	Cancer	0.8184
			TCGA_AC_A2B8	Cancer	0.8179
			TCGA_D8_A27M	Cancer	0.8169
			TCGA_D8_A73U	Cancer	0.8167
			TCGA_E9_A22A	Cancer	0.8167
			TCGA_E2_A15H	Cancer	0.8165
			TCGA_BH_A0HQ	Cancer	0.8162
			TCGA_A2_A0SX	Cancer	0.8157
			TCGA_AO_A1KT	Cancer	0.8154
			TCGA_A2_A0EP	Cancer	0.8144
			TCGA_A2_A0ES	Cancer	0.814
			TCGA_S3_AA14	Cancer	0.8135
			TCGA_A2_A0EU	Cancer	0.8134
			TCGA_E9_A22B	Cancer	0.8128
			TCGA_D8_A1Y1	Cancer	0.8122
			TCGA_A1_A0SD	Cancer	0.8121
			TCGA_AO_A03T	Cancer	0.8121
			TCGA_GM_A2D9	Cancer	0.8119
			TCGA_AR_A24S	Cancer	0.8114
			TCGA_BH_A0W5	Cancer	0.8108
			TCGA_BH_A0B6	Cancer	0.8106
			TCGA_BH_A18F	Cancer	0.8105
			TCGA_E9_A1N6	Cancer	0.8096
			TCGA_AC_A23E	Cancer	0.8084
			TCGA_BH_A0HO	Cancer	0.8081
			TCGA_C8_A12Q	Cancer	0.8081
			TCGA_E9_A229	Cancer	0.8081
			TCGA_A2_A0T4	Cancer	0.8077
			TCGA_E9_A243	Cancer	0.8077
			TCGA_A2_A1G6	Cancer	0.807
			TCGA_BH_A18I	Cancer	0.807
			TCGA_EW_A1PG	Cancer	0.8069
			TCGA_B6_A0I8	Cancer	0.8068
			TCGA_A1_A0SE	Cancer	0.8065
			TCGA_AO_A0JG	Cancer	0.8051
			TCGA_E9_A1RF	Cancer	0.805
			TCGA_D8_A145	Cancer	0.8043
			TCGA_B6_A0I5	Cancer	0.8042
			TCGA_GI_A2C8	Cancer	0.804
			TCGA_D8_A141	Cancer	0.8039
			TCGA_AR_A1AU	Cancer	0.8035
			TCGA_OL_A5RY	Cancer	0.8034
			TCGA_D8_A146	Cancer	0.8032
			TCGA_D8_A1Y2	Cancer	0.8031
			TCGA_C8_A1HI	Cancer	0.8029
			TCGA_PL_A8LZ	Cancer	0.8029
			TCGA_C8_A8HQ	Cancer	0.8028
			TCGA_BH_A0C7	Cancer	0.8026
			TCGA_D8_A1XT	Cancer	0.8026
			TCGA_E9_A2JT	Cancer	0.8019
			TCGA_D8_A1XQ	Cancer	0.8015
			TCGA_D8_A1XY	Cancer	0.801
			TCGA_A8_A0AD	Cancer	0.8009
			TCGA_BH_A8FZ	Cancer	0.8006
			TCGA_D8_A27G	Cancer	0.8003
			TCGA_A2_A0EX	Cancer	0.8
			TCGA_E9_A1NH	Cancer	0.7992
			TCGA_BH_A0HF	Cancer	0.799
			TCGA_A8_A08X	Cancer	0.7989
			TCGA_A2_A0T6	Cancer	0.7986
			TCGA_AN_A0FX	Cancer	0.7985
			TCGA_BH_A1FU	Cancer	0.798
			TCGA_A2_A04Y	Cancer	0.7979
			TCGA_E2_A1LL	Cancer	0.7975
			TCGA_BH_A5J0	Cancer	0.7969
			TCGA_EW_A1P7	Cancer	0.7968
			TCGA_OL_A97C	Cancer	0.7962
			TCGA_A8_A0A2	Cancer	0.7959
			TCGA_E2_A1IF	Cancer	0.7959
			TCGA_AQ_A7U7	Cancer	0.7954
			TCGA_BH_A0W7	Cancer	0.7952
			TCGA_AN_A0FZ	Cancer	0.7947
			TCGA_B6_A0I6	Cancer	0.7932
			TCGA_D8_A1XW	Cancer	0.7927
			TCGA_AR_A0TX	Cancer	0.7922
			TCGA_GM_A3NY	Cancer	0.7921
			TCGA_BH_A8G0	Cancer	0.7917
			TCGA_E9_A1R3	Cancer	0.7912
			TCGA_A2_A0EN	Cancer	0.7908
			TCGA_AN_A0AS	Cancer	0.7908
			TCGA_LD_A7W5	Cancer	0.7907
			TCGA_E9_A1N4	Cancer	0.7883
			TCGA_AR_A250	Cancer	0.7881
			TCGA_BH_A1F0	Cancer	0.7863
			TCGA_AC_A2FO	Cancer	0.7852
			TCGA_A2_A0T3	Cancer	0.7845
			TCGA_B6_A402	Cancer	0.7832
			TCGA_AC_A23G	Cancer	0.7828
			TCGA_AO_A0JJ	Cancer	0.7812
			TCGA_E9_A1N9	Cancer	0.7808
			TCGA_B6_A0IG	Cancer	0.7804
			TCGA_AO_A1KQ	Cancer	0.7795
			TCGA_BH_A0H3	Cancer	0.7786
			TCGA_AC_A3QP	Cancer	0.7784
			TCGA_A2_A0CK	Cancer	0.7774
			TCGA_D8_A1XU	Cancer	0.7751
			TCGA_BH_A0BZ	Cancer	0.7749
			TCGA_LL_A73Z	Cancer	0.7742
			TCGA_OL_A5DA	Cancer	0.774
			TCGA_AO_A03L	Cancer	0.7735
			TCGA_LD_A9QF	Cancer	0.7709
			TCGA_A7_A5ZX	Cancer	0.7705
			TCGA_S3_AA0Z	Cancer	0.7702
			TCGA_A2_A1FZ	Cancer	0.7699
			TCGA_AC_A3W6	Cancer	0.7699
			TCGA_AN_A0FT	Cancer	0.7695
			TCGA_E9_A1RH	Cancer	0.769
			TCGA_BH_A0BC	Cancer	0.7681
			TCGA_AN_A0FV	Cancer	0.7676
			TCGA_B6_A0X1	Cancer	0.7674
			TCGA_C8_A131	Cancer	0.7672
			TCGA_AR_A24Q	Cancer	0.7671
			TCGA_BH_A0B2	Cancer	0.7671
			TCGA_A2_A0CO	Cancer	0.767
			TCGA_BH_A0BJ	Cancer	0.7667
			TCGA_E9_A1NI	Cancer	0.7665
			TCGA_AR_A2LO	Cancer	0.7657
			TCGA_AR_A24W	Cancer	0.7656
			TCGA_E2_A1IN	Cancer	0.7656
			TCGA_AO_A03U	Cancer	0.7654
			TCGA_EW_A1P6	Cancer	0.7653
			TCGA_A8_A08R	Cancer	0.764
			TCGA_D8_A13Z	Cancer	0.7639
			TCGA_BH_A1FB	Cancer	0.7637
			TCGA_XX_A899	Cancer	0.7628
			TCGA_AR_A5QQ	Cancer	0.7625
			TCGA_UL_AAZ6	Cancer	0.7623
			TCGA_GI_A2C9	Cancer	0.7614
			TCGA_B6_A0X7	Cancer	0.7612
			TCGA_E2_A1IJ	Cancer	0.7602
			TCGA_E2_A1IO	Cancer	0.7596
			TCGA_A8_A083	Cancer	0.7593
			TCGA_GM_A2DD	Cancer	0.7591
			TCGA_AC_A6IX	Cancer	0.759
			TCGA_A2_A25E	Cancer	0.7581
			TCGA_E9_A1NE	Cancer	0.758
			TCGA_HN_A2OB	Cancer	0.758
			TCGA_BH_A0B3	Cancer	0.7573
			TCGA_PL_A8LY	Cancer	0.7572
			TCGA_A8_A09A	Cancer	0.7552
			TCGA_A8_A06R	Cancer	0.7531
			TCGA_A8_A08Z	Cancer	0.752
			TCGA_AR_A24L	Cancer	0.7519
			TCGA_EW_A2FS	Cancer	0.7519
			TCGA_C8_A134	Cancer	0.7518
			TCGA_BH_A0DX	Cancer	0.7514
			TCGA_AC_A6IV	Cancer	0.7513
			TCGA_C8_A26X	Cancer	0.7512
			TCGA_AQ_A0Y5	Cancer	0.7501
			TCGA_A2_A0YH	Cancer	0.75
			TCGA_EW_A1PF	Cancer	0.7497
			TCGA_BH_A0AW	Cancer	0.749
			TCGA_A8_A0A4	Cancer	0.7474
			TCGA_GM_A2DK	Cancer	0.7474
			TCGA_B6_A0WT	Cancer	0.7461
			TCGA_BH_A1FE	Cancer	0.746
			TCGA_C8_A138	Cancer	0.7454
			TCGA_A7_A26H	Cancer	0.7445
			TCGA_B6_A0IJ	Cancer	0.7445
			TCGA_E2_A1B1	Cancer	0.7441
			TCGA_GM_A3XN	Cancer	0.7434
			TCGA_B6_A400	Cancer	0.7432
			TCGA_B6_A0IH	Cancer	0.7425
			TCGA_AQ_A04L	Cancer	0.7419
			TCGA_A7_A0DA	Cancer	0.7418
			TCGA_D8_A27N	Cancer	0.7417
			TCGA_S3_AA17	Cancer	0.7415
			TCGA_BH_A0DQ	Cancer	0.7404
			TCGA_B6_A0WS	Cancer	0.7401
			TCGA_AC_A3YI	Cancer	0.7398
			TCGA_B6_A0RH	Cancer	0.7396
			TCGA_BH_A0HX	Cancer	0.7386
			TCGA_S3_AA15	Cancer	0.7369
			TCGA_AR_A1AO	Cancer	0.7368
			TCGA_E2_A1AZ	Cancer	0.7343
			TCGA_AR_A24O	Cancer	0.7338
			TCGA_A2_A0CM	Cancer	0.7331
			TCGA_A2_A0SU	Cancer	0.7331
			TCGA_A8_A09D	Cancer	0.733
			TCGA_B6_A0IN	Cancer	0.7327
			TCGA_Z7_A8R5	Cancer	0.7326
			TCGA_A7_A4SE	Cancer	0.7323
			TCGA_BH_A0BM	Cancer	0.729
			TCGA_C8_A1HJ	Cancer	0.7281
			TCGA_C8_A132	Cancer	0.7276
			TCGA_5L_AAT0	Cancer	0.7275
			TCGA_E2_A1IG	Cancer	0.7271
			TCGA_BH_A28O	Cancer	0.7239
			TCGA_C8_A135	Cancer	0.7236
			TCGA_A2_A04W	Cancer	0.7222
			TCGA_BH_A0DK	Cancer	0.7213
			TCGA_E9_A1NC	Cancer	0.7205
			TCGA_LL_A73Y	Cancer	0.7203
			TCGA_E9_A1NG	Cancer	0.719
			TCGA_BH_A0BO	Cancer	0.7184
			TCGA_E2_A153	Cancer	0.7169
			TCGA_A2_A3XV	Cancer	0.7163
			TCGA_A2_A04V	Cancer	0.7157
			TCGA_AC_A5EH	Cancer	0.7148
			TCGA_D8_A1JD	Cancer	0.7144
			TCGA_D8_A27I	Cancer	0.7136
			TCGA_A7_A2KD	Cancer	0.7121
			TCGA_A2_A0CX	Cancer	0.712
			TCGA_BH_A0BF	Cancer	0.7103
			TCGA_A8_A07J	Cancer	0.7101
			TCGA_BH_A0HB	Cancer	0.7099
			TCGA_AO_A0J4	Cancer	0.7092
			TCGA_A2_A25A	Cancer	0.7078
			TCGA_D8_A1JU	Cancer	0.7077
			TCGA_AN_A0XL	Cancer	0.7074
			TCGA_AN_A0AL	Cancer	0.7068
			TCGA_E2_A1L9	Cancer	0.7065
			TCGA_XX_A89A	Cancer	0.7058
			TCGA_A2_A0T2	Cancer	0.7054
			TCGA_E2_A15M	Cancer	0.7041
			TCGA_EW_A1PD	Cancer	0.7028
			TCGA_A7_A26G	Cancer	0.7011
			TCGA_JL_A3YW	Cancer	0.7001
			TCGA_E9_A1RI	Cancer	0.6997
			TCGA_C8_A12O	Cancer	0.6979
			TCGA_A7_A26I	Cancer	0.6978
			TCGA_E9_A1NA	Cancer	0.6974
			TCGA_C8_A12P	Cancer	0.6968
			TCGA_BH_A0EI	Cancer	0.6954
			TCGA_A8_A07G	Cancer	0.6953
			TCGA_A2_A25F	Cancer	0.6949
			TCGA_BH_A0BR	Cancer	0.6948
			TCGA_A2_A04P	Cancer	0.6944
			TCGA_BH_A1EO	Cancer	0.6935
			TCGA_A2_A0EW	Cancer	0.693
			TCGA_E2_A1BC	Cancer	0.6901
			TCGA_E9_A1N5	Cancer	0.6881
			TCGA_AC_A8OQ	Cancer	0.687
			TCGA_AN_A0XT	Cancer	0.6866
			TCGA_LL_A8F5	Cancer	0.6866
			TCGA_B6_A1KI	Cancer	0.6836
			TCGA_AC_A2FF	Cancer	0.6823
			TCGA_A2_A0CL	Cancer	0.6774
			TCGA_A7_A5ZW	Cancer	0.6771
			TCGA_BH_A0BP	Cancer	0.6754
			TCGA_GM_A5PX	Cancer	0.6712
			TCGA_D8_A27F	Cancer	0.6708
			TCGA_AR_A24V	Cancer	0.6704
			TCGA_A2_A0EO	Cancer	0.6664
			TCGA_D8_A1JK	Cancer	0.666
			TCGA_B6_A0RM	Cancer	0.662
			TCGA_A2_A0SW	Cancer	0.6619
			TCGA_A2_A04N	Cancer	0.6615
			TCGA_D8_A142	Cancer	0.6597
			TCGA_A2_A0CZ	Cancer	0.6595
			TCGA_BH_A0H6	Cancer	0.6593
			TCGA_AO_A0J5	Cancer	0.6591
			TCGA_C8_A273	Cancer	0.6587
			TCGA_BH_A0WA	Cancer	0.6564
			TCGA_BH_A0DI	Cancer	0.6517
			TCGA_C8_A8HR	Cancer	0.651
			TCGA_A1_A0SM	Cancer	0.6489
			TCGA_AQ_A04J	Cancer	0.6487
			TCGA_BH_A0BG	Cancer	0.6405
			TCGA_E2_A1LK	Cancer	0.6385
			TCGA_A8_A08H	Cancer	0.6371
			TCGA_AO_A0J6	Cancer	0.637
			TCGA_AO_A12A	Cancer	0.6346
			TCGA_BH_A0BL	Cancer	0.6343
			TCGA_PE_A5DC	Cancer	0.633
			TCGA_AO_A0JE	Cancer	0.6309
			TCGA_E2_A152	Cancer	0.6297
			TCGA_E2_A570	Cancer	0.629
			TCGA_C8_A12N	Cancer	0.6284
			TCGA_AN_A0XW	Cancer	0.627
			TCGA_E9_A5FL	Cancer	0.6251
			TCGA_LL_A5YP	Cancer	0.6242
			TCGA_BH_A0DE	Cancer	0.622
			TCGA_EW_A1P1	Cancer	0.6193
			TCGA_B6_A0RU	Cancer	0.612
			TCGA_BH_A0AZ	Cancer	0.612
			TCGA_B6_A0WX	Cancer	0.6109
			TCGA_EW_A1PH	Cancer	0.6103
			TCGA_AO_A12G	Cancer	0.6084
			TCGA_BH_A0HA	Cancer	0.6079
			TCGA_BH_A0E6	Cancer	0.601
			TCGA_W8_A86G	Cancer	0.6002
			TCGA_E2_A1LE	Cancer	0.5985
			TCGA_AO_A0J9	Cancer	0.5966
			TCGA_AR_A2LQ	Cancer	0.5961
			TCGA_C8_A3M7	Cancer	0.5934
			TCGA_AN_A0FL	Cancer	0.5804
			TCGA_E9_A226	Cancer	0.5802
			TCGA_AR_A24T	Cancer	0.5744
			TCGA_LL_A440	Cancer	0.5711
			TCGA_AO_A12F	Cancer	0.5663
			TCGA_AN_A0FN	Cancer	0.5657
			TCGA_A2_A3XY	Cancer	0.5651
			TCGA_AC_A3W5	Cancer	0.565
			TCGA_A7_A26F	Cancer	0.5608
			TCGA_A8_A08P	Cancer	0.5582
			TCGA_A2_A04U	Cancer	0.5564
			TCGA_BH_A0C3	Cancer	0.5502
			TCGA_BH_A0DV	Cancer	0.5367
			TCGA_BH_A0RX	Cancer	0.5341
			TCGA_A7_A6VV	Cancer	0.5284
			TCGA_B6_A0RQ	Cancer	0.5129
			TCGA_E2_A1LH	Cancer	0.5076
			TCGA_GM_A4E0	Cancer	0.5044
			TCGA_BH_A0AY	Cancer	0.4919
			TCGA_C8_A137	Cancer	0.4879
			TCGA_A1_A0SH	Cancer	0.485
			TCGA_GM_A3XG	Cancer	0.4712
			TCGA_AN_A0XN	Cancer	0.4592
			TCGA_EW_A2FR	Cancer	0.4569
			TCGA_BH_A1FH	Cancer	0.4287
			TCGA_BH_A6R9	Cancer	0.4199
			TCGA_E9_A1NF	Cancer	0.4028
			TCGA_BH_A208	Cancer	0.3462
			TCGA_E9_A22E	Cancer	0.2954
			TCGA_AC_A2QH	Cancer	0.1757
			TCGA_AC_A7VC	Cancer	0.1311
			TCGA_AC_A2QJ	Cancer	0.1073
