# Supplementary material for: Alternative splicing of PBRM1 mediates resistance to PD-1 blockade therapy in renal cancer
Source: EMBO J. 2024 Oct 7;43(22):7. doi: 10.1038/s44318-024-00262-7 (PMC11574163; doi:10.1038/s44318-024-00262-7)
Supplement: Supplementary file 9 — Dataset EV5 [file 44318_2024_262_MOESM9_ESM.xlsx]

## Sheet: Dataset EV5
Dataset EV5 : Related to Fig. 1D
BLCA			BRCA			COAD			HNSC			KICH			KIRC			KIRP			LIHC			LUAD			LUSC			PRAD			READ			STAD			THCA			UCEC
TCGA dataset	Samply type	PBRM1 mRNA FPKM	TCGA dataset	Samply type	PBRM1 mRNA FPKM	TCGA dataset	Samply type	PBRM1 mRNA FPKM	TCGA dataset	Samply type	PBRM1 mRNA FPKM	TCGA dataset	Samply type	PBRM1 mRNA FPKM	TCGA dataset	Samply type	PBRM1 mRNA FPKM	TCGA dataset	Samply type	PBRM1 mRNA FPKM	TCGA dataset	Samply type	PBRM1 mRNA FPKM	TCGA dataset	Samply type	PBRM1 mRNA FPKM	TCGA dataset	Samply type	PBRM1 mRNA FPKM	TCGA dataset	Samply type	PBRM1 mRNA FPKM	TCGA dataset	Samply type	PBRM1 mRNA FPKM	TCGA dataset	Samply type	PBRM1 mRNA FPKM	TCGA dataset	Samply type	PBRM1 mRNA FPKM	TCGA dataset	Samply type	PBRM1 mRNA FPKM
TCGA_BT_A20Q	Normal	8.3391	TCGA_BH_A1EU	Normal	12.6667	TCGA_AA_3511	Normal	7.46765	TCGA_HD_A6I0	Normal	2.25619	TCGA_KN_8426	Normal	5.33368	TCGA_B0_5697	Normal	4.52994	TCGA_BQ_7061	Normal	3.34122	TCGA_DD_A39X	Normal	1.65581	TCGA_44_6777	Normal	5.68848	TCGA_77_7142	Normal	8.65522	TCGA_CH_5761	Normal	7.59359	TCGA_AG_3742	Normal	7.138	TCGA_HU_A4GY	Normal	9.49585	TCGA_EL_A3ZQ	Normal	6.18601	TCGA_AX_A2HA	Normal	4.82957
TCGA_GC_A3BM	Normal	6.84482	TCGA_BH_A203	Normal	13.9416	TCGA_AA_3517	Normal	5.05779	TCGA_CV_7438	Normal	6.6179	TCGA_KN_8432	Normal	2.61375	TCGA_CZ_5454	Normal	4.53701	TCGA_GL_6846	Normal	3.12101	TCGA_DD_A1EC	Normal	3.42339	TCGA_55_6979	Normal	7.35837	TCGA_22_5482	Normal	6.49277	TCGA_EJ_7317	Normal	8.97071	TCGA_AF_5654	Normal	6.8915	TCGA_IP_7968	Normal	5.66903	TCGA_BJ_A290	Normal	7.43825	TCGA_AJ_A2QL	Normal	6.32611
TCGA_K4_A3WV	Normal	6.81452	TCGA_E9_A1RH	Normal	9.89485	TCGA_AA_3496	Normal	6.85605	TCGA_CV_7242	Normal	6.56108	TCGA_KO_8415	Normal	4.63647	TCGA_CZ_5458	Normal	3.66527	TCGA_GL_A59R	Normal	4.0507	TCGA_DD_A1EL	Normal	2.43432	TCGA_44_3396	Normal	6.9239	TCGA_34_7107	Normal	5.79144	TCGA_CH_5768	Normal	9.89782	TCGA_AH_6643	Normal	7.54568	TCGA_CG_5721	Normal	3.67383	TCGA_BJ_A3PR	Normal	3.88342	TCGA_FL_A1YL	Normal	7.55442
TCGA_BT_A2LA	Normal	4.88445	TCGA_BH_A18J	Normal	10.3389	TCGA_A6_5659	Normal	6.66739	TCGA_CV_6939	Normal	3.70101	TCGA_KN_8436	Normal	3.61051	TCGA_CJ_5672	Normal	5.07448	TCGA_BQ_5894	Normal	3.14588	TCGA_DD_A39W	Normal	1.96979	TCGA_49_6742	Normal	5.51922	TCGA_43_6143	Normal	5.47601	TCGA_EJ_7784	Normal	10.7407	TCGA_AF_2692	Normal	9.63543	TCGA_HU_A4GH	Normal	9.83041	TCGA_KS_A41J	Normal	7.49467	TCGA_FL_A3WE	Normal	6.15146
TCGA_BT_A20U	Normal	5.30293	TCGA_BH_A0E0	Normal	5.48392	TCGA_AA_3713	Normal	4.12501	TCGA_CV_7183	Normal	4.42557	TCGA_KN_8424	Normal	3.54884	TCGA_CZ_5462	Normal	4.29937	TCGA_P4_A5ED	Normal	4.60429	TCGA_DD_A3A5	Normal	1.73153	TCGA_50_5931	Normal	5.97497	TCGA_77_7338	Normal	6.97889	TCGA_EJ_7125	Normal	4.47668	TCGA_AF_3400	Normal	7.29815	TCGA_HU_A4GP	Normal	11.8332	TCGA_BJ_A2N9	Normal	6.48218	TCGA_AJ_A3NE	Normal	10.6067
TCGA_K4_A54R	Normal	6.84146	TCGA_BH_A18U	Normal	10.3246	TCGA_AA_3655	Normal	4.94901	TCGA_CV_7177	Normal	7.64428	TCGA_KL_8324	Normal	3.81264	TCGA_CZ_5453	Normal	5.71564	TCGA_BQ_5887	Normal	4.31626	TCGA_DD_A3A3	Normal	1.91975	TCGA_44_6147	Normal	6.00567	TCGA_77_7138	Normal	7.71465	TCGA_G9_6365	Normal	4.62509	TCGA_AF_2691	Normal	7.59744	TCGA_BR_6454	Normal	5.72475	TCGA_BJ_A2N8	Normal	9.24434	TCGA_AX_A0IZ	Normal	12.1869
TCGA_BT_A20N	Normal	9.02144	TCGA_BH_A18R	Normal	12.1001	TCGA_AZ_6601	Normal	7.83987	TCGA_CV_6961	Normal	4.89111	TCGA_KN_8429	Normal	2.77366	TCGA_CZ_5469	Normal	4.36418	TCGA_BQ_5888	Normal	3.2966	TCGA_DD_A39V	Normal	1.65373	TCGA_49_6761	Normal	5.86502	TCGA_22_5471	Normal	6.3797	TCGA_EJ_A8FO	Normal	5.94932	TCGA_AG_3732	Normal	11.1893	TCGA_CG_5730	Normal	4.17206	TCGA_BJ_A2NA	Normal	6.48698	TCGA_BG_A3PP	Normal	9.31498
TCGA_CU_A0YN	Normal	10.4873	TCGA_A7_A0DC	Normal	10.7263	TCGA_AA_3514	Normal	5.97761	TCGA_CV_7178	Normal	4.14366	TCGA_KN_8422	Normal	5.49279	TCGA_CW_5589	Normal	4.81957	TCGA_GL_7966	Normal	6.29525	TCGA_BC_A110	Normal	2.52609	TCGA_50_5936	Normal	8.70926	TCGA_56_7823	Normal	8.11977	TCGA_HC_8262	Normal	9.83728	TCGA_AG_3731	Normal	6.34145	TCGA_HU_A4GN	Normal	7.09976	TCGA_EL_A3GZ	Normal	11.3543	TCGA_BK_A0CB	Normal	8.69537
TCGA_BT_A2LB	Normal	5.66553	TCGA_GI_A2C8	Normal	4.90907	TCGA_AA_3697	Normal	5.52134	TCGA_CV_7101	Normal	8.56525	TCGA_KN_8435	Normal	4.85194	TCGA_CJ_5677	Normal	5.40441	TCGA_Y8_A8RY	Normal	4.59342	TCGA_DD_A3A1	Normal	1.44331	TCGA_44_5645	Normal	6.63731	TCGA_77_7337	Normal	7.57546	TCGA_EJ_7321	Normal	7.63453	TCGA_AG_3725	Normal	2.97436	TCGA_CG_5722	Normal	6.64721	TCGA_EL_A3N3	Normal	12.1501	TCGA_AJ_A3NC	Normal	6.72662
TCGA_GD_A2C5	Normal	7.62239	TCGA_BH_A1FN	Normal	9.01196	TCGA_AZ_6598	Normal	6.11181	TCGA_CV_7097	Normal	4.4955	TCGA_KN_8430	Normal	3.15845	TCGA_CJ_5678	Normal	4.59245	TCGA_BQ_5890	Normal	5.04874	TCGA_DD_A1EB	Normal	3.02576	TCGA_44_6145	Normal	5.73843	TCGA_60_2709	Normal	4.46255	TCGA_HC_7752	Normal	6.01202	TCGA_AF_2689	Normal	7.13372	TCGA_FP_7829	Normal	8.62724	TCGA_EL_A3T8	Normal	6.22716	TCGA_FL_A1YF	Normal	8.50896
TCGA_K4_A5RI	Normal	4.59748	TCGA_AC_A23H	Normal	8.90845	TCGA_A6_2678	Normal	5.97679	TCGA_CV_7103	Normal	6.97704	TCGA_KN_8437	Normal	6.30194	TCGA_CZ_5465	Normal	6.42121	TCGA_DZ_6132	Normal	5.93644	TCGA_DD_A1EI	Normal	2.98609	TCGA_91_6836	Normal	7.83373	TCGA_90_6837	Normal	7.50681	TCGA_HC_7819	Normal	9.61735	TCGA_AF_2687	Cancer	7.699	TCGA_IN_AB1X	Normal	10.1068	TCGA_EL_A3TB	Normal	7.90038	TCGA_FL_A1YT	Normal	6.58564
TCGA_GC_A6I3	Normal	3.00957	TCGA_E2_A158	Normal	9.53684	TCGA_AA_3531	Normal	4.38121	TCGA_CV_7250	Normal	6.10661	TCGA_KN_8428	Normal	4.35493	TCGA_B0_5705	Normal	5.21039	TCGA_BQ_7044	Normal	2.87225	TCGA_BC_A10R	Normal	2.25773	TCGA_49_4490	Normal	3.88807	TCGA_58_8386	Normal	4.4792	TCGA_HC_7740	Normal	5.34412	TCGA_AF_2690	Cancer	5.50443	TCGA_BR_7704	Normal	7.34028	TCGA_EL_A3ZT	Normal	8.08471	TCGA_E6_A1M0	Normal	11.634
TCGA_BL_A13J	Normal	9.07294	TCGA_E9_A1RB	Normal	13.355	TCGA_AA_3534	Normal	5.79073	TCGA_CV_7416	Normal	5.40836	TCGA_KL_8336	Normal	5.77433	TCGA_A3_3387	Normal	3.20626	TCGA_BQ_5891	Normal	4.16165	TCGA_DD_A1EH	Normal	1.96431	TCGA_49_6745	Normal	4.27813	TCGA_22_4609	Normal	8.42408	TCGA_EJ_7793	Normal	8.39557	TCGA_AF_2691	Cancer	2.24759	TCGA_BR_7703	Normal	7.14345	TCGA_DO_A1JZ	Normal	10.0921	TCGA_FL_A1YQ	Normal	6.26286
TCGA_GD_A3OP	Normal	6.73915	TCGA_E2_A15I	Normal	11.9331	TCGA_AA_3525	Normal	4.9972	TCGA_CV_7245	Normal	5.94485	TCGA_KL_8339	Normal	2.55727	TCGA_CZ_4864	Normal	3.61036	TCGA_BQ_7059	Normal	3.77512	TCGA_DD_A11C	Normal	2.91364	TCGA_55_6971	Normal	7.46339	TCGA_22_5489	Normal	5.59739	TCGA_HC_8258	Normal	4.08068	TCGA_AF_2692	Cancer	5.65961	TCGA_BR_6453	Normal	4.86189	TCGA_EL_A3MY	Normal	9.46293	TCGA_FL_A1YG	Normal	7.38983
TCGA_BT_A20R	Normal	9.02896	TCGA_BH_A0BA	Normal	10.1915	TCGA_AA_3527	Normal	5.78336	TCGA_CV_6943	Normal	8.26918	TCGA_KN_8423	Normal	4.50209	TCGA_CZ_5984	Normal	5.65	TCGA_DZ_6134	Normal	4.05578	TCGA_DD_A1EJ	Normal	2.92438	TCGA_55_6970	Normal	9.00733	TCGA_34_8454	Normal	6.51408	TCGA_CH_5769	Normal	9.26285	TCGA_AF_2693	Cancer	3.49616	TCGA_BR_7717	Normal	5.07015	TCGA_EL_A3ZG	Normal	6.27556	TCGA_AJ_A3NH	Normal	6.05711
TCGA_CU_A0YR	Normal	8.3678	TCGA_BH_A0DO	Normal	10.0738	TCGA_AA_3663	Normal	6.15273	TCGA_CV_6960	Normal	8.44923	TCGA_KN_8434	Normal	3.82996	TCGA_CZ_5467	Normal	2.93904	TCGA_A4_A57E	Normal	3.19647	TCGA_DD_A3A4	Normal	2.76595	TCGA_44_2655	Normal	6.35448	TCGA_51_4081	Normal	5.86621	TCGA_EJ_7315	Normal	11.466	TCGA_AF_3400	Cancer	2.69258	TCGA_BR_7716	Normal	7.83089	TCGA_H2_A2K9	Normal	10.6353	TCGA_FL_A1YH	Normal	2.62988
TCGA_GC_A3WC	Normal	6.48268	TCGA_E2_A1LS	Normal	11.7847	TCGA_AA_3489	Normal	5.18607	TCGA_CV_7255	Normal	8.14236	TCGA_KL_8326	Normal	3.17573	TCGA_CZ_5461	Normal	4.83224	TCGA_BQ_5884	Normal	3.44436	TCGA_BC_A10Y	Normal	3.98381	TCGA_44_2665	Normal	5.31061	TCGA_22_4593	Normal	4.86257	TCGA_EJ_7330	Normal	8.26553	TCGA_AG_3574	Cancer	3.20311	TCGA_IN_7806	Normal	6.92243	TCGA_BJ_A28R	Normal	8.55053	TCGA_AX_A2HC	Normal	6.79945
TCGA_BT_A20W	Normal	9.94017	TCGA_GI_A2C9	Normal	9.54371	TCGA_A6_2686	Normal	5.21072	TCGA_CV_7423	Normal	4.18697	TCGA_KN_8425	Normal	4.00362	TCGA_CZ_4865	Normal	5.15943	TCGA_BQ_5875	Normal	4.74703	TCGA_DD_A113	Normal	2.24982	TCGA_38_4625	Normal	4.3099	TCGA_22_5481	Normal	5.37204	TCGA_EJ_7792	Normal	9.61217	TCGA_AG_3575	Cancer	3.92188	TCGA_HU_A4GC	Normal	8.2598	TCGA_EL_A3TA	Normal	9.02756	TCGA_AX_A1CK	Normal	5.34639
TCGA_GD_A3OQ	Normal	10.3812	TCGA_BH_A0BQ	Normal	11.7271	TCGA_AA_3662	Normal	5.56057	TCGA_CV_7261	Normal	9.53709	TCGA_KN_8431	Normal	3.95044	TCGA_CZ_5987	Normal	8.54521	TCGA_BQ_7055	Normal	4.43058	TCGA_DD_A1EG	Normal	1.79239	TCGA_91_6847	Normal	6.56032	TCGA_33_4587	Normal	3.79989	TCGA_G9_6384	Normal	6.79971	TCGA_AG_3578	Cancer	7.37978	TCGA_CG_5734	Normal	3.06043	TCGA_BJ_A3PU	Normal	10.0791	TCGA_AX_A0J0	Normal	8.04955
TCGA_BL_A0C8	Cancer	41.7278	TCGA_A7_A0CE	Normal	6.14393	TCGA_AA_3516	Normal	4.28468	TCGA_CV_7406	Normal	3.78708	TCGA_KO_8403	Normal	4.7867	TCGA_CZ_5456	Normal	2.85947	TCGA_BQ_7045	Normal	5.5696	TCGA_G3_A3CH	Normal	2.57603	TCGA_91_6835	Normal	7.95257	TCGA_43_7658	Normal	6.6612	TCGA_EJ_7783	Normal	7.87712	TCGA_AG_3580	Cancer	3.5613	TCGA_HU_8238	Normal	3.23109	TCGA_EL_A3ZS	Normal	4.40199	TCGA_AX_A05Y	Normal	8.91496
TCGA_BL_A0C8	Cancer	22.6101	TCGA_BH_A0C3	Normal	9.36575	TCGA_A6_2671	Normal	5.35229	TCGA_CV_6933	Normal	2.45508	TCGA_KN_8427	Normal	3.68202	TCGA_B8_4622	Normal	4.47246	TCGA_BQ_7051	Normal	4.13969	TCGA_BC_A10X	Normal	3.14682	TCGA_55_6983	Normal	7.74989	TCGA_22_5472	Normal	8.79908	TCGA_EJ_7781	Normal	13.0774	TCGA_AG_3581	Cancer	2.12537	TCGA_CG_5728	Normal	4.92168	TCGA_EL_A3ZL	Normal	7.67864	TCGA_DI_A2QU	Normal	8.26675
TCGA_C4_A0EZ	Cancer	13.6259	TCGA_BH_A0BW	Normal	12.4219	TCGA_A6_5662	Normal	6.55853	TCGA_CV_7440	Normal	8.08064	TCGA_KN_8419	Normal	3.54937	TCGA_CJ_5681	Normal	4.55899	TCGA_BQ_5878	Normal	3.57135	TCGA_DD_A39Z	Normal	1.49541	TCGA_73_4676	Normal	4.42017	TCGA_43_6647	Normal	6.68316	TCGA_HC_7737	Normal	5.65339	TCGA_AG_3582	Cancer	6.48875	TCGA_BR_6802	Normal	2.23672	TCGA_EL_A3T1	Normal	9.28299	TCGA_BK_A13C	Normal	7.96663
TCGA_C4_A0F0	Cancer	5.09668	TCGA_E9_A1N6	Normal	9.72097	TCGA_A6_5665	Normal	5.80207	TCGA_CV_7425	Normal	3.97614	TCGA_KN_8433	Normal	3.79618	TCGA_B0_5712	Normal	7.23432	TCGA_A4_A4ZT	Normal	4.17783	TCGA_BC_A10W	Normal	2.27499	TCGA_55_6984	Normal	5.71263	TCGA_56_7222	Normal	8.50871	TCGA_EJ_7123	Normal	12.5157	TCGA_AG_3583	Cancer	2.49017	TCGA_HU_A4HB	Normal	11.6454	TCGA_EL_A3ZH	Normal	7.97712	TCGA_DI_A2QY	Normal	5.1568
TCGA_C4_A0F1	Cancer	4.66881	TCGA_BH_A18Q	Normal	12.8701	TCGA_A6_2684	Normal	3.81259	TCGA_CV_7437	Normal	6.7617	TCGA_KL_8329	Normal	4.65731	TCGA_CJ_5676	Normal	5.53732	TCGA_P4_A5E8	Normal	3.04149	TCGA_BD_A3EP	Normal	2.8228	TCGA_55_6986	Normal	7.70633	TCGA_85_7710	Normal	8.35572	TCGA_HC_7745	Normal	6.19967	TCGA_AG_3584	Cancer	2.08403	TCGA_BR_6457	Normal	5.48487	TCGA_ET_A3DW	Normal	8.6762	TCGA_BG_A3EW	Normal	5.5204
TCGA_C4_A0F6	Cancer	11.454	TCGA_BH_A0DZ	Normal	4.87982	TCGA_AA_3712	Normal	5.96412	TCGA_CV_7235	Normal	7.15017	TCGA_KL_8323	Cancer	4.74068	TCGA_B0_5699	Normal	4.86814	TCGA_B9_4115	Normal	4.81493	TCGA_FV_A3I0	Normal	1.64124	TCGA_49_4512	Normal	4.35647	TCGA_56_8309	Normal	5.69378	TCGA_J4_A83J	Normal	5.85105	TCGA_AG_3586	Cancer	4.44468	TCGA_BR_7851	Normal	5.42782	TCGA_EM_A3ST	Normal	4.87351	TCGA_AX_A1CI	Normal	8.55448
TCGA_C4_A0F7	Cancer	5.35458	TCGA_BH_A1EV	Normal	15.8346	TCGA_A6_5667	Normal	6.04456	TCGA_CV_7432	Normal	4.81915	TCGA_KL_8324	Cancer	2.23544	TCGA_B8_5552	Normal	13.2455	TCGA_BQ_5877	Normal	3.61696	TCGA_DD_A3A8	Normal	0.79955	TCGA_44_6146	Normal	8.46913	TCGA_56_7580	Normal	7.4504	TCGA_G9_6496	Normal	4.6123	TCGA_AG_3587	Cancer	3.86091	TCGA_FP_7735	Normal	6.80099	TCGA_EM_A1CV	Normal	9.55573	TCGA_AX_A2H8	Normal	11.0123
TCGA_BT_A0S7	Cancer	12.2975	TCGA_BH_A0DQ	Normal	11.5871	TCGA_AA_3660	Normal	4.12457	TCGA_CV_6959	Normal	5.8781	TCGA_KL_8325	Cancer	5.95856	TCGA_CW_6090	Normal	5.56924	TCGA_BQ_5882	Normal	3.53667	TCGA_DD_A116	Normal	1.75426	TCGA_38_4627	Normal	3.51836	TCGA_77_7335	Normal	4.99883	TCGA_EJ_7794	Normal	11.3671	TCGA_AG_3591	Cancer	4.3562	TCGA_BR_8060	Normal	5.68327	TCGA_EM_A1CW	Normal	11.1139	TCGA_FL_A1YI	Normal	9.44139
TCGA_CU_A0YN	Cancer	6.7215	TCGA_BH_A0BV	Normal	11.9596	TCGA_AZ_6605	Normal	7.50282	TCGA_H7_A6C5	Normal	6.50232	TCGA_KL_8326	Cancer	1.55879	TCGA_CZ_5466	Normal	5.10252	TCGA_DZ_6131	Normal	4.43974	TCGA_FV_A23B	Normal	2.8189	TCGA_49_6743	Normal	5.32059	TCGA_56_8623	Normal	5.81332	TCGA_HC_7211	Normal	3.98781	TCGA_AG_3592	Cancer	7.04516	TCGA_IN_AB1V	Normal	12.8121	TCGA_GE_A2C6	Normal	8.46892	TCGA_BK_A4ZD	Normal	11.9141
TCGA_CU_A0YO	Cancer	5.09124	TCGA_BH_A0DG	Normal	13.0015	TCGA_AA_3518	Normal	5.10211	TCGA_HD_A6HZ	Normal	2.37023	TCGA_KL_8327	Cancer	1.03304	TCGA_B0_4712	Normal	4.7554	TCGA_DZ_6133	Normal	3.96486	TCGA_FV_A3I1	Normal	2.71006	TCGA_44_6776	Normal	8.70807	TCGA_33_6737	Normal	7.25299	TCGA_HC_7738	Normal	5.91142	TCGA_AG_3593	Cancer	7.99522	TCGA_BR_7715	Normal	4.58758	TCGA_EL_A3MX	Normal	6.15548	TCGA_BG_A2AD	Normal	6.02163
TCGA_CU_A0YR	Cancer	7.74757	TCGA_BH_A208	Normal	12.2753	TCGA_A6_2675	Normal	8.46252	TCGA_CV_6956	Normal	5.22407	TCGA_KL_8328	Cancer	2.12036	TCGA_CZ_5985	Normal	5.05633	TCGA_GL_A9DE	Normal	3.78591	TCGA_BC_A10Q	Normal	2.07934	TCGA_91_6831	Normal	8.83887	TCGA_39_5040	Normal	4.6227	TCGA_EJ_7797	Normal	6.61242	TCGA_AG_3594	Cancer	4.42852	TCGA_CG_5733	Normal	4.46657	TCGA_EM_A1CU	Normal	8.50876	TCGA_FL_A1YM	Normal	8.43482
TCGA_BT_A0YX	Cancer	6.37125	TCGA_BH_A18K	Normal	10.807	TCGA_A6_2685	Normal	6.49084	TCGA_CV_7252	Normal	8.73695	TCGA_KL_8329	Cancer	3.97928	TCGA_CW_5584	Normal	5.95661	TCGA_BQ_5879	Normal	3.77801	TCGA_DD_A11D	Normal	1.99269	TCGA_91_6828	Normal	7.69602	TCGA_56_7582	Normal	8.23256	TCGA_G9_6356	Normal	5.15374	TCGA_AG_3598	Cancer	4.08581	TCGA_CG_5720	Normal	4.31083	TCGA_FY_A3TY	Normal	8.45851	TCGA_AX_A1CF	Normal	4.83057
TCGA_BL_A13I	Cancer	22.7002	TCGA_E9_A1N5	Normal	12.3959	TCGA_A6_2683	Normal	6.15445	TCGA_CV_6934	Normal	6.4527	TCGA_KL_8330	Cancer	4.59405	TCGA_A3_3358	Normal	2.91085	TCGA_BQ_7046	Normal	3.3644	TCGA_FV_A2QR	Normal	2.74578	TCGA_44_6144	Normal	6.28672	TCGA_22_5491	Normal	4.56137	TCGA_EJ_7331	Normal	10.1953	TCGA_AG_3599	Cancer	4.99726	TCGA_IN_8663	Normal	8.05688	TCGA_EL_A3ZK	Normal	8.42863	TCGA_FL_A1YN	Normal	6.54238
TCGA_BL_A13I	Cancer	8.65873	TCGA_E2_A1IG	Normal	10.3469	TCGA_A6_2679	Normal	5.4014	TCGA_CV_6955	Normal	8.35946	TCGA_KL_8331	Cancer	2.81266	TCGA_B8_4619	Normal	2.8717	TCGA_AL_3466	Cancer	3.26708	TCGA_DD_A11A	Normal	3.14794	TCGA_50_5930	Normal	5.17186	TCGA_43_6773	Normal	6.76034	TCGA_EJ_7789	Normal	7.80941	TCGA_AG_3600	Cancer	4.02287	TCGA_BR_4187	Cancer	9.33633	TCGA_BJ_A28W	Normal	2.44548	TCGA_FL_A1YU	Normal	6.46791
TCGA_BL_A13J	Cancer	12.6088	TCGA_BH_A18M	Normal	11.0863	TCGA_AA_3522	Normal	6.44072	TCGA_CV_7434	Normal	6.30814	TCGA_KL_8332	Cancer	4.05378	TCGA_B0_5711	Normal	5.84824	TCGA_AL_3467	Cancer	7.45711	TCGA_DD_A3A2	Normal	1.45715	TCGA_38_4626	Normal	4.50027	TCGA_56_8082	Normal	6.31746	TCGA_G9_6499	Normal	5.42732	TCGA_AG_3601	Cancer	3.52807	TCGA_BR_4191	Cancer	7.10251	TCGA_EL_A3ZP	Normal	9.42236	TCGA_AX_A2HD	Normal	4.26867
TCGA_BL_A13J	Cancer	23.1797	TCGA_E9_A1N9	Normal	9.85244	TCGA_AZ_6600	Normal	8.09953	TCGA_CV_6938	Normal	8.98923	TCGA_KL_8333	Cancer	4.47869	TCGA_CJ_6033	Normal	3.28955	TCGA_AL_3468	Cancer	4.87658	TCGA_BD_A2L6	Normal	3.3432	TCGA_50_5935	Normal	8.22936	TCGA_43_5670	Normal	7.9566	TCGA_EJ_7786	Normal	11.5236	TCGA_AG_3602	Cancer	1.63041	TCGA_BR_4201	Cancer	8.7915	TCGA_EL_A3T7	Normal	7.67792	TCGA_FL_A1YV	Normal	5.71026
TCGA_DK_A1A3	Cancer	5.97295	TCGA_BH_A0AZ	Normal	12.762	TCGA_F4_6704	Normal	8.67197	TCGA_CV_7424	Normal	9.58891	TCGA_KL_8334	Cancer	3.31136	TCGA_CW_6087	Normal	4.42538	TCGA_AL_3471	Cancer	3.90253	TCGA_EP_A12J	Normal	1.90037	TCGA_38_4632	Normal	5.13421	TCGA_43_7657	Normal	7.13597	TCGA_G9_6362	Normal	5.53682	TCGA_AG_3605	Cancer	2.42978	TCGA_BR_4253	Cancer	9.58177	TCGA_BJ_A28X	Normal	7.86657	TCGA_AP_A051	Cancer	8.38549
TCGA_DK_A1A5	Cancer	14.078	TCGA_BH_A0DD	Normal	12.0719	TCGA_AA_3520	Normal	5.92453	TCGA_H7_A6C4	Normal	2.94518	TCGA_KL_8335	Cancer	3.50186	TCGA_B8_4620	Normal	5.56577	TCGA_AL_3472	Cancer	2.65209	TCGA_DD_A3A6	Normal	1.28493	TCGA_55_6975	Normal	8.01782	TCGA_43_6771	Normal	4.94012	TCGA_G9_6351	Normal	5.69326	TCGA_AG_3608	Cancer	3.30109	TCGA_BR_4256	Cancer	9.91628	TCGA_EL_A3T0	Normal	9.95677	TCGA_AP_A052	Cancer	2.71209
TCGA_DK_A1A6	Cancer	6.92542	TCGA_BH_A0BJ	Normal	10.8787	TCGA_A6_2682	Normal	6.00226	TCGA_HD_8635	Normal	8.92216	TCGA_KL_8336	Cancer	4.26401	TCGA_CW_5581	Normal	4.68889	TCGA_AL_3473	Cancer	1.97021	TCGA_EP_A26S	Normal	1.98342	TCGA_49_6744	Normal	8.7198	TCGA_56_8083	Normal	5.27986	TCGA_EJ_7328	Normal	10.6894	TCGA_AG_3609	Cancer	2.57156	TCGA_BR_4257	Cancer	10.1627	TCGA_EL_A3T6	Normal	6.70694	TCGA_AP_A053	Cancer	13.614
TCGA_DK_A1A7	Cancer	3.25687	TCGA_BH_A0BT	Normal	9.76813	TCGA_AZ_6603	Normal	7.37439	TCGA_CV_6936	Normal	6.00765	TCGA_KL_8337	Cancer	4.481	TCGA_B0_5691	Normal	6.13514	TCGA_B3_3925	Cancer	7.63854	TCGA_DD_A118	Normal	1.58577	TCGA_50_5933	Normal	8.54822	TCGA_90_7767	Normal	7.51257	TCGA_EJ_7327	Normal	10.0207	TCGA_AG_3611	Cancer	4.67963	TCGA_BR_4267	Cancer	10.0581	TCGA_EL_A3H1	Normal	9.99374	TCGA_AP_A054	Cancer	15.2855
TCGA_DK_A1AA	Cancer	10.232	TCGA_BH_A0BS	Normal	8.42871	TCGA_A6_2680	Normal	3.81411	TCGA_CV_7238	Normal	5.24961	TCGA_KL_8338	Cancer	2.64201	TCGA_CZ_5463	Normal	5.5318	TCGA_B3_3926	Cancer	7.17519	TCGA_DD_A119	Normal	2.58642	TCGA_44_6778	Normal	7.75706	TCGA_56_7579	Normal	7.53651	TCGA_EJ_7314	Normal	11.3332	TCGA_AG_3612	Cancer	3.93498	TCGA_BR_4279	Cancer	8.47308	TCGA_EL_A3N2	Normal	8.27152	TCGA_AP_A056	Cancer	4.51005
TCGA_DK_A1AB	Cancer	4.89354	TCGA_A7_A0D9	Normal	12.2532	TCGA_AZ_6599	Normal	7.87061	TCGA_CV_6962	Normal	6.97523	TCGA_KL_8339	Cancer	4.64048	TCGA_CJ_5680	Normal	7.01241	TCGA_B3_4103	Cancer	8.96176	TCGA_DD_A1EE	Normal	2.84897	TCGA_50_5939	Normal	7.64126	TCGA_22_5478	Normal	8.39599	TCGA_HC_8260	Normal	6.89848	TCGA_AG_3725	Cancer	6.21052	TCGA_BR_4280	Cancer	11.4409	TCGA_E8_A2JQ	Normal	9.9586	TCGA_AP_A059	Cancer	3.10172
TCGA_DK_A1AC	Cancer	9.90959	TCGA_BH_A0BM	Normal	7.2531	TCGA_A6_2671	Cancer	3.16177	TCGA_CV_7091	Normal	4.33827	TCGA_KL_8340	Cancer	3.39306	TCGA_CZ_5457	Normal	3.45042	TCGA_B3_4104	Cancer	11.7499	TCGA_BC_A216	Normal	1.63621	TCGA_55_6968	Normal	5.53435	TCGA_22_5483	Normal	6.047	TCGA_G9_6363	Normal	8.68503	TCGA_AG_3726	Cancer	1.8053	TCGA_BR_4294	Cancer	4.70728	TCGA_EL_A3ZR	Normal	7.14453	TCGA_AP_A05A	Cancer	2.43588
TCGA_DK_A1AD	Cancer	8.96198	TCGA_BH_A0C0	Normal	11.0381	TCGA_A6_2672	Cancer	17.2179	TCGA_WA_A7GZ	Normal	5.37808	TCGA_KL_8341	Cancer	3.59488	TCGA_CZ_5470	Normal	5.33975	TCGA_B9_4113	Cancer	4.34692	TCGA_BC_A10Z	Normal	2.764	TCGA_55_6985	Normal	8.1262	TCGA_56_8201	Normal	5.72791	TCGA_HC_8259	Normal	6.49836	TCGA_AG_3727	Cancer	2.27051	TCGA_CG_4301	Cancer	7.53907	TCGA_EL_A3ZO	Normal	7.83041	TCGA_AP_A05D	Cancer	1.26091
TCGA_DK_A1AE	Cancer	8.08541	TCGA_BH_A0H7	Normal	6.31702	TCGA_A6_2672	Cancer	4.79268	TCGA_CV_6935	Normal	6.45743	TCGA_KL_8342	Cancer	3.86258	TCGA_CZ_4863	Normal	5.05937	TCGA_B9_4115	Cancer	2.72802	TCGA_FV_A3R2	Normal	1.76943	TCGA_50_6595	Normal	7.49315	TCGA_77_8008	Normal	6.23656	TCGA_G9_6342	Normal	5.85792	TCGA_AG_3728	Cancer	2.39781	TCGA_CG_4304	Cancer	9.53814	TCGA_EL_A3H7	Normal	7.76863	TCGA_AP_A05H	Cancer	1.83611
TCGA_DK_A1AF	Cancer	8.49601	TCGA_A7_A0DB	Normal	9.99039	TCGA_A6_2674	Cancer	11.4214	TCGA_BA_4074	Cancer	2.54754	TCGA_KL_8343	Cancer	3.87271	TCGA_B2_5641	Normal	5.9545	TCGA_B9_4116	Cancer	5.62825	TCGA_ES_A2HT	Normal	2.07547	TCGA_55_6982	Normal	8.70364	TCGA_92_7340	Normal	9.40329	TCGA_EJ_7785	Normal	8.27514	TCGA_AG_3731	Cancer	7.73695	TCGA_CG_4305	Cancer	9.14566	TCGA_KS_A41L	Normal	7.1949	TCGA_AP_A05J	Cancer	1.49515
TCGA_DK_A1AG	Cancer	7.56875	TCGA_BH_A209	Normal	11.7823	TCGA_A6_2674	Cancer	16.0848	TCGA_BA_4075	Cancer	2.7653	TCGA_KL_8344	Cancer	4.59006	TCGA_B0_5709	Normal	4.47187	TCGA_B9_4117	Cancer	7.26932	TCGA_DD_A114	Normal	2.36659	TCGA_44_6148	Normal	7.28629	TCGA_56_7731	Normal	5.05593	TCGA_G9_6333	Normal	5.16053	TCGA_AG_3732	Cancer	6.20017	TCGA_CG_4306	Cancer	13.2825	TCGA_EL_A3MW	Normal	10.9019	TCGA_AP_A05N	Cancer	6.11338
TCGA_CF_A1HR	Cancer	9.26011	TCGA_E2_A15M	Normal	9.74377	TCGA_A6_2675	Cancer	6.51245	TCGA_BA_4076	Cancer	2.39178	TCGA_KL_8345	Cancer	4.62027	TCGA_CZ_5988	Normal	4.68172	TCGA_B9_4617	Cancer	3.04634	TCGA_BC_A10T	Normal	3.09438	TCGA_91_6849	Normal	6.85092	TCGA_77_8007	Normal	5.16992	TCGA_EJ_7782	Normal	6.94922	TCGA_AG_3742	Cancer	6.04587	TCGA_BR_4357	Cancer	9.70015	TCGA_EM_A1CS	Normal	8.32595	TCGA_AP_A05O	Cancer	4.62639
TCGA_CF_A1HS	Cancer	3.78251	TCGA_E2_A1L7	Normal	9.61331	TCGA_A6_2676	Cancer	4.65429	TCGA_BA_4077	Cancer	3.96644	TCGA_KL_8346	Cancer	3.87705	TCGA_B2_5636	Normal	4.95117	TCGA_B9_5155	Cancer	6.35144	TCGA_EP_A3RK	Normal	1.89219	TCGA_44_2662	Normal	4.68373	TCGA_51_4079	Normal	5.79248	TCGA_G9_6348	Normal	5.42175	TCGA_AG_3878	Cancer	2.10479	TCGA_BR_4361	Cancer	10.5443	TCGA_EM_A1YC	Normal	2.98339	TCGA_AP_A05P	Cancer	6.85762
TCGA_BT_A20J	Cancer	5.30295	TCGA_BH_A1EN	Normal	9.87787	TCGA_A6_2677	Cancer	6.65044	TCGA_BA_4078	Cancer	6.17926	TCGA_KO_8403	Cancer	3.22092	TCGA_CW_5580	Normal	5.10354	TCGA_B9_5156	Cancer	6.82805	TCGA_BC_A10U	Normal	2.60839	TCGA_91_6829	Normal	6.06251	TCGA_56_7730	Normal	4.7051	TCGA_EJ_7115	Normal	7.67553	TCGA_AG_3881	Cancer	1.22499	TCGA_BR_4363	Cancer	8.78946	TCGA_EM_A1CT	Normal	6.73873	TCGA_AX_A05S	Cancer	4.12258
TCGA_BT_A20N	Cancer	8.81484	TCGA_BH_A0DV	Normal	12.4988	TCGA_A6_2677	Cancer	19.1496	TCGA_BB_4217	Cancer	6.14442	TCGA_KO_8404	Cancer	4.96273	TCGA_CZ_5451	Normal	4.33085	TCGA_B1_5398	Cancer	2.37674	TCGA_DD_A11B	Normal	2.347	TCGA_50_5932	Normal	8.02239	TCGA_22_0940	Cancer	3.15256	TCGA_HC_7747	Normal	4.62484	TCGA_AG_3882	Cancer	1.91208	TCGA_BR_4366	Cancer	16.2353	TCGA_EL_A3T2	Normal	8.86446	TCGA_AX_A05T	Cancer	7.82419
TCGA_BT_A20O	Cancer	7.25515	TCGA_BH_A0DH	Normal	5.13643	TCGA_A6_2678	Cancer	7.39733	TCGA_BB_4223	Cancer	13.0933	TCGA_KO_8405	Cancer	2.50153	TCGA_CW_6088	Normal	6.47814	TCGA_DW_5560	Cancer	4.54027	TCGA_BC_4072	Cancer	3.97883	TCGA_55_6981	Normal	8.40887	TCGA_22_0944	Cancer	3.36715	TCGA_HC_7742	Normal	9.35877	TCGA_AG_3883	Cancer	1.80839	TCGA_BR_4367	Cancer	10.1475	TCGA_EL_A3ZM	Normal	7.36036	TCGA_AX_A05U	Cancer	7.86856
TCGA_BT_A20P	Cancer	5.45601	TCGA_BH_A0B8	Normal	13.0906	TCGA_A6_2679	Cancer	2.26191	TCGA_BB_4224	Cancer	5.4764	TCGA_KO_8406	Cancer	4.90455	TCGA_B0_5690	Normal	5.06675	TCGA_DW_5561	Cancer	2.26764	TCGA_BC_4073	Cancer	5.50079	TCGA_55_6978	Normal	7.81593	TCGA_22_1000	Cancer	4.37926	TCGA_CH_5767	Normal	7.1118	TCGA_AG_3885	Cancer	1.55388	TCGA_BR_4368	Cancer	10.6407	TCGA_EL_A3T3	Normal	8.13602	TCGA_AX_A05W	Cancer	1.81461
TCGA_BT_A20Q	Cancer	8.60182	TCGA_BH_A1FC	Normal	8.23528	TCGA_A6_2680	Cancer	4.73134	TCGA_BB_4225	Cancer	8.8967	TCGA_KO_8407	Cancer	3.00294	TCGA_CW_5587	Normal	4.59534	TCGA_BQ_5875	Cancer	4.29016	TCGA_CC_5258	Cancer	3.64842	TCGA_44_2661	Normal	5.806	TCGA_22_1002	Cancer	4.87824	TCGA_EJ_5494	Cancer	8.32146	TCGA_AG_3887	Cancer	4.17269	TCGA_BR_4369	Cancer	12.6738	TCGA_BJ_A2N7	Normal	8.70002	TCGA_AX_A05Y	Cancer	2.68855
TCGA_BT_A20R	Cancer	8.39453	TCGA_BH_A204	Normal	9.39015	TCGA_A6_2681	Cancer	3.1915	TCGA_BB_4227	Cancer	4.15018	TCGA_KO_8408	Cancer	3.17239	TCGA_B8_5549	Normal	6.09038	TCGA_BQ_5876	Cancer	5.22907	TCGA_CC_5259	Cancer	0.776456	TCGA_44_2657	Normal	5.30609	TCGA_22_1005	Cancer	4.12708	TCGA_EJ_5495	Cancer	12.9222	TCGA_AG_3890	Cancer	3.34404	TCGA_BR_4370	Cancer	10.0965	TCGA_EL_A3H2	Normal	10.1343	TCGA_AX_A05Z	Cancer	1.41361
TCGA_BT_A20T	Cancer	4.23527	TCGA_BH_A0H5	Normal	11.9882	TCGA_A6_2682	Cancer	2.85098	TCGA_BB_4228	Cancer	5.27227	TCGA_KO_8409	Cancer	0.924118	TCGA_CW_5591	Normal	3.46024	TCGA_BQ_5877	Cancer	3.51855	TCGA_CC_5260	Cancer	3.51316	TCGA_44_2668	Normal	5.62099	TCGA_22_1011	Cancer	6.01739	TCGA_EJ_5496	Cancer	11.6124	TCGA_AG_3892	Cancer	3.48894	TCGA_BR_4371	Cancer	10.1642	TCGA_KS_A41I	Normal	6.74867	TCGA_AX_A060	Cancer	2.19907
TCGA_BT_A20U	Cancer	10.9182	TCGA_A7_A0CH	Normal	6.08836	TCGA_A6_2683	Cancer	1.26207	TCGA_CN_4722	Cancer	4.75319	TCGA_KO_8410	Cancer	3.42977	TCGA_B0_4700	Normal	3.87988	TCGA_BQ_5878	Cancer	5.21572	TCGA_CC_5261	Cancer	10.6341	TCGA_55_6980	Normal	6.83144	TCGA_22_1012	Cancer	3.00563	TCGA_EJ_5497	Cancer	11.8371	TCGA_AG_3893	Cancer	4.18842	TCGA_CG_4436	Cancer	9.40998	TCGA_ET_A3DP	Normal	8.58148	TCGA_AX_A062	Cancer	6.39085
TCGA_BT_A20V	Cancer	4.09241	TCGA_E9_A1NA	Normal	10.7553	TCGA_A6_2684	Cancer	24.9419	TCGA_CN_4723	Cancer	4.81462	TCGA_KO_8411	Cancer	4.19763	TCGA_CJ_5689	Normal	6.09478	TCGA_BQ_5879	Cancer	5.64847	TCGA_CC_5262	Cancer	2.04934	TCGA_55_6972	Normal	6.8188	TCGA_22_1016	Cancer	8.27785	TCGA_EJ_5498	Cancer	12.6151	TCGA_AG_3894	Cancer	4.43587	TCGA_CG_4437	Cancer	2.44387	TCGA_ET_A2N5	Normal	8.66849	TCGA_AX_A063	Cancer	3.88442
TCGA_BT_A20W	Cancer	8.25295	TCGA_E9_A1RC	Normal	11.8481	TCGA_A6_2684	Cancer	10.2332	TCGA_CN_4725	Cancer	3.9932	TCGA_KO_8413	Cancer	2.73158	TCGA_CJ_5679	Normal	6.00296	TCGA_BQ_5880	Cancer	1.90399	TCGA_CC_5263	Cancer	5.68714	TCGA_55_6969	Normal	7.25677	TCGA_22_1017	Cancer	5.04159	TCGA_EJ_5499	Cancer	10.5987	TCGA_AG_3896	Cancer	5.9473	TCGA_CG_4438	Cancer	10.5932	TCGA_ET_A2MX	Normal	6.51156	TCGA_AX_A064	Cancer	4.41795
TCGA_BT_A20X	Cancer	4.1171	TCGA_BH_A0DK	Normal	10.7354	TCGA_A6_2685	Cancer	3.04295	TCGA_CN_4726	Cancer	3.0215	TCGA_KO_8414	Cancer	1.91736	TCGA_B0_5703	Normal	3.77487	TCGA_BQ_5881	Cancer	1.25581	TCGA_CC_5264	Cancer	4.67505	TCGA_44_3398	Normal	6.0896	TCGA_21_1070	Cancer	5.46661	TCGA_EJ_5501	Cancer	9.43091	TCGA_AG_3898	Cancer	4.35457	TCGA_CG_4440	Cancer	7.60444	TCGA_DE_A0XZ	Cancer	7.81282	TCGA_AX_A06B	Cancer	6.64399
TCGA_CF_A27C	Cancer	8.52837	TCGA_BH_A0AU	Normal	11.1195	TCGA_A6_2686	Cancer	2.20704	TCGA_CN_4727	Cancer	3.6469	TCGA_KO_8415	Cancer	2.3054	TCGA_CW_5585	Normal	3.87897	TCGA_BQ_5882	Cancer	3.90248	TCGA_BC_A10Q	Cancer	1.21883	TCGA_55_1592	Cancer	8.56101	TCGA_21_1071	Cancer	5.60323	TCGA_EJ_5502	Cancer	8.94681	TCGA_AG_3901	Cancer	4.99614	TCGA_CG_4441	Cancer	8.84742	TCGA_DE_A0Y2	Cancer	8.53038	TCGA_AX_A06D	Cancer	6.30487
TCGA_GD_A2C5	Cancer	8.86354	TCGA_E9_A1RI	Normal	15.7296	TCGA_AA_3488	Cancer	2.17888	TCGA_CN_4728	Cancer	5.16845	TCGA_KO_8416	Cancer	2.93451	TCGA_B0_5706	Normal	3.98045	TCGA_BQ_5883	Cancer	5.27766	TCGA_BC_A10R	Cancer	1.93614	TCGA_55_1594	Cancer	6.76626	TCGA_21_1072	Cancer	6.76714	TCGA_EJ_5503	Cancer	8.93653	TCGA_AG_3902	Cancer	4.98203	TCGA_CG_4442	Cancer	10.8481	TCGA_DE_A0Y3	Cancer	8.54622	TCGA_AX_A06F	Cancer	10.1354
TCGA_G2_A2EC	Cancer	7.63147	TCGA_E2_A1LH	Normal	9.54335	TCGA_AA_3489	Cancer	6.50745	TCGA_CN_4729	Cancer	5.11921	TCGA_KO_8417	Cancer	4.62838	TCGA_CZ_5989	Normal	6.77528	TCGA_BQ_5884	Cancer	7.44915	TCGA_BC_A10S	Cancer	1.98464	TCGA_55_1596	Cancer	3.4114	TCGA_21_1075	Cancer	4.22822	TCGA_EJ_5504	Cancer	9.24839	TCGA_AG_3909	Cancer	3.99759	TCGA_CG_4443	Cancer	3.79022	TCGA_BJ_A0YZ	Cancer	5.28471	TCGA_AX_A06H	Cancer	3.87399
TCGA_G2_A2EF	Cancer	5.38326	TCGA_BH_A0B5	Normal	9.87386	TCGA_AA_3492	Cancer	1.75099	TCGA_CN_4730	Cancer	4.30307	TCGA_KN_8418	Cancer	3.9512	TCGA_CZ_5982	Normal	4.02507	TCGA_BQ_5885	Cancer	2.65566	TCGA_BC_A10T	Cancer	3.32846	TCGA_64_1676	Cancer	1.87261	TCGA_21_1076	Cancer	6.89192	TCGA_EJ_5505	Cancer	9.85804	TCGA_AF_3911	Cancer	5.7491	TCGA_CG_4444	Cancer	7.65388	TCGA_BJ_A0Z0	Cancer	10.103	TCGA_AX_A06J	Cancer	3.113
TCGA_G2_A2EJ	Cancer	2.49911	TCGA_AC_A2FF	Normal	9.14644	TCGA_AA_3494	Cancer	4.36345	TCGA_CN_4731	Cancer	3.297	TCGA_KN_8419	Cancer	3.03331	TCGA_CJ_6030	Normal	4.41086	TCGA_BQ_5886	Cancer	1.56931	TCGA_BC_A10U	Cancer	5.31785	TCGA_64_1677	Cancer	5.86896	TCGA_21_1077	Cancer	4.40897	TCGA_EJ_5506	Cancer	12.0568	TCGA_AF_3913	Cancer	4.01285	TCGA_CG_4460	Cancer	10.8003	TCGA_BJ_A0Z2	Cancer	7.07698	TCGA_AX_A06L	Cancer	5.53153
TCGA_G2_A2EK	Cancer	9.00988	TCGA_BH_A0B7	Normal	13.2574	TCGA_AA_3495	Cancer	3.52801	TCGA_CN_4733	Cancer	5.66324	TCGA_KN_8421	Cancer	1.25221	TCGA_CZ_5452	Normal	5.81327	TCGA_BQ_5887	Cancer	3.04808	TCGA_BC_A10W	Cancer	4.43801	TCGA_64_1678	Cancer	2.92125	TCGA_21_1078	Cancer	7.93301	TCGA_EJ_5507	Cancer	11.9012	TCGA_AG_3999	Cancer	3.30376	TCGA_CG_4462	Cancer	11.2682	TCGA_BJ_A0Z3	Cancer	6.77636	TCGA_BK_A0C9	Cancer	1.77763
TCGA_G2_A2EL	Cancer	14.4112	TCGA_E9_A1NG	Normal	13.1395	TCGA_AA_3496	Cancer	6.76747	TCGA_CN_4734	Cancer	7.36238	TCGA_KN_8423	Cancer	3.96145	TCGA_CZ_5986	Normal	6.07809	TCGA_BQ_5888	Cancer	1.6665	TCGA_BC_A10X	Cancer	3.15137	TCGA_64_1679	Cancer	4.90068	TCGA_21_1079	Cancer	4.00856	TCGA_EJ_5508	Cancer	14.0195	TCGA_AG_4001	Cancer	5.56673	TCGA_CG_4465	Cancer	12.7201	TCGA_BJ_A0Z5	Cancer	5.24901	TCGA_BK_A0CA	Cancer	26.1286
TCGA_G2_A2EO	Cancer	5.8354	TCGA_BH_A0DL	Normal	11.3648	TCGA_AA_3502	Cancer	3.24508	TCGA_CN_4735	Cancer	5.53679	TCGA_KN_8424	Cancer	4.95092	TCGA_B0_5694	Normal	6.03536	TCGA_BQ_5889	Cancer	2.9295	TCGA_BC_A10Y	Cancer	3.36152	TCGA_64_1680	Cancer	4.04804	TCGA_21_1080	Cancer	1.24948	TCGA_EJ_5509	Cancer	7.72444	TCGA_AG_4005	Cancer	5.35845	TCGA_CG_4466	Cancer	11.6446	TCGA_BJ_A0Z9	Cancer	6.59759	TCGA_BK_A0CA	Cancer	17.7164
TCGA_G2_A2ES	Cancer	2.62811	TCGA_E9_A1R7	Normal	13.593	TCGA_AA_3506	Cancer	2.41926	TCGA_CN_4736	Cancer	4.5669	TCGA_KN_8425	Cancer	3.30029	TCGA_CZ_5455	Normal	3.39702	TCGA_BQ_5890	Cancer	0.508465	TCGA_BC_A10Z	Cancer	3.7452	TCGA_64_1681	Cancer	5.09316	TCGA_21_1081	Cancer	4.95343	TCGA_EJ_5510	Cancer	9.86116	TCGA_AG_4007	Cancer	2.71396	TCGA_CG_4469	Cancer	13.0596	TCGA_BJ_A0ZA	Cancer	10.3881	TCGA_BK_A0CB	Cancer	2.24272
TCGA_H4_A2HO	Cancer	6.17017	TCGA_BH_A0H9	Normal	5.2873	TCGA_AA_3509	Cancer	5.85746	TCGA_CN_4737	Cancer	6.11819	TCGA_KN_8426	Cancer	2.10902	TCGA_B0_5701	Normal	6.3039	TCGA_BQ_5891	Cancer	4.08937	TCGA_BC_A110	Cancer	1.82114	TCGA_44_2655	Cancer	5.25085	TCGA_21_1082	Cancer	8.67884	TCGA_EJ_5511	Cancer	9.95999	TCGA_AG_4008	Cancer	5.03573	TCGA_CG_4475	Cancer	9.03845	TCGA_BJ_A0ZB	Cancer	7.01473	TCGA_BK_A0CC	Cancer	11.4147
TCGA_H4_A2HQ	Cancer	4.91342	TCGA_BH_A18S	Normal	9.26962	TCGA_AA_3510	Cancer	3.7952	TCGA_CN_4738	Cancer	7.31469	TCGA_KN_8427	Cancer	4.17997	TCGA_B0_5696	Normal	4.68351	TCGA_BQ_5892	Cancer	3.09711	TCGA_BC_A112	Cancer	4.93103	TCGA_44_2656	Cancer	9.59184	TCGA_21_1083	Cancer	5.55575	TCGA_EJ_5512	Cancer	9.18126	TCGA_AG_4015	Cancer	4.34532	TCGA_CG_4476	Cancer	10.456	TCGA_BJ_A0ZC	Cancer	7.64357	TCGA_BK_A0CC	Cancer	22.5639
TCGA_DK_A2HX	Cancer	11.8368	TCGA_BH_A0BC	Normal	8.32341	TCGA_AA_3511	Cancer	5.16838	TCGA_CN_4739	Cancer	8.1084	TCGA_KN_8428	Cancer	8.74263	TCGA_CZ_5468	Normal	4.24877	TCGA_BQ_5893	Cancer	3.03927	TCGA_DD_A113	Cancer	3.42789	TCGA_44_2656	Cancer	20.8013	TCGA_56_1622	Cancer	6.40834	TCGA_EJ_5514	Cancer	15.8105	TCGA_AG_4021	Cancer	7.03177	TCGA_CG_4477	Cancer	12.1355	TCGA_BJ_A0ZE	Cancer	4.12948	TCGA_A5_A0G1	Cancer	2.83032
TCGA_DK_A2I1	Cancer	4.28223	TCGA_E2_A1LB	Normal	10.4378	TCGA_AA_3514	Cancer	0.849685	TCGA_CN_4740	Cancer	5.54393	TCGA_KN_8429	Cancer	4.72264	TCGA_B0_5402	Normal	5.02391	TCGA_BQ_5894	Cancer	3.71883	TCGA_DD_A114	Cancer	7.96758	TCGA_44_2657	Cancer	4.42959	TCGA_43_2576	Cancer	2.98388	TCGA_EJ_5515	Cancer	10.7397	TCGA_AG_4022	Cancer	5.97718	TCGA_D7_5577	Cancer	7.79671	TCGA_BJ_A0ZF	Cancer	5.31044	TCGA_A5_A0G2	Cancer	2.71292
TCGA_DK_A2I2	Cancer	3.65741	TCGA_BH_A0HK	Normal	7.11244	TCGA_AA_3516	Cancer	4.99789	TCGA_CN_4741	Cancer	8.49569	TCGA_KN_8430	Cancer	5.30341	TCGA_A3_3306	Cancer	1.83426	TCGA_EV_5901	Cancer	6.9573	TCGA_DD_A115	Cancer	2.07096	TCGA_44_2659	Cancer	6.3229	TCGA_43_2578	Cancer	4.1117	TCGA_EJ_5516	Cancer	11.6204	TCGA_AF_4110	Cancer	4.37607	TCGA_D7_5578	Cancer	3.07272	TCGA_BJ_A0ZG	Cancer	8.46775	TCGA_A5_A0G3	Cancer	4.04969
TCGA_DK_A2I4	Cancer	10.5726	TCGA_E2_A1BC	Normal	7.94821	TCGA_AA_3517	Cancer	5.76155	TCGA_CN_4742	Cancer	4.37945	TCGA_KN_8431	Cancer	2.5678	TCGA_A3_3307	Cancer	3.21499	TCGA_EV_5902	Cancer	3.52706	TCGA_DD_A116	Cancer	2.27381	TCGA_44_2661	Cancer	4.55891	TCGA_43_2581	Cancer	3.49483	TCGA_EJ_5517	Cancer	9.18974	TCGA_DC_4745	Cancer	5.06026	TCGA_CG_5716	Cancer	6.10382	TCGA_BJ_A0ZH	Cancer	4.71542	TCGA_A5_A0G5	Cancer	2.00707
TCGA_DK_A2I6	Cancer	6.22189	TCGA_BH_A1FB	Normal	10.5586	TCGA_AA_3518	Cancer	5.91215	TCGA_BA_5151	Cancer	8.98961	TCGA_KN_8432	Cancer	3.11981	TCGA_A3_3308	Cancer	5.49158	TCGA_EV_5903	Cancer	4.44323	TCGA_DD_A118	Cancer	2.88528	TCGA_44_2662	Cancer	7.42345	TCGA_34_2596	Cancer	6.29488	TCGA_EJ_5518	Cancer	10.0704	TCGA_DC_4749	Cancer	5.09741	TCGA_CG_5717	Cancer	7.93804	TCGA_BJ_A0ZJ	Cancer	6.12149	TCGA_A5_A0G9	Cancer	2.89099
TCGA_BT_A2LA	Cancer	13.8363	TCGA_BH_A0HA	Normal	11.2747	TCGA_AA_3519	Cancer	3.15508	TCGA_BA_5152	Cancer	3.18928	TCGA_KN_8433	Cancer	1.7955	TCGA_A3_3311	Cancer	5.10703	TCGA_DZ_6132	Cancer	5.4715	TCGA_DD_A119	Cancer	1.57533	TCGA_44_2662	Cancer	20.2536	TCGA_34_2600	Cancer	6.06042	TCGA_EJ_5519	Cancer	9.15182	TCGA_CL_4957	Cancer	7.63782	TCGA_CG_5718	Cancer	4.09515	TCGA_CE_A13K	Cancer	6.74605	TCGA_A5_A0GA	Cancer	6.14266
TCGA_BT_A2LB	Cancer	5.48896	TCGA_BH_A0E1	Normal	8.18231	TCGA_AA_3520	Cancer	6.60368	TCGA_BA_5153	Cancer	8.31034	TCGA_KN_8434	Cancer	4.47279	TCGA_A3_3313	Cancer	9.18647	TCGA_DZ_6133	Cancer	6.19924	TCGA_DD_A11A	Cancer	3.66176	TCGA_44_2665	Cancer	6.11148	TCGA_34_2608	Cancer	4.69965	TCGA_EJ_5521	Cancer	6.00703	TCGA_DT_5265	Cancer	4.20318	TCGA_CG_5719	Cancer	3.28961	TCGA_DJ_A13L	Cancer	6.37008	TCGA_A5_A0GB	Cancer	7.42669
TCGA_BT_A2LD	Cancer	4.58447	TCGA_AC_A2FB	Normal	7.88883	TCGA_AA_3521	Cancer	4.8806	TCGA_CR_5243	Cancer	7.03816	TCGA_KN_8435	Cancer	5.31458	TCGA_A3_3316	Cancer	4.32	TCGA_DZ_6134	Cancer	4.20885	TCGA_DD_A11B	Cancer	4.58527	TCGA_44_2666	Cancer	7.87007	TCGA_60_2695	Cancer	8.59965	TCGA_EJ_5522	Cancer	14.2371	TCGA_DC_5337	Cancer	3.7216	TCGA_CG_5720	Cancer	6.54556	TCGA_DJ_A13M	Cancer	3.94445	TCGA_A5_A0GD	Cancer	5.67381
TCGA_HQ_A2OE	Cancer	6.68339	TCGA_E2_A153	Normal	10.0879	TCGA_AA_3522	Cancer	6.17509	TCGA_CR_5247	Cancer	2.97466	TCGA_KN_8436	Cancer	3.26554	TCGA_A3_3317	Cancer	6.39486	TCGA_DZ_6135	Cancer	5.80549	TCGA_DD_A11C	Cancer	3.9418	TCGA_44_2666	Cancer	16.6096	TCGA_60_2696	Cancer	1.27843	TCGA_EJ_5524	Cancer	14.2542	TCGA_AF_5654	Cancer	5.44282	TCGA_CG_5721	Cancer	3.09028	TCGA_DJ_A13O	Cancer	4.4532	TCGA_A5_A0GE	Cancer	3.78047
TCGA_HQ_A2OF	Cancer	14.0024	TCGA_E9_A1RF	Normal	14.4055	TCGA_AA_3524	Cancer	5.03274	TCGA_CR_5248	Cancer	6.87348	TCGA_KN_8437	Cancer	5.22696	TCGA_A3_3319	Cancer	2.32153	TCGA_J7_6720	Cancer	2.90891	TCGA_DD_A11D	Cancer	2.79957	TCGA_44_2668	Cancer	6.21115	TCGA_60_2697	Cancer	8.21945	TCGA_EJ_5525	Cancer	11.6354	TCGA_EF_5830	Cancer	5.24086	TCGA_CG_5722	Cancer	7.44662	TCGA_DJ_A13P	Cancer	7.08917	TCGA_A5_A0GG	Cancer	6.32542
TCGA_E5_A2PC	Cancer	4.3733	TCGA_BH_A18V	Normal	4.18519	TCGA_AA_3525	Cancer	3.66373	TCGA_CR_5249	Cancer	10.6697	TCGA_KM_8438	Cancer	2.39398	TCGA_A3_3320	Cancer	4.96889	TCGA_G7_6789	Cancer	1.73369	TCGA_CC_A123	Cancer	1.40259	TCGA_44_2668	Cancer	13.9954	TCGA_60_2698	Cancer	5.29771	TCGA_EJ_5526	Cancer	12.626	TCGA_EF_5831	Cancer	8.66195	TCGA_CG_5723	Cancer	5.83674	TCGA_DJ_A13R	Cancer	1.92266	TCGA_A5_A0GH	Cancer	10.9034
TCGA_FD_A3B3	Cancer	7.75233	TCGA_BH_A18N	Normal	11.5504	TCGA_AA_3526	Cancer	4.68974	TCGA_CR_5250	Cancer	7.16184	TCGA_KM_8439	Cancer	2.45785	TCGA_A3_3322	Cancer	3.04494	TCGA_G7_6790	Cancer	5.08999	TCGA_EP_A12J	Cancer	2.49648	TCGA_44_3396	Cancer	5.87357	TCGA_60_2703	Cancer	6.91108	TCGA_EJ_5527	Cancer	12.7788	TCGA_DC_5869	Cancer	7.96935	TCGA_CG_5724	Cancer	3.47202	TCGA_DJ_A13S	Cancer	5.90542	TCGA_A5_A0GI	Cancer	2.96299
TCGA_FD_A3B4	Cancer	3.72928	TCGA_E2_A15K	Normal	3.78468	TCGA_AA_3527	Cancer	1.36013	TCGA_CQ_5323	Cancer	6.63739	TCGA_KM_8440	Cancer	3.85653	TCGA_A3_3323	Cancer	5.45859	TCGA_G7_6792	Cancer	4.17617	TCGA_DD_A1EA	Cancer	2.0893	TCGA_44_3398	Cancer	3.26574	TCGA_60_2704	Cancer	9.66355	TCGA_EJ_5530	Cancer	11.9663	TCGA_CL_5917	Cancer	8.30446	TCGA_CG_5725	Cancer	11.945	TCGA_DJ_A13T	Cancer	10.5939	TCGA_A5_A0GJ	Cancer	1.3633
TCGA_FD_A3B5	Cancer	6.4966	TCGA_BH_A1F2	Normal	10.5298	TCGA_AA_3529	Cancer	5.42419	TCGA_CQ_5324	Cancer	7.1402	TCGA_KM_8441	Cancer	5.22397	TCGA_A3_3324	Cancer	4.70653	TCGA_G7_6793	Cancer	2.26512	TCGA_DD_A1EB	Cancer	3.03301	TCGA_35_3615	Cancer	5.8402	TCGA_60_2706	Cancer	4.81769	TCGA_EJ_5531	Cancer	9.05463	TCGA_CL_5918	Cancer	4.97687	TCGA_CG_5726	Cancer	4.87306	TCGA_DJ_A13U	Cancer	7.87951	TCGA_A5_A0GM	Cancer	3.94247
TCGA_FD_A3B6	Cancer	5.40386	TCGA_E9_A1ND	Normal	4.89367	TCGA_AA_3530	Cancer	6.62361	TCGA_CQ_5325	Cancer	3.8834	TCGA_KM_8442	Cancer	6.4041	TCGA_A3_3325	Cancer	2.8825	TCGA_G7_6795	Cancer	1.75343	TCGA_DD_A1EC	Cancer	3.24161	TCGA_67_3770	Cancer	2.82045	TCGA_60_2707	Cancer	3.87048	TCGA_EJ_5532	Cancer	8.89472	TCGA_AF_6136	Cancer	10.4176	TCGA_CG_5732	Cancer	6.08193	TCGA_DJ_A13V	Cancer	6.20987	TCGA_A5_A0GN	Cancer	2.84465
TCGA_FD_A3B7	Cancer	5.70199	TCGA_A7_A13E	Normal	10.579	TCGA_AA_3531	Cancer	3.23967	TCGA_CQ_5326	Cancer	0.819718	TCGA_KM_8443	Cancer	3.11971	TCGA_A3_3326	Cancer	3.47907	TCGA_G7_6796	Cancer	2.16467	TCGA_DD_A1ED	Cancer	2.2077	TCGA_67_3771	Cancer	5.20555	TCGA_60_2708	Cancer	2.97379	TCGA_EJ_5542	Cancer	15.1829	TCGA_DC_6154	Cancer	5.36422	TCGA_CG_5734	Cancer	4.7471	TCGA_DJ_A13W	Cancer	1.55975	TCGA_A5_A0GP	Cancer	5.74058
TCGA_FD_A3B8	Cancer	8.34834	TCGA_A7_A13G	Normal	12.8049	TCGA_AA_3532	Cancer	6.14252	TCGA_CQ_5327	Cancer	5.49809	TCGA_KM_8476	Cancer	1.90607	TCGA_A3_3328	Cancer	4.32769	TCGA_G7_6797	Cancer	4.45477	TCGA_DD_A1EE	Cancer	3.53581	TCGA_67_3772	Cancer	3.30133	TCGA_60_2709	Cancer	5.29854	TCGA_CH_5737	Cancer	6.43235	TCGA_DC_6155	Cancer	1.86313	TCGA_CD_5798	Cancer	4.96027	TCGA_DJ_A13X	Cancer	10.1206	TCGA_A5_A0GQ	Cancer	4.30749
TCGA_GC_A3BM	Cancer	8.16346	TCGA_BH_A1FU	Normal	13.294	TCGA_AA_3534	Cancer	8.08512	TCGA_CQ_5329	Cancer	6.31135	TCGA_KM_8477	Cancer	2.66626	TCGA_A3_3329	Cancer	2.56825	TCGA_GL_6846	Cancer	5.52827	TCGA_DD_A1EF	Cancer	3.60385	TCGA_67_3773	Cancer	3.38645	TCGA_60_2710	Cancer	7.08724	TCGA_CH_5738	Cancer	8.74831	TCGA_DC_6156	Cancer	9.23943	TCGA_CD_5799	Cancer	5.59923	TCGA_BJ_A18Y	Cancer	6.40047	TCGA_A5_A0GR	Cancer	2.85618
TCGA_FT_A3EE	Cancer	9.27222	TCGA_BH_A0BZ	Normal	10.5241	TCGA_AA_3538	Cancer	6.24786	TCGA_CQ_5330	Cancer	4.20258	TCGA_KM_8639	Cancer	3.9337	TCGA_A3_3331	Cancer	4.50577	TCGA_BQ_7044	Cancer	2.38378	TCGA_DD_A1EG	Cancer	3.0666	TCGA_67_3774	Cancer	7.53877	TCGA_60_2711	Cancer	4.58803	TCGA_CH_5739	Cancer	9.87354	TCGA_DC_6157	Cancer	7.78069	TCGA_CD_5800	Cancer	4.61209	TCGA_BJ_A18Z	Cancer	6.02128	TCGA_A5_A0GU	Cancer	7.08091
TCGA_GC_A3I6	Cancer	7.12378	TCGA_BH_A18L	Normal	10.4823	TCGA_AA_3542	Cancer	1.19982	TCGA_CQ_5331	Cancer	7.56686				TCGA_A3_3335	Cancer	1.09092	TCGA_BQ_7045	Cancer	2.70524	TCGA_DD_A1EH	Cancer	6.48248	TCGA_44_3917	Cancer	19.1012	TCGA_60_2712	Cancer	4.91019	TCGA_CH_5740	Cancer	7.26099	TCGA_DC_6158	Cancer	10.154	TCGA_CD_5801	Cancer	3.47283	TCGA_BJ_A190	Cancer	7.42754	TCGA_A5_A0GV	Cancer	6.64237
TCGA_G2_A3IB	Cancer	3.61789	TCGA_BH_A0DP	Normal	9.68387	TCGA_AA_3543	Cancer	4.22947	TCGA_CQ_5332	Cancer	3.91887				TCGA_A3_3343	Cancer	2.4584	TCGA_BQ_7046	Cancer	4.41555	TCGA_DD_A1EI	Cancer	4.01911	TCGA_44_3917	Cancer	11.3914	TCGA_60_2713	Cancer	4.16544	TCGA_CH_5741	Cancer	7.97057	TCGA_DC_6160	Cancer	13.7235	TCGA_CD_5803	Cancer	6.0406	TCGA_BJ_A191	Cancer	6.4471	TCGA_A5_A0GW	Cancer	5.66178
TCGA_G2_A3IE	Cancer	8.55092	TCGA_E9_A1RD	Normal	11.8238	TCGA_AA_3544	Cancer	2.19896	TCGA_CQ_5333	Cancer	3.23862				TCGA_A3_3346	Cancer	1.12044	TCGA_BQ_7048	Cancer	2.48212	TCGA_DD_A1EJ	Cancer	4.70501	TCGA_44_3918	Cancer	11.1303	TCGA_60_2714	Cancer	6.35417	TCGA_CH_5743	Cancer	8.44224	TCGA_BM_6198	Cancer	3.52716	TCGA_CD_5804	Cancer	2.70558	TCGA_BJ_A192	Cancer	4.9116	TCGA_A5_A0GX	Cancer	1.34357
TCGA_DK_A3IK	Cancer	4.82093	TCGA_E9_A1NF	Normal	13.3514	TCGA_AA_3548	Cancer	2.50305	TCGA_CQ_5334	Cancer	7.50276				TCGA_A3_3347	Cancer	4.69046	TCGA_BQ_7049	Cancer	4.85684	TCGA_DD_A1EK	Cancer	3.65709	TCGA_44_3918	Cancer	22.5925	TCGA_60_2715	Cancer	5.5493	TCGA_CH_5744	Cancer	7.97083	TCGA_G5_6233	Cancer	4.47769	TCGA_CD_5813	Cancer	4.96786	TCGA_EM_A1CS	Cancer	10.1842	TCGA_AX_A0IS	Cancer	5.00376
TCGA_DK_A3IL	Cancer	4.87922	TCGA_E9_A1N4	Normal	12.6593	TCGA_AA_3549	Cancer	4.22533	TCGA_CN_5355	Cancer	4.99979				TCGA_A3_3349	Cancer	5.07426	TCGA_BQ_7050	Cancer	4.50441	TCGA_DD_A1EL	Cancer	6.05469	TCGA_44_3919	Cancer	6.96897	TCGA_60_2716	Cancer	11.7794	TCGA_CH_5745	Cancer	6.85472	TCGA_G5_6235	Cancer	5.26156	TCGA_B7_5818	Cancer	5.98703	TCGA_EM_A1CT	Cancer	7.02899	TCGA_AX_A0IU	Cancer	3.69076
TCGA_DK_A3IM	Cancer	4.58069	TCGA_BH_A0AY	Normal	9.85996	TCGA_AA_3552	Cancer	4.85609	TCGA_CN_5356	Cancer	8.14876				TCGA_A3_3351	Cancer	5.40224	TCGA_BQ_7051	Cancer	5.26634	TCGA_CC_A1HT	Cancer	4.63491	TCGA_44_4112	Cancer	21.5528	TCGA_60_2719	Cancer	8.10467	TCGA_CH_5746	Cancer	10.5633	TCGA_F5_6464	Cancer	6.60542	TCGA_F1_6177	Cancer	10.3896	TCGA_EM_A1CU	Cancer	7.20462	TCGA_AX_A0IW	Cancer	2.96927
TCGA_DK_A3IN	Cancer	9.88528	TCGA_BH_A18P	Normal	11.7837	TCGA_AA_3553	Cancer	4.23461	TCGA_CN_5358	Cancer	6.60004				TCGA_A3_3352	Cancer	2.84284	TCGA_BQ_7053	Cancer	2.97519	TCGA_BC_A216	Cancer	6.43276	TCGA_44_4112	Cancer	5.2466	TCGA_60_2720	Cancer	3.27021	TCGA_CH_5748	Cancer	9.06632	TCGA_F5_6465	Cancer	7.50157	TCGA_BR_6452	Cancer	8.66493	TCGA_EM_A1CV	Cancer	12.0124	TCGA_AX_A0IZ	Cancer	4.17499
TCGA_DK_A3IQ	Cancer	4.32499	TCGA_BH_A1EO	Normal	7.23556	TCGA_AA_3554	Cancer	4.88739	TCGA_CN_5359	Cancer	6.26912				TCGA_A3_3357	Cancer	3.15041	TCGA_BQ_7055	Cancer	4.07605	TCGA_BC_A217	Cancer	2.06241	TCGA_35_4122	Cancer	1.96393	TCGA_60_2721	Cancer	5.72644	TCGA_CH_5750	Cancer	11.0056	TCGA_EI_6506	Cancer	7.323	TCGA_BR_6453	Cancer	5.00328	TCGA_EM_A1CW	Cancer	5.38999	TCGA_AX_A0J0	Cancer	12.4669
TCGA_DK_A3IS	Cancer	8.2835	TCGA_BH_A0DT	Normal	11.6998	TCGA_AA_3555	Cancer	9.55173	TCGA_CN_5360	Cancer	8.14975				TCGA_A3_3358	Cancer	3.41948	TCGA_BQ_7056	Cancer	2.40936	TCGA_FV_A23B	Cancer	4.01462	TCGA_35_4123	Cancer	2.38927	TCGA_60_2722	Cancer	4.07397	TCGA_CH_5751	Cancer	12.9513	TCGA_EI_6507	Cancer	8.05563	TCGA_BR_6454	Cancer	5.50478	TCGA_DO_A1JZ	Cancer	8.93893	TCGA_AX_A0J1	Cancer	5.52721
TCGA_DK_A3IT	Cancer	8.93967	TCGA_A7_A13F	Normal	8.572	TCGA_AA_3556	Cancer	5.59614	TCGA_CN_5361	Cancer	4.64246				TCGA_A3_3359	Cancer	3.97995	TCGA_BQ_7058	Cancer	0.568216	TCGA_G3_A25S	Cancer	2.12276	TCGA_05_4244	Cancer	4.34575	TCGA_60_2723	Cancer	3.51512	TCGA_CH_5752	Cancer	16.5525	TCGA_EI_6508	Cancer	5.46825	TCGA_BR_6455	Cancer	11.6808	TCGA_DO_A1K0	Cancer	10.5023	TCGA_B5_A0JN	Cancer	4.35922
TCGA_DK_A3IU	Cancer	4.91047	TCGA_BH_A1ET	Normal	14.2655	TCGA_AA_3560	Cancer	3.04132	TCGA_CN_5363	Cancer	5.06974				TCGA_A3_3362	Cancer	4.52811	TCGA_BQ_7059	Cancer	3.97438	TCGA_G3_A25T	Cancer	1.41452	TCGA_05_4249	Cancer	6.664	TCGA_60_2724	Cancer	3.02107	TCGA_CH_5753	Cancer	6.98498	TCGA_EI_6509	Cancer	8.5908	TCGA_BR_6456	Cancer	5.11889	TCGA_DJ_A1QD	Cancer	9.95481	TCGA_B5_A0JR	Cancer	5.99565
TCGA_DK_A3IV	Cancer	9.56741	TCGA_BH_A1FM	Normal	11.6575	TCGA_AA_3561	Cancer	2.87344	TCGA_CN_5364	Cancer	3.51189				TCGA_A3_3363	Cancer	3.34141	TCGA_BQ_7060	Cancer	5.11532	TCGA_G3_A25U	Cancer	4.60014	TCGA_05_4250	Cancer	5.35877	TCGA_60_2725	Cancer	6.04104	TCGA_CH_5754	Cancer	8.05885	TCGA_EI_6510	Cancer	8.65544	TCGA_BR_6457	Cancer	4.65487	TCGA_DJ_A1QE	Cancer	8.71468	TCGA_B5_A0JS	Cancer	5.39194
TCGA_BL_A3JM	Cancer	12.4932	TCGA_BH_A1EW	Normal	12.9424	TCGA_AA_3562	Cancer	4.91408	TCGA_CN_5365	Cancer	2.09224				TCGA_A3_3365	Cancer	4.63407	TCGA_BQ_7061	Cancer	1.50928	TCGA_G3_A25V	Cancer	2.00346	TCGA_05_4382	Cancer	5.79601	TCGA_60_2726	Cancer	3.19315	TCGA_CH_5761	Cancer	14.3353	TCGA_EI_6511	Cancer	6.27694	TCGA_BR_6458	Cancer	5.71473	TCGA_DJ_A1QF	Cancer	10.5306	TCGA_B5_A0JT	Cancer	8.3623
TCGA_GV_A3JV	Cancer	13.8163	TCGA_BH_A0B3	Normal	11.6295	TCGA_AA_3655	Cancer	5.58713	TCGA_CN_5366	Cancer	1.33758				TCGA_A3_3367	Cancer	3.77522	TCGA_BQ_7062	Cancer	4.36671	TCGA_G3_A25X	Cancer	1.85697	TCGA_05_4384	Cancer	9.17188	TCGA_66_2727	Cancer	4.29465	TCGA_CH_5762	Cancer	11.4939	TCGA_EI_6512	Cancer	5.45323	TCGA_D7_6519	Cancer	3.72984	TCGA_DJ_A1QG	Cancer	7.40372	TCGA_B5_A0JU	Cancer	4.71093
TCGA_GV_A3JW	Cancer	6.94192	TCGA_BH_A1F0	Normal	10.3193	TCGA_AA_3660	Cancer	5.62243	TCGA_CN_5367	Cancer	3.55512				TCGA_A3_3370	Cancer	5.363	TCGA_HE_7128	Cancer	7.48124	TCGA_G3_A25Y	Cancer	3.64414	TCGA_05_4389	Cancer	2.98592	TCGA_66_2734	Cancer	5.06061	TCGA_CH_5763	Cancer	9.80791	TCGA_EI_6513	Cancer	8.84197	TCGA_D7_6520	Cancer	3.29998	TCGA_DJ_A1QH	Cancer	7.53095	TCGA_B5_A0JV	Cancer	5.98491
TCGA_GV_A3JX	Cancer	12.724	TCGA_BH_A1FD	Normal	11.9106	TCGA_AA_3662	Cancer	4.09399	TCGA_CN_5369	Cancer	5.93088				TCGA_A3_3372	Cancer	4.53749	TCGA_HE_7129	Cancer	5.97202	TCGA_G3_A25Z	Cancer	1.69384	TCGA_05_4390	Cancer	5.28338	TCGA_66_2737	Cancer	4.4957	TCGA_CH_5764	Cancer	11.7344	TCGA_EI_6514	Cancer	5.85631	TCGA_D7_6521	Cancer	4.41159	TCGA_DJ_A1QI	Cancer	10.1656	TCGA_B5_A0JX	Cancer	7.20496
TCGA_GV_A3JZ	Cancer	10.3242	TCGA_BH_A1FJ	Normal	12.3079	TCGA_AA_3663	Cancer	3.87036	TCGA_CN_5370	Cancer	7.05278				TCGA_A3_3373	Cancer	3.32264	TCGA_HE_7130	Cancer	14.4866	TCGA_EP_A26S	Cancer	4.48949	TCGA_05_4395	Cancer	0.855066	TCGA_66_2742	Cancer	4.35817	TCGA_CH_5765	Cancer	13.8163	TCGA_AH_6544	Cancer	4.52847	TCGA_D7_6522	Cancer	4.52464	TCGA_DJ_A1QL	Cancer	6.85406	TCGA_B5_A0JY	Cancer	6.82663
TCGA_CU_A3KJ	Cancer	6.00654	TCGA_BH_A1FH	Normal	8.59971	TCGA_AA_3664	Cancer	8.64703	TCGA_CN_5373	Cancer	4.95739				TCGA_A3_3374	Cancer	2.10815	TCGA_AL_7173	Cancer	2.01887	TCGA_ES_A2HS	Cancer	1.09215	TCGA_05_4396	Cancer	11.3025	TCGA_66_2744	Cancer	5.28834	TCGA_CH_5766	Cancer	10.3625	TCGA_AH_6547	Cancer	6.64561	TCGA_D7_6524	Cancer	7.24985	TCGA_DJ_A1QM	Cancer	7.38447	TCGA_B5_A0JZ	Cancer	5.42772
TCGA_CF_A3MF	Cancer	2.50988	TCGA_AC_A2FM	Normal	3.37142	TCGA_AA_3666	Cancer	5.38147	TCGA_CN_5374	Cancer	6.88193				TCGA_A3_3376	Cancer	7.86598	TCGA_B9_7268	Cancer	5.43225	TCGA_ES_A2HT	Cancer	0.740993	TCGA_05_4397	Cancer	3.56516	TCGA_66_2753	Cancer	8.94722	TCGA_CH_5767	Cancer	5.78224	TCGA_AH_6549	Cancer	6.03259	TCGA_D7_6525	Cancer	3.432	TCGA_DJ_A1QN	Cancer	8.54803	TCGA_B5_A0K0	Cancer	7.35967
TCGA_CF_A3MG	Cancer	11.0807	TCGA_BH_A1F8	Normal	10.424	TCGA_AA_3667	Cancer	2.61597	TCGA_CV_5430	Cancer	7.98195				TCGA_A3_3378	Cancer	3.81598	TCGA_A4_7286	Cancer	2.6099	TCGA_EP_A2KA	Cancer	1.75717	TCGA_05_4398	Cancer	4.97017	TCGA_66_2754	Cancer	8.50599	TCGA_CH_5768	Cancer	11.2558	TCGA_F5_6571	Cancer	6.74535	TCGA_D7_6526	Cancer	7.46794	TCGA_DJ_A1QO	Cancer	5.96995	TCGA_B5_A0K1	Cancer	7.16365
TCGA_CF_A3MH	Cancer	5.44521	TCGA_BH_A1FR	Normal	9.9071	TCGA_AA_3672	Cancer	2.60446	TCGA_CV_5431	Cancer	6.03794				TCGA_A3_3380	Cancer	3.57254	TCGA_A4_7287	Cancer	9.73255	TCGA_EP_A2KB	Cancer	2.75979	TCGA_05_4402	Cancer	6.38221	TCGA_66_2755	Cancer	5.25453	TCGA_CH_5769	Cancer	10.1929	TCGA_G5_6572	Cancer	7.96118	TCGA_D7_6527	Cancer	5.77833	TCGA_DJ_A1QQ	Cancer	9.65058	TCGA_B5_A0K2	Cancer	3.43636
TCGA_CF_A3MI	Cancer	3.54168	TCGA_BH_A1F6	Normal	12.6272	TCGA_AA_3673	Cancer	8.11582	TCGA_CV_5432	Cancer	3.99778				TCGA_A3_3382	Cancer	3.11949	TCGA_A4_7288	Cancer	4.5851	TCGA_EP_A2KC	Cancer	3.22112	TCGA_05_4403	Cancer	3.78979	TCGA_66_2756	Cancer	4.0848	TCGA_CH_5771	Cancer	7.24843	TCGA_CI_6619	Cancer	6.17647	TCGA_D7_6528	Cancer	4.88015	TCGA_EM_A1YA	Cancer	4.72069	TCGA_B5_A0K3	Cancer	2.63841
TCGA_FD_A3N5	Cancer	4.80569	TCGA_BH_A1FG	Normal	6.8507	TCGA_AA_3675	Cancer	5.37066	TCGA_CV_5434	Cancer	6.39261				TCGA_A3_3383	Cancer	1.35237	TCGA_B1_7332	Cancer	2.81711	TCGA_BD_A2L6	Cancer	2.44634	TCGA_05_4405	Cancer	7.89988	TCGA_66_2757	Cancer	7.43519	TCGA_CH_5772	Cancer	10.1325	TCGA_CI_6620	Cancer	10.6334	TCGA_BR_6563	Cancer	5.23078	TCGA_EM_A1YB	Cancer	3.88597	TCGA_B5_A0K4	Cancer	3.04324
TCGA_FD_A3N6	Cancer	7.82061	TCGA_BH_A1FE	Normal	14.7542	TCGA_AA_3678	Cancer	5.06034	TCGA_CV_5435	Cancer	4.21087				TCGA_A3_3385	Cancer	2.36928	TCGA_G7_7501	Cancer	3.48687	TCGA_FV_A2QQ	Cancer	2.27248	TCGA_05_4410	Cancer	8.45381	TCGA_66_2758	Cancer	4.2433	TCGA_CH_5788	Cancer	9.13695	TCGA_CI_6621	Cancer	6.60772	TCGA_BR_6564	Cancer	5.39346	TCGA_EM_A1YC	Cancer	4.80125	TCGA_B5_A0K6	Cancer	1.65658
TCGA_FD_A3NA	Cancer	6.0999	TCGA_AO_A03L	Cancer	7.73205	TCGA_AA_3679	Cancer	3.36693	TCGA_CV_5436	Cancer	3.11507				TCGA_A3_3387	Cancer	3.58578	TCGA_G7_7502	Cancer	3.06125	TCGA_FV_A2QR	Cancer	2.58385	TCGA_05_4415	Cancer	10.9953	TCGA_66_2759	Cancer	4.18974	TCGA_CH_5789	Cancer	9.82128	TCGA_CI_6622	Cancer	5.30033	TCGA_BR_6565	Cancer	6.43318	TCGA_EM_A1YD	Cancer	7.06339	TCGA_B5_A0K7	Cancer	5.10242
TCGA_GC_A3OO	Cancer	14.0631	TCGA_AO_A03M	Cancer	8.1815	TCGA_AA_3680	Cancer	6.5033	TCGA_CV_5439	Cancer	4.16423				TCGA_AK_3425	Cancer	2.29099	TCGA_A4_7583	Cancer	3.14555	TCGA_DD_A39V	Cancer	1.85023	TCGA_05_4417	Cancer	6.56769	TCGA_66_2763	Cancer	4.52712	TCGA_CH_5790	Cancer	11.5065	TCGA_CI_6623	Cancer	8.90344	TCGA_BR_6566	Cancer	3.47831	TCGA_EM_A1YE	Cancer	6.18349	TCGA_B5_A0K8	Cancer	4.60641
TCGA_GD_A3OP	Cancer	12.6491	TCGA_AO_A03N	Cancer	5.54667	TCGA_AA_3681	Cancer	6.03799	TCGA_CV_5440	Cancer	4.13788				TCGA_AK_3426	Cancer	2.27067	TCGA_A4_7584	Cancer	3.15206	TCGA_DD_A39W	Cancer	3.53752	TCGA_05_4418	Cancer	3.94217	TCGA_66_2765	Cancer	2.90402	TCGA_CH_5791	Cancer	12.4565	TCGA_CI_6624	Cancer	6.94502	TCGA_BR_6705	Cancer	5.34669	TCGA_EM_A22I	Cancer	6.61987	TCGA_B5_A0K9	Cancer	6.49158
TCGA_GD_A3OQ	Cancer	10.5295	TCGA_AO_A03O	Cancer	9.77892	TCGA_AA_3684	Cancer	2.0519	TCGA_CV_5441	Cancer	5.33695				TCGA_AK_3427	Cancer	1.19962	TCGA_A4_7585	Cancer	4.02245	TCGA_DD_A39X	Cancer	1.16332	TCGA_05_4420	Cancer	4.36702	TCGA_66_2766	Cancer	2.73686	TCGA_CH_5792	Cancer	7.62239	TCGA_G5_6641	Cancer	7.34649	TCGA_BR_6707	Cancer	6.31525	TCGA_EM_A22J	Cancer	7.22559	TCGA_B5_A0KB	Cancer	17.0343
TCGA_GD_A3OS	Cancer	4.74634	TCGA_AO_A03P	Cancer	10.0238	TCGA_AA_3685	Cancer	3.34992	TCGA_CV_5442	Cancer	10.562				TCGA_AK_3428	Cancer	2.56966	TCGA_A4_7732	Cancer	3.62447	TCGA_DD_A39Y	Cancer	2.67669	TCGA_05_4422	Cancer	5.20933	TCGA_66_2767	Cancer	4.72213	TCGA_CH_5794	Cancer	7.59492	TCGA_AH_6643	Cancer	7.65776	TCGA_BR_6709	Cancer	4.99501	TCGA_EM_A22K	Cancer	8.16449	TCGA_AP_A0L8	Cancer	5.92436
TCGA_BT_A3PH	Cancer	10.1518	TCGA_AO_A03R	Cancer	5.00142	TCGA_AA_3688	Cancer	5.85763	TCGA_CV_5443	Cancer	4.21706				TCGA_AK_3429	Cancer	2.34405	TCGA_A4_7734	Cancer	6.88393	TCGA_DD_A39Z	Cancer	1.74812	TCGA_05_4424	Cancer	12.479	TCGA_66_2768	Cancer	2.25051	TCGA_G9_6329	Cancer	5.56449	TCGA_AH_6644	Cancer	6.21316	TCGA_BR_6710	Cancer	4.49032	TCGA_EM_A22L	Cancer	9.5571	TCGA_AP_A0L9	Cancer	4.64954
TCGA_BT_A3PJ	Cancer	5.77633	TCGA_AO_A03T	Cancer	1.78857	TCGA_AA_3692	Cancer	4.63843	TCGA_CV_5444	Cancer	4.55092				TCGA_AK_3431	Cancer	4.5452	TCGA_GL_7773	Cancer	4.25492	TCGA_DD_A3A1	Cancer	1.1283	TCGA_05_4425	Cancer	3.72313	TCGA_66_2769	Cancer	4.59324	TCGA_G9_6332	Cancer	6.02203	TCGA_AF_6655	Cancer	7.47158	TCGA_BR_6801	Cancer	3.95435	TCGA_EM_A22M	Cancer	4.96027	TCGA_AP_A0LD	Cancer	3.46198
TCGA_BT_A3PK	Cancer	4.95603	TCGA_AO_A03U	Cancer	6.89203	TCGA_AA_3693	Cancer	5.72546	TCGA_BA_5555	Cancer	6.98949				TCGA_AK_3433	Cancer	3.03495	TCGA_A4_7828	Cancer	4.6671	TCGA_DD_A3A2	Cancer	1.92288	TCGA_05_4426	Cancer	4.58805	TCGA_66_2770	Cancer	4.77215	TCGA_G9_6333	Cancer	5.67436	TCGA_AF_6672	Cancer	8.21385	TCGA_BR_6802	Cancer	9.53071	TCGA_EM_A22N	Cancer	8.71051	TCGA_AP_A0LE	Cancer	2.66771
TCGA_GV_A3QF	Cancer	8.15226	TCGA_AO_A03V	Cancer	11.9835	TCGA_AA_3696	Cancer	7.11689	TCGA_BA_5556	Cancer	7.94778				TCGA_AK_3434	Cancer	2.77549	TCGA_DW_7834	Cancer	3.02305	TCGA_DD_A3A3	Cancer	0.791005	TCGA_05_4427	Cancer	11.8916	TCGA_66_2771	Cancer	3.18501	TCGA_G9_6336	Cancer	5.02166	TCGA_DC_6681	Cancer	7.03003	TCGA_BR_6803	Cancer	5.77574	TCGA_EM_A22O	Cancer	4.75042	TCGA_AP_A0LF	Cancer	2.71517
TCGA_GV_A3QG	Cancer	6.30207	TCGA_AN_A03X	Cancer	8.02234	TCGA_AA_3697	Cancer	4.66545	TCGA_BA_5557	Cancer	3.41969				TCGA_AK_3436	Cancer	1.21034	TCGA_DW_7836	Cancer	3.86616	TCGA_DD_A3A4	Cancer	1.507	TCGA_05_4430	Cancer	5.74867	TCGA_66_2773	Cancer	4.65184	TCGA_G9_6338	Cancer	2.64428	TCGA_DC_6682	Cancer	4.48038	TCGA_D7_6815	Cancer	11.7829	TCGA_EM_A22P	Cancer	7.44862	TCGA_AP_A0LG	Cancer	9.01707
TCGA_GV_A3QH	Cancer	11.6399	TCGA_AN_A03Y	Cancer	8.46007	TCGA_AA_3710	Cancer	3.915	TCGA_BA_5558	Cancer	3.20059				TCGA_AK_3440	Cancer	3.22589	TCGA_DW_7837	Cancer	3.0026	TCGA_DD_A3A5	Cancer	1.35882	TCGA_05_4432	Cancer	5.95456	TCGA_66_2777	Cancer	4.37092	TCGA_G9_6339	Cancer	4.93043	TCGA_DC_6683	Cancer	7.39211	TCGA_D7_6818	Cancer	6.39082	TCGA_EM_A22Q	Cancer	1.95002	TCGA_AP_A0LH	Cancer	3.80296
TCGA_GV_A3QI	Cancer	12.4202	TCGA_AN_A041	Cancer	9.71107	TCGA_AA_3712	Cancer	4.28813	TCGA_BA_5559	Cancer	11.9717				TCGA_AK_3443	Cancer	5.67161	TCGA_DW_7838	Cancer	3.58884	TCGA_DD_A3A6	Cancer	2.24126	TCGA_05_4433	Cancer	7.34382	TCGA_66_2778	Cancer	2.32516	TCGA_G9_6342	Cancer	7.69002	TCGA_F5_6702	Cancer	6.86573	TCGA_D7_6822	Cancer	13.8634	TCGA_FE_A22Z	Cancer	5.38812	TCGA_AP_A0LI	Cancer	1.15242
TCGA_GV_A3QK	Cancer	11.7061	TCGA_AN_A046	Cancer	6.99198	TCGA_AA_3713	Cancer	9.51508	TCGA_DQ_5624	Cancer	5.26417				TCGA_AK_3445	Cancer	3.44852	TCGA_DW_7839	Cancer	3.98915	TCGA_DD_A3A7	Cancer	1.14756	TCGA_05_4434	Cancer	4.53712	TCGA_66_2780	Cancer	3.41812	TCGA_G9_6343	Cancer	3.17849	TCGA_F5_6810	Cancer	7.12585	TCGA_BR_6852	Cancer	7.68199	TCGA_FE_A230	Cancer	8.51135	TCGA_AP_A0LJ	Cancer	2.11841
TCGA_CU_A3QU	Cancer	13.9581	TCGA_AN_A049	Cancer	5.17268	TCGA_AA_3715	Cancer	1.92594	TCGA_DQ_5625	Cancer	4.91954				TCGA_AK_3447	Cancer	0.537262	TCGA_DW_7840	Cancer	3.0353	TCGA_DD_A3A8	Cancer	1.65101	TCGA_49_4486	Cancer	3.17696	TCGA_66_2781	Cancer	3.1967	TCGA_G9_6347	Cancer	2.93578	TCGA_F5_6811	Cancer	6.43991	TCGA_F1_6874	Cancer	10.8691	TCGA_FE_A231	Cancer	8.30407	TCGA_AP_A0LL	Cancer	1.58663
TCGA_GC_A3RB	Cancer	6.33481	TCGA_AN_A04A	Cancer	6.55413	TCGA_AU_3779	Cancer	3.89626	TCGA_DQ_5629	Cancer	4.72433				TCGA_AK_3450	Cancer	2.26423	TCGA_DW_7841	Cancer	2.62764	TCGA_DD_A3A9	Cancer	1.59103	TCGA_49_4487	Cancer	5.82094	TCGA_66_2782	Cancer	2.87668	TCGA_G9_6348	Cancer	5.3832	TCGA_F5_6812	Cancer	6.34861	TCGA_F1_6875	Cancer	7.58226	TCGA_FE_A232	Cancer	4.77927	TCGA_AP_A0LM	Cancer	5.32138
TCGA_GC_A3RC	Cancer	9.65104	TCGA_AN_A04C	Cancer	3.9132	TCGA_A6_3807	Cancer	3.24103	TCGA_DQ_5630	Cancer	3.04745				TCGA_AK_3451	Cancer	1.02755	TCGA_DW_7842	Cancer	4.6558	TCGA_G3_A3CG	Cancer	2.17298	TCGA_49_4488	Cancer	3.73959	TCGA_66_2783	Cancer	3.69695	TCGA_G9_6351	Cancer	5.74672	TCGA_F5_6813	Cancer	6.4977	TCGA_HF_7131	Cancer	7.00977	TCGA_FE_A233	Cancer	8.65245	TCGA_AP_A0LN	Cancer	2.71951
TCGA_GC_A3RD	Cancer	7.80522	TCGA_AN_A04D	Cancer	5.13914	TCGA_A6_3808	Cancer	6.30703	TCGA_DQ_5631	Cancer	6.87612				TCGA_AK_3453	Cancer	2.14904	TCGA_A4_7915	Cancer	3.72762	TCGA_G3_A3CH	Cancer	4.55374	TCGA_49_4490	Cancer	3.88659	TCGA_66_2785	Cancer	3.81043	TCGA_G9_6353	Cancer	5.38583	TCGA_F5_6814	Cancer	5.45979	TCGA_HF_7132	Cancer	9.50112	TCGA_FE_A234	Cancer	9.39645	TCGA_AP_A0LO	Cancer	5.72605
TCGA_FD_A3SJ	Cancer	5.47622	TCGA_AQ_A04H	Cancer	19.6073	TCGA_A6_3809	Cancer	10.9651	TCGA_CV_5966	Cancer	3.51792				TCGA_AK_3454	Cancer	2.78672	TCGA_DW_7963	Cancer	2.64714	TCGA_G3_A3CI	Cancer	2.28206	TCGA_49_4494	Cancer	3.6744	TCGA_66_2786	Cancer	4.09978	TCGA_G9_6354	Cancer	4.66055	TCGA_F5_6861	Cancer	5.83486	TCGA_HF_7133	Cancer	10.6152	TCGA_FE_A235	Cancer	3.83513	TCGA_AP_A0LP	Cancer	3.42375
TCGA_FD_A3SL	Cancer	6.56465	TCGA_AQ_A04J	Cancer	7.88089	TCGA_A6_3809	Cancer	11.9118	TCGA_CV_5970	Cancer	4.96891				TCGA_AK_3455	Cancer	2.3786	TCGA_GL_7966	Cancer	5.65486	TCGA_G3_A3CJ	Cancer	1.33162	TCGA_49_4501	Cancer	3.977	TCGA_66_2787	Cancer	6.21036	TCGA_G9_6356	Cancer	6.81719	TCGA_F5_6863	Cancer	4.66225	TCGA_HF_7134	Cancer	10.8086	TCGA_FE_A236	Cancer	7.56886	TCGA_AP_A0LS	Cancer	6.83075
TCGA_FD_A3SM	Cancer	9.34179	TCGA_AQ_A04L	Cancer	3.76603	TCGA_A6_3810	Cancer	23.9833	TCGA_CV_5971	Cancer	5.03957				TCGA_AK_3456	Cancer	6.23064	TCGA_A4_7996	Cancer	5.51572	TCGA_G3_A3CK	Cancer	3.58718	TCGA_49_4505	Cancer	3.39069	TCGA_66_2788	Cancer	5.29489	TCGA_G9_6361	Cancer	6.07381	TCGA_F5_6864	Cancer	6.08031	TCGA_BR_7196	Cancer	7.49681	TCGA_FE_A237	Cancer	8.68236	TCGA_AP_A0LT	Cancer	6.5323
TCGA_FD_A3SN	Cancer	3.66377	TCGA_A2_A04N	Cancer	5.97976	TCGA_A6_3810	Cancer	8.4893	TCGA_CV_5973	Cancer	1.94571				TCGA_AK_3458	Cancer	1.23022	TCGA_A4_7997	Cancer	4.73305	TCGA_BD_A3EP	Cancer	3.46252	TCGA_49_4506	Cancer	1.61291	TCGA_66_2789	Cancer	3.61084	TCGA_G9_6362	Cancer	4.24693	TCGA_EI_6881	Cancer	8.64372	TCGA_BR_7197	Cancer	8.32734	TCGA_FE_A238	Cancer	6.39354	TCGA_AP_A0LV	Cancer	4.46271
TCGA_FD_A3SO	Cancer	9.17647	TCGA_A2_A04P	Cancer	3.05605	TCGA_AA_3811	Cancer	4.19833	TCGA_CV_5976	Cancer	4.97939				TCGA_AK_3460	Cancer	3.52501	TCGA_A4_8098	Cancer	2.42002	TCGA_BD_A3ER	Cancer	2.22998	TCGA_49_4507	Cancer	1.82315	TCGA_66_2790	Cancer	7.1125	TCGA_G9_6363	Cancer	8.30405	TCGA_EI_6882	Cancer	11.6469	TCGA_HJ_7597	Cancer	6.58283	TCGA_FE_A239	Cancer	7.58103	TCGA_BG_A0LW	Cancer	6.04231
TCGA_FD_A3SP	Cancer	8.25764	TCGA_A2_A04Q	Cancer	5.4886	TCGA_AA_3812	Cancer	1.4678	TCGA_CV_5977	Cancer	2.44488				TCGA_AK_3461	Cancer	5.0047	TCGA_B3_8121	Cancer	5.57382	TCGA_FV_A3I0	Cancer	1.71374	TCGA_49_4510	Cancer	4.45996	TCGA_66_2791	Cancer	4.44472	TCGA_G9_6364	Cancer	7.47397	TCGA_EI_6883	Cancer	3.64299	TCGA_BR_7704	Cancer	4.48245	TCGA_FE_A23A	Cancer	4.29742	TCGA_BG_A0LX	Cancer	5.52864
TCGA_FD_A3SQ	Cancer	5.5062	TCGA_A2_A04R	Cancer	10.398	TCGA_AA_3814	Cancer	3.84545	TCGA_CV_5978	Cancer	7.70575				TCGA_AK_3465	Cancer	4.41958	TCGA_IZ_8195	Cancer	2.45074	TCGA_FV_A3I1	Cancer	3.25173	TCGA_49_4512	Cancer	3.14732	TCGA_66_2792	Cancer	6.49031	TCGA_G9_6365	Cancer	6.22405	TCGA_EI_6884	Cancer	6.6916	TCGA_BR_7707	Cancer	4.0871	TCGA_E8_A242	Cancer	5.29854	TCGA_BG_A0M0	Cancer	3.639
TCGA_FD_A3SR	Cancer	12.0369	TCGA_A2_A04T	Cancer	7.44655	TCGA_AA_3815	Cancer	2.68843	TCGA_CV_5979	Cancer	3.42017				TCGA_AS_3777	Cancer	2.24737	TCGA_IZ_8196	Cancer	6.66539	TCGA_EP_A3JL	Cancer	1.4468	TCGA_49_4514	Cancer	1.89084	TCGA_66_2793	Cancer	8.79909	TCGA_G9_6366	Cancer	5.16335	TCGA_EI_6885	Cancer	6.21428	TCGA_BR_7715	Cancer	7.13428	TCGA_ET_A25G	Cancer	6.43626	TCGA_BG_A0M2	Cancer	3.83832
TCGA_FD_A3SS	Cancer	7.33971	TCGA_A2_A04U	Cancer	3.60617	TCGA_AA_3818	Cancer	5.34724	TCGA_CV_6003	Cancer	2.78538				TCGA_AS_3778	Cancer	3.58627	TCGA_A4_8310	Cancer	2.87742	TCGA_BC_A3KF	Cancer	2.63073	TCGA_38_4625	Cancer	4.53938	TCGA_66_2794	Cancer	5.47172	TCGA_G9_6367	Cancer	5.96338	TCGA_AH_6897	Cancer	7.19711	TCGA_BR_7716	Cancer	6.55296	TCGA_ET_A25I	Cancer	4.53845	TCGA_BG_A0M3	Cancer	4.00315
TCGA_G2_A3VY	Cancer	8.16405	TCGA_A2_A04V	Cancer	6.16007	TCGA_AA_3819	Cancer	4.28104	TCGA_CN_6010	Cancer	6.20146				TCGA_B2_3923	Cancer	18.3147	TCGA_A4_8311	Cancer	5.9609	TCGA_BC_A3KG	Cancer	6.64862	TCGA_38_4626	Cancer	6.12155	TCGA_66_2795	Cancer	3.88855	TCGA_G9_6369	Cancer	3.46365	TCGA_AH_6903	Cancer	8.69482	TCGA_BR_7717	Cancer	3.2148	TCGA_ET_A25K	Cancer	8.27245	TCGA_BG_A0M4	Cancer	6.32315
TCGA_GC_A3WC	Cancer	4.52626	TCGA_A2_A04W	Cancer	5.50077	TCGA_AA_3821	Cancer	6.6712	TCGA_CN_6011	Cancer	4.70801				TCGA_B2_3923	Cancer	8.60218	TCGA_A4_8312	Cancer	2.7012	TCGA_CC_A3M9	Cancer	7.62079	TCGA_38_4627	Cancer	4.20443	TCGA_66_2800	Cancer	4.98458	TCGA_G9_6370	Cancer	8.06171	TCGA_EI_6917	Cancer	7.67606	TCGA_BR_7722	Cancer	5.48972	TCGA_ET_A25L	Cancer	6.69435	TCGA_BG_A0M6	Cancer	4.8053
TCGA_K4_A3WS	Cancer	4.95532	TCGA_A2_A04X	Cancer	5.14433	TCGA_AA_3831	Cancer	5.75873	TCGA_CN_6012	Cancer	6.66882				TCGA_B2_3924	Cancer	11.4783	TCGA_GL_8500	Cancer	2.12356	TCGA_CC_A3MA	Cancer	2.32193	TCGA_38_4628	Cancer	3.14124	TCGA_43_3394	Cancer	3.90099	TCGA_G9_6371	Cancer	6.46097	TCGA_EI_7002	Cancer	6.17812	TCGA_BR_7723	Cancer	18.1284	TCGA_ET_A25M	Cancer	7.13325	TCGA_BG_A0M7	Cancer	3.77821
TCGA_K4_A3WU	Cancer	7.00883	TCGA_A2_A04Y	Cancer	6.51545	TCGA_AA_3833	Cancer	3.6653	TCGA_CN_6013	Cancer	3.86348				TCGA_B2_3924	Cancer	5.33153	TCGA_A4_8515	Cancer	3.66847	TCGA_CC_A3MB	Cancer	3.58186	TCGA_38_4629	Cancer	1.68338	TCGA_18_3406	Cancer	2.41706	TCGA_G9_6373	Cancer	4.32467	TCGA_EI_7004	Cancer	7.46728	TCGA_FP_7735	Cancer	3.28314	TCGA_ET_A25N	Cancer	9.18937	TCGA_BG_A0M8	Cancer	2.18591
TCGA_K4_A3WV	Cancer	4.80565	TCGA_A8_A06N	Cancer	11.279	TCGA_AA_3837	Cancer	4.14948	TCGA_CN_6016	Cancer	3.35497				TCGA_B2_4098	Cancer	3.6771	TCGA_A4_8516	Cancer	3.96562	TCGA_CC_A3MC	Cancer	2.56606	TCGA_38_4630	Cancer	8.10166	TCGA_18_3407	Cancer	5.98759	TCGA_G9_6377	Cancer	5.23899	TCGA_AG_A002	Cancer	7.21658	TCGA_IN_7806	Cancer	5.58687	TCGA_ET_A25O	Cancer	9.89863	TCGA_BG_A0M9	Cancer	3.98564
TCGA_DK_A3WW	Cancer	4.20737	TCGA_A8_A06O	Cancer	6.14367	TCGA_AA_3841	Cancer	2.55218	TCGA_CN_6017	Cancer	5.29525				TCGA_B2_4099	Cancer	1.70394	TCGA_A4_8517	Cancer	2.75835	TCGA_GJ_A3OU	Cancer	3.83406	TCGA_38_4631	Cancer	3.40365	TCGA_18_3408	Cancer	4.0787	TCGA_G9_6378	Cancer	5.765	TCGA_AG_A008	Cancer	6.9351	TCGA_IN_7808	Cancer	6.22715	TCGA_ET_A25P	Cancer	7.65218	TCGA_BG_A0MA	Cancer	5.16052
TCGA_DK_A3WX	Cancer	7.55947	TCGA_A8_A06P	Cancer	7.52832	TCGA_AA_3842	Cancer	5.78315	TCGA_CN_6018	Cancer	6.90242				TCGA_B2_4101	Cancer	4.40379	TCGA_A4_8518	Cancer	2.73083	TCGA_FV_A3R2	Cancer	7.01158	TCGA_38_4632	Cancer	2.57048	TCGA_18_3409	Cancer	8.09133	TCGA_G9_6379	Cancer	3.01529	TCGA_AG_A00C	Cancer	4.26637	TCGA_FP_7829	Cancer	6.42363	TCGA_ET_A25R	Cancer	6.85937	TCGA_BG_A0MC	Cancer	1.7544
TCGA_DK_A3WY	Cancer	7.19494	TCGA_A8_A06Q	Cancer	7.65017	TCGA_AA_3844	Cancer	4.81992	TCGA_CN_6019	Cancer	6.12317				TCGA_B2_4102	Cancer	4.72434	TCGA_J7_8537	Cancer	3.48217	TCGA_FV_A3R3	Cancer	2.61856	TCGA_73_4658	Cancer	4.83029	TCGA_18_3410	Cancer	6.43608	TCGA_G9_6384	Cancer	10.2262	TCGA_AG_A00H	Cancer	5.27902	TCGA_BR_7851	Cancer	6.98979	TCGA_H2_A26U	Cancer	7.01199	TCGA_BG_A0MG	Cancer	5.80872
TCGA_DK_A3X1	Cancer	2.56361	TCGA_A8_A06R	Cancer	9.05699	TCGA_AA_3845	Cancer	12.7103	TCGA_CN_6020	Cancer	4.45304				TCGA_B8_4143	Cancer	4.14621	TCGA_A4_8630	Cancer	6.31859	TCGA_EP_A3RK	Cancer	3.4497	TCGA_73_4659	Cancer	7.53963	TCGA_18_3411	Cancer	3.73133	TCGA_G9_6385	Cancer	6.82225	TCGA_AG_A00Y	Cancer	6.12625	TCGA_BR_7901	Cancer	8.41089	TCGA_CE_A27D	Cancer	7.23065	TCGA_BG_A0MH	Cancer	3.25941
TCGA_DK_A3X2	Cancer	16.6447	TCGA_A8_A06T	Cancer	11.417	TCGA_AA_3846	Cancer	5.86644	TCGA_CN_6021	Cancer	6.2887				TCGA_B8_4146	Cancer	7.74133	TCGA_IA_A40U	Cancer	2.03614	TCGA_ED_A459	Cancer	4.20189	TCGA_73_4662	Cancer	8.14726	TCGA_18_3412	Cancer	3.52178	TCGA_G9_6494	Cancer	7.32949	TCGA_AG_A011	Cancer	3.82531	TCGA_FP_7916	Cancer	8.01816	TCGA_BJ_A28R	Cancer	6.90183	TCGA_BG_A0MI	Cancer	4.79621
TCGA_E7_A3X6	Cancer	8.90636	TCGA_A8_A06U	Cancer	6.03632	TCGA_AA_3848	Cancer	2.48509	TCGA_CN_6022	Cancer	4.66679				TCGA_B8_4148	Cancer	4.79774	TCGA_IA_A40X	Cancer	2.54872	TCGA_FV_A495	Cancer	1.53735	TCGA_73_4666	Cancer	1.91234	TCGA_18_3414	Cancer	3.13116	TCGA_G9_6496	Cancer	4.08817	TCGA_AG_A014	Cancer	3.65308	TCGA_BR_7957	Cancer	8.1842	TCGA_BJ_A28S	Cancer	7.62117	TCGA_BG_A0MK	Cancer	6.46312
TCGA_E7_A3Y1	Cancer	3.82647	TCGA_A8_A06X	Cancer	6.72416	TCGA_AA_3850	Cancer	5.36827	TCGA_CN_6023	Cancer	6.76836				TCGA_B8_4151	Cancer	1.37323	TCGA_IA_A40Y	Cancer	2.33064	TCGA_FV_A496	Cancer	2.40268	TCGA_73_4668	Cancer	4.62653	TCGA_18_3415	Cancer	3.30162	TCGA_G9_6498	Cancer	3.45027	TCGA_AG_A015	Cancer	7.30446	TCGA_BR_7958	Cancer	8.21714	TCGA_BJ_A28T	Cancer	9.44625	TCGA_BG_A0MO	Cancer	3.72737
TCGA_CU_A3YL	Cancer	3.82376	TCGA_A8_A06Y	Cancer	8.2385	TCGA_AA_3851	Cancer	3.69061	TCGA_CN_6024	Cancer	4.32902				TCGA_B8_4153	Cancer	1.77838	TCGA_B9_A44B	Cancer	1.91392	TCGA_DD_A4NA	Cancer	3.34876	TCGA_73_4670	Cancer	5.61364	TCGA_18_3416	Cancer	4.41498	TCGA_G9_6499	Cancer	4.88384	TCGA_AG_A016	Cancer	4.93284	TCGA_BR_7959	Cancer	8.15415	TCGA_BJ_A28V	Cancer	8.62454	TCGA_BG_A0MQ	Cancer	4.06268
TCGA_GC_A3YS	Cancer	4.40732	TCGA_A8_A06Z	Cancer	5.47991	TCGA_AA_3852	Cancer	3.74886	TCGA_CQ_6218	Cancer	3.12851				TCGA_B8_4154	Cancer	1.78799	TCGA_B1_A47M	Cancer	2.19981	TCGA_DD_A4NB	Cancer	3.44515	TCGA_73_4675	Cancer	2.78545	TCGA_18_3417	Cancer	1.34624	TCGA_HC_7075	Cancer	7.10086	TCGA_AG_A01J	Cancer	3.57864	TCGA_IP_7968	Cancer	11.8713	TCGA_BJ_A28W	Cancer	3.39361	TCGA_BG_A0MS	Cancer	5.64652
TCGA_FJ_A3Z7	Cancer	3.12598	TCGA_A8_A075	Cancer	10.8519	TCGA_AA_3854	Cancer	4.345	TCGA_CQ_6219	Cancer	4.22545				TCGA_BP_4158	Cancer	3.32793	TCGA_B1_A47N	Cancer	2.18222	TCGA_DD_A4ND	Cancer	3.85303	TCGA_73_4676	Cancer	4.55807	TCGA_18_3419	Cancer	8.99712	TCGA_HC_7077	Cancer	9.2542	TCGA_AG_A01L	Cancer	7.05116	TCGA_FP_7998	Cancer	11.7708	TCGA_BJ_A28X	Cancer	7.08949	TCGA_BG_A0MT	Cancer	4.93364
TCGA_FJ_A3Z9	Cancer	5.74447	TCGA_A8_A076	Cancer	12.6592	TCGA_AA_3855	Cancer	3.784	TCGA_CQ_6220	Cancer	3.62347				TCGA_BP_4159	Cancer	2.60467	TCGA_B1_A47O	Cancer	1.82602	TCGA_DD_A4NE	Cancer	5.55848	TCGA_73_4677	Cancer	6.93518	TCGA_18_3421	Cancer	3.87182	TCGA_HC_7078	Cancer	6.25933	TCGA_AG_A01N	Cancer	4.37086	TCGA_BR_8058	Cancer	8.59527	TCGA_BJ_A28Z	Cancer	6.48131	TCGA_BG_A0MU	Cancer	2.80083
TCGA_FJ_A3ZE	Cancer	6.32839	TCGA_A8_A079	Cancer	8.13374	TCGA_AA_3856	Cancer	4.29182	TCGA_CQ_6221	Cancer	2.52201				TCGA_BP_4160	Cancer	3.78936	TCGA_A4_A48D	Cancer	1.82779	TCGA_DD_A4NF	Cancer	4.55596	TCGA_67_4679	Cancer	5.91239	TCGA_46_3765	Cancer	3.48988	TCGA_HC_7079	Cancer	8.68024	TCGA_AG_A01W	Cancer	6.29456	TCGA_BR_8059	Cancer	5.54343	TCGA_BJ_A290	Cancer	6.06592	TCGA_A5_A0R6	Cancer	3.44506
TCGA_FJ_A3ZF	Cancer	15.286	TCGA_A8_A07B	Cancer	13.3509	TCGA_AA_3858	Cancer	3.9867	TCGA_CQ_6222	Cancer	3.09305				TCGA_BP_4161	Cancer	5.36619	TCGA_GL_A4EM	Cancer	1.4842	TCGA_DD_A4NG	Cancer	3.00456	TCGA_50_5044	Cancer	3.2624	TCGA_46_3766	Cancer	5.78687	TCGA_HC_7080	Cancer	6.5767	TCGA_AG_A01Y	Cancer	8.42454	TCGA_BR_8060	Cancer	10.0033	TCGA_BJ_A291	Cancer	3.08052	TCGA_A5_A0R7	Cancer	3.61392
TCGA_GV_A40E	Cancer	4.33583	TCGA_A8_A07C	Cancer	9.51179	TCGA_AA_3860	Cancer	3.23084	TCGA_CQ_6223	Cancer	3.05686				TCGA_BP_4162	Cancer	5.15166	TCGA_F9_A4JJ	Cancer	3.49272	TCGA_DD_A4NH	Cancer	6.19484	TCGA_50_5045	Cancer	3.60107	TCGA_46_3767	Cancer	5.73712	TCGA_HC_7081	Cancer	10.529	TCGA_AG_A020	Cancer	5.81603	TCGA_BR_8077	Cancer	4.85236	TCGA_GE_A2C6	Cancer	8.1863	TCGA_A5_A0R8	Cancer	3.97568
TCGA_GV_A40G	Cancer	11.8148	TCGA_A8_A07E	Cancer	14.637	TCGA_AA_3861	Cancer	4.56415	TCGA_CQ_6224	Cancer	4.87289				TCGA_BP_4163	Cancer	4.06298	TCGA_G7_A4TM	Cancer	3.87256	TCGA_DD_A4NI	Cancer	2.13029	TCGA_50_5049	Cancer	4.7038	TCGA_46_3768	Cancer	4.19291	TCGA_EJ_7115	Cancer	7.90183	TCGA_AG_A023	Cancer	4.15871	TCGA_BR_8080	Cancer	8.95749	TCGA_EM_A2CJ	Cancer	5.02889	TCGA_A5_A0R9	Cancer	3.8109
TCGA_KQ_A41N	Cancer	4.15862	TCGA_A8_A07F	Cancer	13.0412	TCGA_AA_3862	Cancer	3.38121	TCGA_CQ_6225	Cancer	3.1773				TCGA_BP_4164	Cancer	2.74257	TCGA_A4_A4ZT	Cancer	4.66527	TCGA_DD_A4NJ	Cancer	7.7172	TCGA_50_5051	Cancer	4.70711	TCGA_46_3769	Cancer	5.20968	TCGA_EJ_7123	Cancer	8.10443	TCGA_AG_A025	Cancer	6.62277	TCGA_BR_8081	Cancer	7.21281	TCGA_EM_A2CK	Cancer	5.61318	TCGA_A5_A0RA	Cancer	6.83983
TCGA_KQ_A41O	Cancer	7.49013	TCGA_A8_A07G	Cancer	5.99841	TCGA_AA_3864	Cancer	5.94982	TCGA_CQ_6227	Cancer	3.50034				TCGA_BP_4165	Cancer	2.64059	TCGA_MH_A55W	Cancer	2.41296	TCGA_DD_A4NK	Cancer	2.89475	TCGA_50_5055	Cancer	3.33644	TCGA_37_3783	Cancer	1.99293	TCGA_EJ_7125	Cancer	8.24425	TCGA_AG_A026	Cancer	5.37076	TCGA_FP_8099	Cancer	5.899	TCGA_EM_A2CL	Cancer	12.2192	TCGA_BG_A0RY	Cancer	7.20755
TCGA_KQ_A41P	Cancer	2.22681	TCGA_A8_A07I	Cancer	15.3959	TCGA_AA_3866	Cancer	6.3301	TCGA_CQ_6228	Cancer	5.59186				TCGA_BP_4166	Cancer	4.38451	TCGA_MH_A55Z	Cancer	2.47413	TCGA_DD_A4NL	Cancer	1.83603	TCGA_50_5066	Cancer	2.61094	TCGA_37_3789	Cancer	3.12436	TCGA_HI_7168	Cancer	6.13533	TCGA_AG_A02G	Cancer	5.6136	TCGA_EQ_8122	Cancer	8.04524	TCGA_EM_A2CM	Cancer	5.3637	TCGA_BS_A0T9	Cancer	2.72251
TCGA_KQ_A41Q	Cancer	7.21311	TCGA_A8_A07J	Cancer	6.53618	TCGA_AA_3867	Cancer	5.62603	TCGA_CQ_6229	Cancer	4.6063				TCGA_BP_4167	Cancer	2.99298	TCGA_MH_A560	Cancer	1.34115	TCGA_DD_A4NN	Cancer	3.69017	TCGA_50_5068	Cancer	2.06209	TCGA_37_3792	Cancer	3.85386	TCGA_HI_7169	Cancer	2.8395	TCGA_AG_A02N	Cancer	6.40964	TCGA_FP_8209	Cancer	13.6424	TCGA_EM_A2CN	Cancer	4.62493	TCGA_BS_A0TA	Cancer	3.63948
TCGA_KQ_A41R	Cancer	4.67516	TCGA_A8_A07L	Cancer	8.76203	TCGA_AA_3869	Cancer	6.96139	TCGA_CV_6433	Cancer	6.93156				TCGA_BP_4169	Cancer	5.32295	TCGA_MH_A561	Cancer	2.78384	TCGA_DD_A4NO	Cancer	1.95365	TCGA_50_5072	Cancer	5.98574	TCGA_43_3920	Cancer	3.72681	TCGA_HI_7170	Cancer	5.2912	TCGA_AG_A02X	Cancer	8.29946	TCGA_FP_8210	Cancer	9.03211	TCGA_EM_A2CO	Cancer	5.49362	TCGA_BS_A0TC	Cancer	3.14045
TCGA_KQ_A41S	Cancer	10.7711	TCGA_A8_A07O	Cancer	9.94246	TCGA_AA_3870	Cancer	3.07468	TCGA_CV_6436	Cancer	1.65396				TCGA_BP_4170	Cancer	4.1009	TCGA_MH_A562	Cancer	1.74421	TCGA_DD_A4NP	Cancer	2.09528	TCGA_75_5122	Cancer	5.8498	TCGA_51_4079	Cancer	4.12747	TCGA_HI_7171	Cancer	7.75379	TCGA_AG_A032	Cancer	3.69462	TCGA_FP_8211	Cancer	6.0951	TCGA_EM_A2CP	Cancer	7.94695	TCGA_BS_A0TD	Cancer	3.03993
TCGA_BT_A42C	Cancer	4.9751	TCGA_A8_A07P	Cancer	8.27191	TCGA_AA_3872	Cancer	3.6398	TCGA_CV_6441	Cancer	2.55294				TCGA_BP_4173	Cancer	5.45932	TCGA_A4_A57E	Cancer	1.85227	TCGA_DD_A4NQ	Cancer	2.98814	TCGA_75_5125	Cancer	7.58956	TCGA_51_4080	Cancer	5.13399	TCGA_HC_7209	Cancer	7.73409	TCGA_AG_A036	Cancer	9.79169	TCGA_HU_8238	Cancer	5.66477	TCGA_EM_A2CQ	Cancer	8.78224	TCGA_BS_A0TE	Cancer	3.98777
TCGA_BT_A42E	Cancer	2.28859	TCGA_A8_A07R	Cancer	7.75949	TCGA_AA_3875	Cancer	5.62043	TCGA_CR_6467	Cancer	5.32685				TCGA_BP_4174	Cancer	2.88177	TCGA_GL_A59R	Cancer	3.34495	TCGA_DD_A4NR	Cancer	3.42658	TCGA_75_5126	Cancer	4.28659	TCGA_51_4081	Cancer	6.47634	TCGA_HC_7210	Cancer	10.2344	TCGA_DY_A0XA	Cancer	7.34871	TCGA_HU_8244	Cancer	6.44221	TCGA_EM_A2CR	Cancer	4.16249	TCGA_BS_A0TG	Cancer	3.41728
TCGA_BT_A42F	Cancer	3.85281	TCGA_A8_A07S	Cancer	11.6072	TCGA_AA_3877	Cancer	4.89562	TCGA_CR_6470	Cancer	13.1728				TCGA_BP_4176	Cancer	3.54545	TCGA_GL_A59T	Cancer	3.08366	TCGA_DD_A4NS	Cancer	4.93304	TCGA_75_5146	Cancer	3.85047	TCGA_18_4083	Cancer	5.82717	TCGA_HC_7211	Cancer	13.4721	TCGA_DY_A1DC	Cancer	5.02563	TCGA_HU_8249	Cancer	5.9364	TCGA_EM_A2CS	Cancer	7.77623	TCGA_BS_A0TI	Cancer	1.8024
TCGA_GU_A42P	Cancer	8.53174	TCGA_A8_A07U	Cancer	7.93969	TCGA_AA_3930	Cancer	3.71597	TCGA_CR_6471	Cancer	8.72296				TCGA_BP_4177	Cancer	3.93429	TCGA_AL_A5DJ	Cancer	2.56636	TCGA_DD_A4NV	Cancer	4.1427	TCGA_75_5147	Cancer	3.63043	TCGA_18_4086	Cancer	4.00809	TCGA_HC_7212	Cancer	14.7119	TCGA_DY_A1DD	Cancer	3.20151	TCGA_BR_8284	Cancer	5.77062	TCGA_EM_A2CT	Cancer	8.82215	TCGA_BS_A0TJ	Cancer	7.12935
TCGA_GU_A42Q	Cancer	5.37647	TCGA_A8_A07W	Cancer	8.90502	TCGA_AA_3939	Cancer	4.2588	TCGA_CR_6472	Cancer	14.2937				TCGA_BP_4325	Cancer	2.96731	TCGA_A4_A5DU	Cancer	4.65069	TCGA_NI_A4U2	Cancer	2.12185	TCGA_35_5375	Cancer	1.73127	TCGA_37_4129	Cancer	4.50607	TCGA_HC_7213	Cancer	10.1758	TCGA_DY_A1DE	Cancer	5.92271	TCGA_BR_8286	Cancer	10.4773	TCGA_EM_A2CU	Cancer	6.20111	TCGA_BS_A0U5	Cancer	7.07347
TCGA_GU_A42R	Cancer	4.63076	TCGA_A8_A07Z	Cancer	5.38647	TCGA_AA_3941	Cancer	4.69305	TCGA_CR_6473	Cancer	4.85477				TCGA_BP_4326	Cancer	3.44817	TCGA_P4_A5E6	Cancer	2.33868	TCGA_ED_A4XI	Cancer	2.79464	TCGA_05_5420	Cancer	3.48118	TCGA_37_4130	Cancer	2.74534	TCGA_EJ_7218	Cancer	5.38769	TCGA_DY_A1DF	Cancer	3.65067	TCGA_BR_8289	Cancer	6.58049	TCGA_E8_A2EA	Cancer	4.51332	TCGA_BS_A0U7	Cancer	4.96385
TCGA_FD_A43N	Cancer	5.77568	TCGA_A8_A081	Cancer	12.3427	TCGA_AA_3947	Cancer	6.52162	TCGA_CR_6474	Cancer	5.04048				TCGA_BP_4327	Cancer	2.69543	TCGA_P4_A5E7	Cancer	5.15833	TCGA_FV_A4ZP	Cancer	0.714629	TCGA_05_5423	Cancer	3.66936	TCGA_37_4132	Cancer	3.4366	TCGA_HC_7230	Cancer	11.446	TCGA_DY_A1DG	Cancer	3.2146	TCGA_BR_8291	Cancer	7.58823	TCGA_DO_A2HM	Cancer	8.69615	TCGA_BS_A0U8	Cancer	4.24022
TCGA_FD_A43P	Cancer	9.12767	TCGA_A8_A082	Cancer	10.8757	TCGA_AA_3949	Cancer	4.59762	TCGA_CR_6477	Cancer	4.26188				TCGA_BP_4329	Cancer	3.34028	TCGA_P4_A5E8	Cancer	2.36923	TCGA_FV_A4ZQ	Cancer	4.13773	TCGA_05_5425	Cancer	4.42193	TCGA_37_4133	Cancer	1.74799	TCGA_HC_7231	Cancer	10.0335	TCGA_DY_A1H8	Cancer	3.32597	TCGA_BR_8295	Cancer	5.3279	TCGA_E8_A2JQ	Cancer	6.19754	TCGA_BS_A0U9	Cancer	6.45924
TCGA_FD_A43S	Cancer	3.11869	TCGA_A8_A083	Cancer	8.68658	TCGA_AA_3950	Cancer	4.83103	TCGA_CR_6478	Cancer	4.92263				TCGA_BP_4330	Cancer	5.1163	TCGA_P4_A5EA	Cancer	2.9867	TCGA_MR_A520	Cancer	2.38956	TCGA_05_5428	Cancer	2.8883	TCGA_37_4135	Cancer	2.38791	TCGA_HC_7232	Cancer	12.4075	TCGA_AF_A56K	Cancer	6.57393	TCGA_BR_8296	Cancer	7.26356	TCGA_H2_A2K9	Cancer	11.4913	TCGA_BS_A0UA	Cancer	4.90531
TCGA_FD_A43U	Cancer	3.72327	TCGA_A8_A084	Cancer	14.2135	TCGA_AA_3952	Cancer	2.64148	TCGA_CR_6480	Cancer	8.24384				TCGA_BP_4331	Cancer	3.58301	TCGA_P4_A5EB	Cancer	3.24956	TCGA_PD_A5DF	Cancer	3.03528	TCGA_05_5429	Cancer	3.73062	TCGA_37_4141	Cancer	5.82147	TCGA_HC_7233	Cancer	9.15891	TCGA_AF_A56L	Cancer	7.30573	TCGA_BR_8297	Cancer	8.40987	TCGA_ET_A2MX	Cancer	3.38918	TCGA_BS_A0UF	Cancer	6.36598
TCGA_FD_A43X	Cancer	5.72686	TCGA_A8_A085	Cancer	7.50267	TCGA_AA_3955	Cancer	6.58596	TCGA_CR_6481	Cancer	8.28699				TCGA_BP_4332	Cancer	4.36745	TCGA_P4_A5ED	Cancer	4.22172	TCGA_ED_A5KG	Cancer	6.12115	TCGA_80_5607	Cancer	6.35137	TCGA_33_4532	Cancer	4.22261	TCGA_EJ_7312	Cancer	5.05078	TCGA_AF_A56N	Cancer	7.03242	TCGA_BR_8361	Cancer	8.09462	TCGA_ET_A2MY	Cancer	6.36746	TCGA_BS_A0UJ	Cancer	1.1247
TCGA_FD_A43Y	Cancer	2.36369	TCGA_A8_A086	Cancer	7.71593	TCGA_AA_3956	Cancer	5.21168	TCGA_CR_6482	Cancer	7.59033				TCGA_BP_4334	Cancer	1.62757	TCGA_HE_A5NF	Cancer	3.54044	TCGA_HP_A5MZ	Cancer	2.11988	TCGA_80_5608	Cancer	5.1975	TCGA_33_4533	Cancer	3.69106	TCGA_EJ_7314	Cancer	8.87152				TCGA_BR_8364	Cancer	8.30287	TCGA_ET_A2MZ	Cancer	7.93698	TCGA_BS_A0UL	Cancer	6.26545
TCGA_CF_A47S	Cancer	4.38421	TCGA_A8_A08A	Cancer	7.39225	TCGA_AA_3966	Cancer	4.54559	TCGA_CR_6484	Cancer	5.67925				TCGA_BP_4335	Cancer	2.93858	TCGA_HE_A5NH	Cancer	4.34142	TCGA_HP_A5N0	Cancer	2.4326	TCGA_80_5611	Cancer	5.93786	TCGA_33_4538	Cancer	6.29173	TCGA_EJ_7315	Cancer	7.65538				TCGA_BR_8365	Cancer	10.4521	TCGA_ET_A2N0	Cancer	2.14878	TCGA_BS_A0UM	Cancer	5.68127
TCGA_CF_A47T	Cancer	3.50265	TCGA_A8_A08B	Cancer	6.92002	TCGA_AA_3968	Cancer	6.27517	TCGA_CR_6487	Cancer	7.17677				TCGA_BP_4337	Cancer	3.03427	TCGA_HE_A5NI	Cancer	2.62551	TCGA_BW_A5NO	Cancer	2.57059	TCGA_44_5643	Cancer	5.53583	TCGA_33_4547	Cancer	5.45484	TCGA_EJ_7317	Cancer	6.06197				TCGA_BR_8366	Cancer	8.9787	TCGA_ET_A2N3	Cancer	6.32036	TCGA_BS_A0UT	Cancer	2.84736
TCGA_CF_A47V	Cancer	4.49706	TCGA_A8_A08C	Cancer	14.902	TCGA_AA_3970	Cancer	5.6946	TCGA_CR_6488	Cancer	6.03238				TCGA_BP_4338	Cancer	1.88568	TCGA_HE_A5NJ	Cancer	3.06224	TCGA_BW_A5NP	Cancer	3.60671	TCGA_44_5644	Cancer	4.69942	TCGA_33_4566	Cancer	3.31733	TCGA_EJ_7318	Cancer	3.5637				TCGA_BR_8367	Cancer	11.6709	TCGA_ET_A2N4	Cancer	5.98629	TCGA_BS_A0UV	Cancer	10.6675
TCGA_CF_A47W	Cancer	3.62457	TCGA_A8_A08F	Cancer	11.9957	TCGA_AA_3971	Cancer	4.95155	TCGA_CR_6491	Cancer	2.92328				TCGA_BP_4340	Cancer	3.07486	TCGA_HE_A5NK	Cancer	2.49634	TCGA_BW_A5NQ	Cancer	4.65374	TCGA_44_5645	Cancer	27.4095	TCGA_33_4582	Cancer	5.17282	TCGA_EJ_7321	Cancer	9.12634				TCGA_BR_8368	Cancer	7.97107	TCGA_ET_A2N5	Cancer	5.80677	TCGA_BS_A0V4	Cancer	1.34117
TCGA_CF_A47X	Cancer	4.42774	TCGA_A8_A08G	Cancer	9.67272	TCGA_AA_3972	Cancer	5.02609	TCGA_CR_6492	Cancer	5.02522				TCGA_BP_4341	Cancer	2.62849	TCGA_HE_A5NL	Cancer	4.3098	TCGA_K7_A5RF	Cancer	2.43326	TCGA_44_5645	Cancer	12.9743	TCGA_33_4583	Cancer	3.59921	TCGA_EJ_7325	Cancer	2.6543				TCGA_BR_8369	Cancer	6.8318	TCGA_BJ_A2N7	Cancer	6.58529	TCGA_BS_A0V6	Cancer	5.65551
TCGA_CF_A47Y	Cancer	4.32907	TCGA_A8_A08H	Cancer	8.7582	TCGA_AA_3973	Cancer	5.1413	TCGA_CR_6493	Cancer	3.39474				TCGA_BP_4342	Cancer	3.34176	TCGA_AT_A5NU	Cancer	3.21905	TCGA_K7_A5RG	Cancer	4.7304	TCGA_05_5715	Cancer	4.19794	TCGA_33_4586	Cancer	4.64224	TCGA_EJ_7327	Cancer	14.855				TCGA_BR_8371	Cancer	6.49169	TCGA_BJ_A2N8	Cancer	5.04948	TCGA_BS_A0V7	Cancer	1.91892
TCGA_K4_A4AB	Cancer	5.45059	TCGA_A8_A08I	Cancer	12.9886	TCGA_AA_3975	Cancer	3.37882	TCGA_D6_6515	Cancer	7.11046				TCGA_BP_4343	Cancer	5.09877	TCGA_Q2_A5QZ	Cancer	0.539315	TCGA_G3_A5SI	Cancer	2.76481	TCGA_64_5774	Cancer	7.08608	TCGA_33_4587	Cancer	13.1471	TCGA_EJ_7328	Cancer	7.14038				TCGA_BR_8372	Cancer	7.54455	TCGA_BJ_A2N9	Cancer	3.03585	TCGA_BS_A0V8	Cancer	4.14004
TCGA_K4_A4AC	Cancer	3.41594	TCGA_A8_A08J	Cancer	7.816	TCGA_AA_3976	Cancer	5.40881	TCGA_D6_6516	Cancer	2.70195				TCGA_BP_4344	Cancer	6.3898	TCGA_B9_A5W7	Cancer	3.12141	TCGA_G3_A5SJ	Cancer	2.58505	TCGA_64_5775	Cancer	9.93439	TCGA_33_4589	Cancer	1.68083	TCGA_EJ_7330	Cancer	11.2073				TCGA_BR_8373	Cancer	19.3977	TCGA_BJ_A2NA	Cancer	7.00944	TCGA_BS_A0VI	Cancer	2.81102
TCGA_E7_A4IJ	Cancer	7.78005	TCGA_A8_A08L	Cancer	9.67997	TCGA_AA_3977	Cancer	6.3546	TCGA_D6_6517	Cancer	3.65499				TCGA_BP_4345	Cancer	5.73014	TCGA_B9_A5W8	Cancer	3.01962	TCGA_G3_A5SK	Cancer	1.44162	TCGA_64_5778	Cancer	4.62845	TCGA_22_4591	Cancer	4.83594	TCGA_EJ_7331	Cancer	11.1292				TCGA_BR_8380	Cancer	10.3611	TCGA_DE_A2OL	Cancer	8.49773	TCGA_A5_A0VO	Cancer	5.12208
TCGA_E5_A4TZ	Cancer	14.246	TCGA_A8_A08O	Cancer	12.5995	TCGA_AA_3979	Cancer	2.60746	TCGA_D6_6823	Cancer	4.34323				TCGA_BP_4346	Cancer	4.41913	TCGA_B9_A5W9	Cancer	2.67605	TCGA_G3_A5SL	Cancer	2.17023	TCGA_64_5779	Cancer	7.61206	TCGA_22_4593	Cancer	7.3571	TCGA_G9_7509	Cancer	7.69397				TCGA_BR_8381	Cancer	8.18613	TCGA_EM_A2OV	Cancer	6.03908	TCGA_A5_A0VP	Cancer	6.35701
TCGA_E5_A4U1	Cancer	6.18448	TCGA_A8_A08P	Cancer	8.9766	TCGA_AA_3980	Cancer	4.91509	TCGA_D6_6824	Cancer	8.68461				TCGA_BP_4347	Cancer	4.69501	TCGA_A4_A5XZ	Cancer	2.50817	TCGA_G3_A5SM	Cancer	2.44159	TCGA_64_5781	Cancer	2.09193	TCGA_22_4594	Cancer	4.17301	TCGA_G9_7510	Cancer	5.76423				TCGA_BR_8382	Cancer	4.20709	TCGA_EM_A2OW	Cancer	5.26804	TCGA_A5_A0VQ	Cancer	4.73533
TCGA_E7_A4XJ	Cancer	2.99688	TCGA_A8_A08R	Cancer	9.80573	TCGA_AA_3982	Cancer	3.91848	TCGA_D6_6825	Cancer	6.93593				TCGA_BP_4349	Cancer	3.13264	TCGA_A4_A5Y0	Cancer	2.22946	TCGA_CC_A5UC	Cancer	3.2771	TCGA_64_5815	Cancer	3.39027	TCGA_22_4595	Cancer	7.49869	TCGA_G9_7519	Cancer	4.27656				TCGA_BR_8384	Cancer	12.0845	TCGA_EM_A2OX	Cancer	7.37112	TCGA_BG_A0VT	Cancer	3.67222
TCGA_GC_A4ZW	Cancer	14.5481	TCGA_A8_A08S	Cancer	12.271	TCGA_AA_3984	Cancer	4.94988	TCGA_D6_6826	Cancer	10.8784				TCGA_BP_4351	Cancer	3.15006	TCGA_A4_A5Y1	Cancer	3.1992	TCGA_CC_A5UD	Cancer	3.92426	TCGA_55_5899	Cancer	6.40024	TCGA_22_4596	Cancer	5.80395	TCGA_G9_7521	Cancer	9.92631				TCGA_IN_8462	Cancer	5.58093	TCGA_EM_A2OY	Cancer	5.12988	TCGA_BG_A0VV	Cancer	4.39818
TCGA_E7_A519	Cancer	1.86391	TCGA_A8_A08T	Cancer	10.3196	TCGA_AA_3986	Cancer	6.23881	TCGA_D6_6827	Cancer	9.47267				TCGA_BP_4352	Cancer	2.67851	TCGA_PJ_A5Z8	Cancer	4.91966	TCGA_CC_A5UE	Cancer	3.12828	TCGA_83_5908	Cancer	7.71932	TCGA_22_4599	Cancer	4.10225	TCGA_G9_7522	Cancer	7.76165				TCGA_BR_8483	Cancer	5.07214	TCGA_EM_A2OZ	Cancer	9.53545	TCGA_BG_A0VW	Cancer	2.88792
TCGA_MV_A51V	Cancer	5.58367	TCGA_A8_A08X	Cancer	11.5394	TCGA_AA_3989	Cancer	3.93839	TCGA_BA_6868	Cancer	3.75955				TCGA_BP_4353	Cancer	6.02555	TCGA_PJ_A5Z9	Cancer	2.93012	TCGA_BC_A5W4	Cancer	1.85715	TCGA_50_5930	Cancer	5.53082	TCGA_22_4601	Cancer	4.08916	TCGA_G9_7523	Cancer	5.09299				TCGA_BR_8484	Cancer	9.18571	TCGA_EM_A2P0	Cancer	9.04728	TCGA_BG_A0VX	Cancer	5.49364
TCGA_E7_A541	Cancer	5.44831	TCGA_A8_A08Z	Cancer	14.8602	TCGA_AA_3994	Cancer	2.89744	TCGA_BA_6869	Cancer	2.39968				TCGA_BP_4354	Cancer	5.90686	TCGA_B1_A654	Cancer	1.89512	TCGA_ED_A627	Cancer	3.48547	TCGA_50_5931	Cancer	7.33768	TCGA_22_4604	Cancer	4.60428	TCGA_G9_7525	Cancer	4.05388				TCGA_BR_8485	Cancer	14.0199	TCGA_EM_A2P1	Cancer	8.98797	TCGA_BG_A0VZ	Cancer	5.74762
TCGA_K4_A54R	Cancer	7.8833	TCGA_A8_A090	Cancer	10.9758	TCGA_AY_4070	Cancer	4.33034	TCGA_BA_6870	Cancer	2.58808				TCGA_BP_4355	Cancer	5.51619	TCGA_B1_A655	Cancer	3.57337	TCGA_ED_A66X	Cancer	3.897	TCGA_50_5932	Cancer	6.28547	TCGA_22_4605	Cancer	4.5211	TCGA_FC_7708	Cancer	8.70636				TCGA_BR_8486	Cancer	6.96731	TCGA_EM_A2P2	Cancer	9.81374	TCGA_BG_A0W1	Cancer	6.72022
TCGA_FD_A5BR	Cancer	5.6243	TCGA_A8_A091	Cancer	13.4572	TCGA_AY_4071	Cancer	3.86499	TCGA_BA_6871	Cancer	4.90151				TCGA_B8_4619	Cancer	4.62811	TCGA_B1_A656	Cancer	1.23245	TCGA_ED_A66Y	Cancer	3.76891	TCGA_50_5933	Cancer	6.26345	TCGA_22_4607	Cancer	2.60892	TCGA_HC_7736	Cancer	10.1608				TCGA_BR_8487	Cancer	4.78108	TCGA_EM_A2P3	Cancer	8.48996	TCGA_BG_A0W2	Cancer	5.01622
TCGA_FD_A5BS	Cancer	3.21979	TCGA_A8_A092	Cancer	9.95896	TCGA_A6_4105	Cancer	5.46572	TCGA_BA_6872	Cancer	2.30842				TCGA_B8_4620	Cancer	2.43111	TCGA_B1_A657	Cancer	5.09592	TCGA_BC_A69H	Cancer	2.05346	TCGA_50_5935	Cancer	3.96475	TCGA_22_4609	Cancer	6.48543	TCGA_HC_7737	Cancer	7.35422				TCGA_CD_8524	Cancer	4.85726	TCGA_BJ_A2P4	Cancer	3.23499	TCGA_DI_A0WH	Cancer	3.51941
TCGA_FD_A5BT	Cancer	2.02248	TCGA_A8_A093	Cancer	12.4436	TCGA_A6_4107	Cancer	3.34444	TCGA_BA_6873	Cancer	11.2029				TCGA_B8_4621	Cancer	3.309	TCGA_B9_A69E	Cancer	2.71891	TCGA_BC_A69I	Cancer	1.48112	TCGA_50_5936	Cancer	6.03448	TCGA_22_4613	Cancer	4.41997	TCGA_HC_7738	Cancer	7.5382				TCGA_CD_8525	Cancer	4.92324	TCGA_DJ_A2PN	Cancer	7.82011	TCGA_BS_A0WQ	Cancer	4.56505
TCGA_FD_A5BU	Cancer	4.77514	TCGA_A8_A094	Cancer	6.82914	TCGA_AZ_4308	Cancer	1.32382	TCGA_CV_6933	Cancer	4.40114				TCGA_B8_4622	Cancer	3.47034	TCGA_KV_A6GD	Cancer	3.16554	TCGA_GJ_A6C0	Cancer	4.0168	TCGA_50_5939	Cancer	5.29023	TCGA_18_4721	Cancer	5.03485	TCGA_HC_7740	Cancer	17.6187				TCGA_CD_8526	Cancer	6.94308	TCGA_DJ_A2PO	Cancer	8.02885	TCGA_BG_A0YU	Cancer	6.03377
TCGA_FD_A5BV	Cancer	3.32341	TCGA_A8_A095	Cancer	16.4637	TCGA_AZ_4313	Cancer	1.95355	TCGA_CV_6934	Cancer	5.39808				TCGA_CJ_4634	Cancer	5.20422	TCGA_KV_A6GE	Cancer	2.62084	TCGA_K7_A6G5	Cancer	1.29571	TCGA_50_5941	Cancer	5.78773	TCGA_39_5011	Cancer	3.55921	TCGA_HC_7740	Cancer	7.04113				TCGA_CD_8527	Cancer	4.27153	TCGA_DJ_A2PP	Cancer	9.06654	TCGA_BG_A0YV	Cancer	8.03521
TCGA_FD_A5BX	Cancer	3.00531	TCGA_A8_A096	Cancer	11.5519	TCGA_AZ_4315	Cancer	3.41988	TCGA_CV_6935	Cancer	2.97604				TCGA_CJ_4635	Cancer	5.68903	TCGA_A4_A6HP	Cancer	1.85367	TCGA_LG_A6GG	Cancer	2.45185	TCGA_50_5942	Cancer	8.51449	TCGA_39_5016	Cancer	3.72687	TCGA_HC_7742	Cancer	8.25854				TCGA_CD_8528	Cancer	10.8756	TCGA_DJ_A2PQ	Cancer	7.90802	TCGA_D1_A0ZN	Cancer	8.60628
TCGA_FD_A5BY	Cancer	3.76042	TCGA_A8_A097	Cancer	7.31009	TCGA_AZ_4323	Cancer	9.80188	TCGA_CV_6936	Cancer	3.76904				TCGA_CJ_4636	Cancer	3.96804	TCGA_IZ_A6M8	Cancer	1.52923	TCGA_T1_A6J8	Cancer	2.88031	TCGA_50_5944	Cancer	7.34203	TCGA_39_5019	Cancer	4.77294	TCGA_HC_7744	Cancer	11.7831				TCGA_CD_8529	Cancer	9.23545	TCGA_DJ_A2PR	Cancer	9.35629	TCGA_D1_A0ZO	Cancer	6.55105
TCGA_FD_A5BZ	Cancer	5.207	TCGA_A8_A099	Cancer	13.0686	TCGA_AZ_4614	Cancer	2.4642	TCGA_CV_6937	Cancer	3.26966				TCGA_CJ_4637	Cancer	5.21744	TCGA_IZ_A6M9	Cancer	2.33692	TCGA_RC_A6M3	Cancer	2.9414	TCGA_50_5946	Cancer	10.5693	TCGA_39_5021	Cancer	4.86368	TCGA_HC_7745	Cancer	6.26972				TCGA_CD_8530	Cancer	7.74886	TCGA_DJ_A2PS	Cancer	9.09283	TCGA_D1_A0ZP	Cancer	6.98908
TCGA_FD_A5C0	Cancer	14.6888	TCGA_A8_A09A	Cancer	9.36337	TCGA_AZ_4615	Cancer	5.87206	TCGA_CV_6938	Cancer	6.04761				TCGA_CJ_4638	Cancer	1.44065	TCGA_B3_A6W5	Cancer	3.49975	TCGA_RC_A6M4	Cancer	1.94056	TCGA_44_6145	Cancer	4.5195	TCGA_39_5022	Cancer	5.22766	TCGA_HC_7747	Cancer	6.21519				TCGA_CD_8531	Cancer	5.15673	TCGA_DJ_A2PT	Cancer	4.74463	TCGA_D1_A0ZQ	Cancer	6.58241
TCGA_FD_A5C1	Cancer	2.81653	TCGA_A8_A09B	Cancer	11.2229	TCGA_AZ_4616	Cancer	2.94057	TCGA_CV_6939	Cancer	8.70842				TCGA_CJ_4639	Cancer	5.9371	TCGA_SX_A71R	Cancer	2.61989	TCGA_RC_A6M5	Cancer	1.91405	TCGA_44_6146	Cancer	23.1309	TCGA_39_5024	Cancer	2.66305	TCGA_HC_7748	Cancer	12.929				TCGA_CD_8532	Cancer	6.30717	TCGA_DJ_A2PU	Cancer	7.7717	TCGA_D1_A0ZR	Cancer	10.0954
TCGA_E7_A5KE	Cancer	10.8422	TCGA_A8_A09D	Cancer	7.71158	TCGA_AZ_4682	Cancer	3.5839	TCGA_CV_6940	Cancer	5.7906				TCGA_CJ_4640	Cancer	3.27344	TCGA_SX_A71S	Cancer	5.44586	TCGA_RC_A6M6	Cancer	1.3208	TCGA_44_6146	Cancer	11.4445	TCGA_39_5027	Cancer	4.29734	TCGA_HC_7749	Cancer	8.87772				TCGA_CD_8533	Cancer	12.8906	TCGA_DJ_A2PV	Cancer	9.89274	TCGA_D1_A0ZS	Cancer	10.98
TCGA_E7_A5KF	Cancer	10.4357	TCGA_A8_A09E	Cancer	10.0879	TCGA_AZ_4684	Cancer	3.15685	TCGA_CV_6941	Cancer	7.01137				TCGA_CJ_4641	Cancer	4.05093	TCGA_SX_A71U	Cancer	3.64257	TCGA_G3_A6UC	Cancer	3.03407	TCGA_44_6147	Cancer	10.2442	TCGA_39_5028	Cancer	3.38043	TCGA_HC_7750	Cancer	6.17779				TCGA_CD_8534	Cancer	10.281	TCGA_DJ_A2PW	Cancer	5.6004	TCGA_D1_A0ZU	Cancer	8.54089
TCGA_HQ_A5ND	Cancer	4.55941	TCGA_A8_A09G	Cancer	10.2375	TCGA_CM_4743	Cancer	3.16126	TCGA_CV_6942	Cancer	4.20267				TCGA_CJ_4642	Cancer	5.53608	TCGA_SX_A71V	Cancer	3.2956	TCGA_DD_A73A	Cancer	2.88346	TCGA_44_6147	Cancer	18.2047	TCGA_39_5029	Cancer	3.90078	TCGA_HC_7752	Cancer	2.49411				TCGA_CD_8535	Cancer	11.0327	TCGA_DJ_A2PX	Cancer	7.24491	TCGA_D1_A0ZV	Cancer	4.3216
TCGA_HQ_A5NE	Cancer	6.70965	TCGA_A8_A09I	Cancer	5.8616	TCGA_CM_4744	Cancer	3.74362	TCGA_CV_6943	Cancer	5.97339				TCGA_CJ_4643	Cancer	6.0679	TCGA_SX_A71W	Cancer	2.81415	TCGA_DD_A73B	Cancer	5.10047	TCGA_44_6148	Cancer	7.89412	TCGA_39_5030	Cancer	5.79119	TCGA_H9_7775	Cancer	8.94626				TCGA_D7_8570	Cancer	6.55413	TCGA_DJ_A2PY	Cancer	9.78259	TCGA_D1_A0ZZ	Cancer	4.55427
TCGA_K4_A5RH	Cancer	7.63277	TCGA_A8_A09K	Cancer	14.0707	TCGA_CM_4746	Cancer	2.09884	TCGA_CV_6945	Cancer	2.10602				TCGA_CJ_4644	Cancer	3.44849	TCGA_KV_A74V	Cancer	2.25741	TCGA_DD_A73C	Cancer	4.49393	TCGA_38_6178	Cancer	5.4344	TCGA_39_5031	Cancer	6.26121	TCGA_EJ_7781	Cancer	11.4483				TCGA_D7_8572	Cancer	12.4893	TCGA_DJ_A2PZ	Cancer	6.97622	TCGA_D1_A101	Cancer	4.78271
TCGA_K4_A5RI	Cancer	3.95948	TCGA_A8_A09M	Cancer	4.77688	TCGA_CM_4747	Cancer	2.16598	TCGA_CV_6948	Cancer	3.50622				TCGA_B0_4688	Cancer	6.44352	TCGA_O9_A75Z	Cancer	3.44917	TCGA_DD_A73D	Cancer	2.48708	TCGA_75_6203	Cancer	5.67231	TCGA_39_5034	Cancer	4.24054	TCGA_EJ_7782	Cancer	11.6466				TCGA_D7_8573	Cancer	8.25626	TCGA_DJ_A2Q0	Cancer	5.33236	TCGA_D1_A102	Cancer	7.65172
TCGA_K4_A5RJ	Cancer	6.85768	TCGA_A8_A09N	Cancer	17.0729	TCGA_CM_4748	Cancer	5.88885	TCGA_CV_6950	Cancer	5.68641				TCGA_B0_4690	Cancer	5.75733	TCGA_A4_A772	Cancer	3.45789	TCGA_DD_A73E	Cancer	5.30424	TCGA_75_6205	Cancer	5.96026	TCGA_39_5035	Cancer	4.51421	TCGA_EJ_7783	Cancer	14.8078				TCGA_D7_8574	Cancer	8.99902	TCGA_DJ_A2Q1	Cancer	3.57833	TCGA_D1_A103	Cancer	7.50539
TCGA_CF_A5U8	Cancer	5.3646	TCGA_A8_A09Q	Cancer	18.3376	TCGA_CM_4750	Cancer	1.7573	TCGA_CV_6951	Cancer	4.6185				TCGA_B0_4691	Cancer	1.98046	TCGA_V9_A7HT	Cancer	4.37204	TCGA_DD_A73F	Cancer	2.91973	TCGA_75_6206	Cancer	8.82342	TCGA_39_5036	Cancer	2.60855	TCGA_EJ_7784	Cancer	14.3681				TCGA_D7_8575	Cancer	12.8574	TCGA_DJ_A2Q2	Cancer	10.8091	TCGA_B5_A11E	Cancer	9.43651
TCGA_CF_A5UA	Cancer	4.44403	TCGA_A8_A09R	Cancer	12.5821	TCGA_CM_4751	Cancer	6.40469	TCGA_CV_6952	Cancer	3.33173				TCGA_B0_4693	Cancer	4.17645	TCGA_F9_A7Q0	Cancer	3.28636	TCGA_DD_A73G	Cancer	0.613403	TCGA_75_6207	Cancer	3.94357	TCGA_39_5037	Cancer	3.7468	TCGA_EJ_7785	Cancer	14.5539				TCGA_D7_8576	Cancer	9.28424	TCGA_DJ_A2Q3	Cancer	8.38665	TCGA_B5_A11F	Cancer	6.23596
TCGA_CU_A5W6	Cancer	6.12073	TCGA_A8_A09T	Cancer	9.33907	TCGA_CM_4752	Cancer	3.35879	TCGA_CV_6953	Cancer	5.52217				TCGA_B0_4694	Cancer	2.75991	TCGA_SX_A7SL	Cancer	2.23326	TCGA_MI_A75C	Cancer	1.60311	TCGA_75_6211	Cancer	9.12035	TCGA_39_5039	Cancer	3.074	TCGA_EJ_7786	Cancer	8.73317				TCGA_D7_8578	Cancer	5.02694	TCGA_DJ_A2Q4	Cancer	7.5476	TCGA_B5_A11G	Cancer	2.02299
TCGA_LT_A5Z6	Cancer	10.8747	TCGA_A8_A09V	Cancer	16.2349	TCGA_CK_4947	Cancer	9.91214	TCGA_CV_6954	Cancer	5.26709				TCGA_B0_4696	Cancer	5.20665	TCGA_SX_A7SM	Cancer	1.09836	TCGA_MI_A75E	Cancer	1.61402	TCGA_75_6212	Cancer	6.97413	TCGA_39_5040	Cancer	8.16769	TCGA_EJ_7788	Cancer	11.6564				TCGA_D7_8579	Cancer	9.62594	TCGA_DJ_A2Q5	Cancer	7.88235	TCGA_B5_A11H	Cancer	4.16933
TCGA_BL_A5ZZ	Cancer	5.3786	TCGA_A8_A09W	Cancer	7.29284	TCGA_CK_4948	Cancer	5.04373	TCGA_CV_6955	Cancer	6.25896				TCGA_B0_4697	Cancer	3.59029	TCGA_SX_A7SN	Cancer	3.20713	TCGA_MI_A75G	Cancer	2.6559	TCGA_75_6214	Cancer	4.71624	TCGA_63_5128	Cancer	7.75225	TCGA_EJ_7789	Cancer	10.051				TCGA_BR_8588	Cancer	8.66948	TCGA_DJ_A2Q6	Cancer	9.26719	TCGA_B5_A11I	Cancer	4.72415
TCGA_FT_A61P	Cancer	4.5115	TCGA_A8_A09X	Cancer	6.23875	TCGA_CK_4950	Cancer	5.36041	TCGA_CV_6956	Cancer	4.27393				TCGA_B0_4698	Cancer	6.48543	TCGA_SX_A7SO	Cancer	3.84128	TCGA_MI_A75H	Cancer	2.09381	TCGA_67_6215	Cancer	6.68349	TCGA_63_5131	Cancer	5.81479	TCGA_EJ_7791	Cancer	9.23315				TCGA_BR_8589	Cancer	11.6652	TCGA_DJ_A2Q7	Cancer	5.74862	TCGA_B5_A11J	Cancer	6.86683
TCGA_FD_A62N	Cancer	4.05514	TCGA_A8_A09Z	Cancer	1.49534	TCGA_CK_4951	Cancer	4.38638	TCGA_CV_6959	Cancer	6.02156				TCGA_B0_4699	Cancer	8.04614	TCGA_SX_A7SP	Cancer	4.05857	TCGA_MI_A75I	Cancer	5.01099	TCGA_67_6216	Cancer	5.93359	TCGA_34_5231	Cancer	6.80582	TCGA_EJ_7792	Cancer	9.54718				TCGA_BR_8590	Cancer	12.0856	TCGA_DJ_A2Q9	Cancer	9.66036	TCGA_B5_A11L	Cancer	4.37697
TCGA_FD_A62O	Cancer	9.26626	TCGA_A8_A0A1	Cancer	13.0337	TCGA_CK_4952	Cancer	8.72336	TCGA_CV_6960	Cancer	3.46765				TCGA_B0_4700	Cancer	3.12061	TCGA_SX_A7SQ	Cancer	4.52391	TCGA_O8_A75V	Cancer	1.44933	TCGA_67_6217	Cancer	5.02899	TCGA_34_5232	Cancer	3.97193	TCGA_EJ_7793	Cancer	8.53801				TCGA_BR_8591	Cancer	7.04698	TCGA_DJ_A2QA	Cancer	2.60775	TCGA_B5_A11M	Cancer	7.63383
TCGA_FD_A62P	Cancer	4.44778	TCGA_A8_A0A2	Cancer	10.7148	TCGA_CA_5254	Cancer	5.61067	TCGA_CV_6961	Cancer	4.89535				TCGA_B0_4701	Cancer	2.81449	TCGA_SX_A7SR	Cancer	3.72607	TCGA_QA_A7B7	Cancer	6.68856	TCGA_55_6543	Cancer	7.21576	TCGA_34_5234	Cancer	2.29348	TCGA_EJ_7794	Cancer	9.49912				TCGA_BR_8592	Cancer	10.6447	TCGA_DJ_A2QB	Cancer	5.29665	TCGA_B5_A11N	Cancer	3.11124
TCGA_FD_A62S	Cancer	5.39005	TCGA_A8_A0A4	Cancer	9.9936	TCGA_CA_5255	Cancer	4.21417	TCGA_CV_6962	Cancer	6.08111				TCGA_B0_4703	Cancer	5.00796	TCGA_SX_A7SS	Cancer	2.76175	TCGA_RG_A7D4	Cancer	3.63274	TCGA_86_6562	Cancer	5.9662	TCGA_34_5236	Cancer	4.02304	TCGA_EJ_7797	Cancer	8.92999				TCGA_HU_8602	Cancer	8.09881	TCGA_DJ_A2QC	Cancer	3.18787	TCGA_B5_A11O	Cancer	5.98546
TCGA_LC_A66R	Cancer	4.34276	TCGA_A8_A0A6	Cancer	10.639	TCGA_CA_5256	Cancer	2.9735	TCGA_CN_6988	Cancer	5.42582				TCGA_B0_4706	Cancer	2.75729	TCGA_SX_A7SU	Cancer	3.28528	TCGA_CC_A7IE	Cancer	2.72461	TCGA_50_6590	Cancer	6.31911	TCGA_34_5239	Cancer	7.51283	TCGA_HC_7817	Cancer	7.13874				TCGA_HU_8604	Cancer	8.527	TCGA_FY_A2QD	Cancer	10.0588	TCGA_B5_A11P	Cancer	9.68099
TCGA_E7_A677	Cancer	5.87725	TCGA_A8_A0A7	Cancer	6.2396	TCGA_CM_5341	Cancer	2.42458	TCGA_CN_6989	Cancer	5.61507				TCGA_B0_4707	Cancer	2.01302	TCGA_A4_A7UZ	Cancer	3.13903	TCGA_CC_A7IF	Cancer	2.38218	TCGA_50_6591	Cancer	11.1337	TCGA_34_5240	Cancer	4.46784	TCGA_HC_7818	Cancer	9.20074				TCGA_HU_8608	Cancer	16.3553	TCGA_ET_A39I	Cancer	8.42692	TCGA_B5_A11Q	Cancer	4.32032
TCGA_E7_A678	Cancer	3.8916	TCGA_A8_A0A9	Cancer	10.5189	TCGA_CM_5344	Cancer	4.1204	TCGA_CN_6992	Cancer	4.95502				TCGA_B0_4710	Cancer	3.81205	TCGA_F9_A7VF	Cancer	2.45473	TCGA_CC_A7IG	Cancer	3.90922	TCGA_50_6592	Cancer	7.58619	TCGA_34_5241	Cancer	3.41925	TCGA_HC_7819	Cancer	9.77161				TCGA_HU_8610	Cancer	7.85062	TCGA_ET_A39J	Cancer	7.21584	TCGA_B5_A11R	Cancer	12.1651
TCGA_R3_A69X	Cancer	10.068	TCGA_A8_A0AB	Cancer	15.2633	TCGA_CM_5348	Cancer	6.61122	TCGA_CN_6994	Cancer	4.2678				TCGA_B0_4712	Cancer	1.90765	TCGA_IA_A83S	Cancer	2.76547	TCGA_CC_A7IH	Cancer	3.16923	TCGA_50_6593	Cancer	4.21394	TCGA_22_5471	Cancer	2.86474	TCGA_HC_7820	Cancer	8.10123				TCGA_FP_8631	Cancer	5.89684	TCGA_ET_A39K	Cancer	3.27356	TCGA_B5_A11S	Cancer	9.29996
TCGA_DK_A6AV	Cancer	8.8292	TCGA_A8_A0AD	Cancer	9.89569	TCGA_CM_5349	Cancer	7.12843	TCGA_CN_6995	Cancer	3.35708				TCGA_B0_4713	Cancer	1.85701	TCGA_IA_A83T	Cancer	1.79042	TCGA_CC_A7II	Cancer	2.57986	TCGA_50_6594	Cancer	1.88533	TCGA_22_5472	Cancer	5.4179	TCGA_HC_7821	Cancer	10.127				TCGA_IN_8663	Cancer	12.6679	TCGA_ET_A39L	Cancer	8.43825	TCGA_B5_A11U	Cancer	7.86602
TCGA_DK_A6AW	Cancer	4.45725	TCGA_AN_A0AJ	Cancer	10.7899	TCGA_AZ_5403	Cancer	5.18101	TCGA_CN_6996	Cancer	5.88215				TCGA_B0_4714	Cancer	3.16723	TCGA_IA_A83V	Cancer	2.33522	TCGA_CC_A7IJ	Cancer	3.87189	TCGA_50_6595	Cancer	5.42668	TCGA_22_5473	Cancer	4.38814	TCGA_FC_7961	Cancer	11.2576				TCGA_BR_8676	Cancer	5.46978	TCGA_ET_A39M	Cancer	4.41683	TCGA_B5_A11V	Cancer	4.79329
TCGA_DK_A6B0	Cancer	4.89102	TCGA_AN_A0AK	Cancer	9.68519	TCGA_AZ_5407	Cancer	4.60787	TCGA_CN_6997	Cancer	4.86119				TCGA_B0_4718	Cancer	2.21386	TCGA_IA_A83W	Cancer	3.70805	TCGA_CC_A7IK	Cancer	9.56296	TCGA_50_6597	Cancer	1.95999	TCGA_22_5474	Cancer	4.76943	TCGA_J4_8198	Cancer	10.4037				TCGA_BR_8677	Cancer	6.47694	TCGA_ET_A39N	Cancer	3.1157	TCGA_B5_A11W	Cancer	5.96189
TCGA_DK_A6B1	Cancer	10.1995	TCGA_AN_A0AL	Cancer	5.48489	TCGA_D5_5537	Cancer	5.61183	TCGA_CN_6998	Cancer	4.32801				TCGA_BP_4756	Cancer	4.8933	TCGA_MH_A854	Cancer	1.26803	TCGA_CC_A7IL	Cancer	1.55858	TCGA_55_6642	Cancer	7.96734	TCGA_22_5477	Cancer	6.70261	TCGA_J4_8200	Cancer	6.94835				TCGA_BR_8678	Cancer	20.9295	TCGA_ET_A39O	Cancer	5.38588	TCGA_B5_A11X	Cancer	6.1718
TCGA_DK_A6B2	Cancer	9.37729	TCGA_AN_A0AM	Cancer	3.79	TCGA_D5_5538	Cancer	6.75266	TCGA_CQ_7063	Cancer	6.97306				TCGA_BP_4758	Cancer	2.62654	TCGA_MH_A855	Cancer	2.70921	TCGA_KR_A7K0	Cancer	2.73397	TCGA_50_6673	Cancer	6.25974	TCGA_22_5478	Cancer	5.31902	TCGA_HC_8213	Cancer	6.96589				TCGA_BR_8679	Cancer	8.03295	TCGA_ET_A39P	Cancer	6.66144	TCGA_B5_A11Y	Cancer	6.23608
TCGA_DK_A6B5	Cancer	3.97072	TCGA_AN_A0AR	Cancer	5.70143	TCGA_D5_5539	Cancer	7.38855	TCGA_CQ_7065	Cancer	3.20769				TCGA_BP_4759	Cancer	2.13325	TCGA_MH_A856	Cancer	2.58526	TCGA_KR_A7K2	Cancer	1.70654	TCGA_55_6712	Cancer	5.90844	TCGA_22_5479	Cancer	4.23393	TCGA_HC_8216	Cancer	7.15918				TCGA_BR_8680	Cancer	8.03734	TCGA_ET_A39R	Cancer	7.6424	TCGA_B5_A11Z	Cancer	8.27664
TCGA_DK_A6B6	Cancer	7.50347	TCGA_AN_A0AS	Cancer	9.60916	TCGA_D5_5540	Cancer	4.84972	TCGA_CQ_7068	Cancer	6.12579				TCGA_BP_4760	Cancer	5.54953	TCGA_MH_A857	Cancer	3.75185	TCGA_KR_A7K7	Cancer	1.50324	TCGA_71_6725	Cancer	4.51179	TCGA_22_5480	Cancer	6.76387	TCGA_HC_8256	Cancer	6.92451				TCGA_BR_8682	Cancer	10.7686	TCGA_ET_A39S	Cancer	6.7423	TCGA_B5_A121	Cancer	7.62208
TCGA_GD_A6C6	Cancer	2.09333	TCGA_AN_A0AT	Cancer	6.13717	TCGA_D5_5541	Cancer	5.98767	TCGA_CQ_7069	Cancer	5.50217				TCGA_BP_4761	Cancer	0.990621	TCGA_Y8_A894	Cancer	4.32336	TCGA_KR_A7K8	Cancer	2.10669	TCGA_49_6742	Cancer	5.08126	TCGA_22_5481	Cancer	6.64775	TCGA_HC_8257	Cancer	7.85516				TCGA_BR_8683	Cancer	9.46022	TCGA_ET_A39T	Cancer	6.1339	TCGA_BK_A139	Cancer	14.531
TCGA_S5_A6DX	Cancer	1.87468	TCGA_BH_A0AU	Cancer	6.78325	TCGA_AY_5543	Cancer	4.89555	TCGA_CQ_7071	Cancer	6.42561				TCGA_BP_4762	Cancer	5.91353	TCGA_Y8_A895	Cancer	5.30214	TCGA_G3_A7M5	Cancer	1.60315	TCGA_49_6743	Cancer	6.47105	TCGA_22_5482	Cancer	2.58235	TCGA_HC_8258	Cancer	6.23228				TCGA_BR_8686	Cancer	10.3187	TCGA_EM_A3AI	Cancer	5.08058	TCGA_BK_A139	Cancer	28.9961
TCGA_PQ_A6FI	Cancer	4.04151	TCGA_BH_A0AV	Cancer	15.7167	TCGA_A6_5656	Cancer	22.6468	TCGA_CQ_7072	Cancer	4.77877				TCGA_BP_4763	Cancer	4.41749	TCGA_Y8_A896	Cancer	4.0667	TCGA_G3_A7M6	Cancer	4.53334	TCGA_49_6744	Cancer	5.91004	TCGA_22_5483	Cancer	6.17403	TCGA_HC_8258	Cancer	15.4422				TCGA_BR_8687	Cancer	7.05426	TCGA_EM_A3AJ	Cancer	6.12224	TCGA_BK_A13B	Cancer	4.37234
TCGA_PQ_A6FN	Cancer	2.40019	TCGA_BH_A0AW	Cancer	6.58154	TCGA_A6_5656	Cancer	10.8751	TCGA_CX_7082	Cancer	4.94252				TCGA_BP_4765	Cancer	4.462	TCGA_Y8_A897	Cancer	3.55947	TCGA_G3_A7M7	Cancer	1.19478	TCGA_49_6745	Cancer	8.78502	TCGA_22_5485	Cancer	3.58922	TCGA_HC_8259	Cancer	6.6173				TCGA_BR_8690	Cancer	3.80652	TCGA_EM_A3AK	Cancer	7.77655	TCGA_BK_A13C	Cancer	8.77326
TCGA_K4_A6FZ	Cancer	7.70614	TCGA_BH_A0AY	Cancer	7.3124	TCGA_A6_5657	Cancer	7.41614	TCGA_CX_7085	Cancer	7.81796				TCGA_BP_4766	Cancer	3.41106	TCGA_Y8_A898	Cancer	2.50247	TCGA_G3_A7M8	Cancer	1.6602	TCGA_49_6761	Cancer	5.52268	TCGA_22_5489	Cancer	4.69106	TCGA_HC_8260	Cancer	7.05258				TCGA_F1_A448	Cancer	8.83109	TCGA_EM_A3AL	Cancer	8.15445	TCGA_D1_A15V	Cancer	10.3181
TCGA_GC_A6I1	Cancer	2.72557	TCGA_BH_A0AZ	Cancer	4.79377	TCGA_A6_5659	Cancer	11.0556	TCGA_CX_7086	Cancer	5.23145				TCGA_BP_4768	Cancer	1.88529	TCGA_J7_A8I2	Cancer	2.96937	TCGA_G3_A7M9	Cancer	5.90687	TCGA_49_6767	Cancer	9.74581	TCGA_22_5491	Cancer	3.04963	TCGA_HC_8261	Cancer	5.93334				TCGA_BR_A44T	Cancer	6.73573	TCGA_EM_A3AN	Cancer	7.10667	TCGA_D1_A15W	Cancer	7.89246
TCGA_GC_A6I3	Cancer	3.06164	TCGA_BH_A0B0	Cancer	6.70172	TCGA_A6_5659	Cancer	15.9018	TCGA_CV_7089	Cancer	3.57884				TCGA_BP_4769	Cancer	6.97099	TCGA_G7_A8LB	Cancer	2.03991	TCGA_UB_A7MA	Cancer	4.81894	TCGA_44_6774	Cancer	6.38335	TCGA_22_5492	Cancer	5.73424	TCGA_HC_8262	Cancer	7.71217				TCGA_BR_A44U	Cancer	3.7716	TCGA_EM_A3AO	Cancer	5.2705	TCGA_D1_A15X	Cancer	3.81154
TCGA_K4_A6MB	Cancer	8.92026	TCGA_BH_A0B1	Cancer	9.91031	TCGA_A6_5660	Cancer	5.97181	TCGA_CV_7090	Cancer	5.80855				TCGA_BP_4770	Cancer	5.55942	TCGA_G7_A8LC	Cancer	1.15481	TCGA_UB_A7MB	Cancer	8.41501	TCGA_44_6775	Cancer	10.595	TCGA_18_5592	Cancer	4.41597	TCGA_HC_8264	Cancer	7.85931				TCGA_CD_A486	Cancer	7.96537	TCGA_EM_A3AP	Cancer	9.9352	TCGA_D1_A15Z	Cancer	8.79305
TCGA_E7_A6MD	Cancer	10.5899	TCGA_BH_A0B2	Cancer	7.64447	TCGA_A6_5661	Cancer	4.15045	TCGA_CV_7091	Cancer	5.56164				TCGA_BP_4771	Cancer	4.72426	TCGA_G7_A8LD	Cancer	2.02016	TCGA_UB_A7MC	Cancer	3.22728	TCGA_44_6775	Cancer	21.0656	TCGA_18_5595	Cancer	11.3911	TCGA_HC_8265	Cancer	18.8245				TCGA_CD_A487	Cancer	4.99955	TCGA_EM_A3AQ	Cancer	5.3045	TCGA_D1_A160	Cancer	5.38237
TCGA_E7_A6ME	Cancer	12.8563	TCGA_BH_A0B3	Cancer	7.33666	TCGA_A6_5661	Cancer	3.9709	TCGA_CV_7095	Cancer	3.418				TCGA_BP_4774	Cancer	3.26428	TCGA_G7_A8LE	Cancer	4.22669	TCGA_UB_A7MD	Cancer	2.03741	TCGA_44_6776	Cancer	3.60255	TCGA_79_5596	Cancer	4.06792	TCGA_HC_8265	Cancer	5.21809				TCGA_CD_A489	Cancer	9.77579	TCGA_EM_A3AR	Cancer	7.17679	TCGA_D1_A161	Cancer	7.02238
TCGA_E7_A6MF	Cancer	9.90357	TCGA_BH_A0B4	Cancer	3.6972	TCGA_A6_5662	Cancer	6.76385	TCGA_CV_7097	Cancer	5.52126				TCGA_BP_4775	Cancer	4.3416	TCGA_F9_A8NY	Cancer	1.96415	TCGA_UB_A7ME	Cancer	3.31328	TCGA_44_6777	Cancer	5.33815	TCGA_43_5668	Cancer	9.15039	TCGA_HC_8266	Cancer	7.94543				TCGA_CD_A48A	Cancer	4.9599	TCGA_FY_A3BL	Cancer	6.26262	TCGA_D1_A162	Cancer	7.88205
TCGA_FD_A6TA	Cancer	9.60177	TCGA_BH_A0B5	Cancer	15.8276	TCGA_A6_5664	Cancer	7.46119	TCGA_CV_7099	Cancer	4.36005				TCGA_BP_4776	Cancer	2.39693	TCGA_Y8_A8RY	Cancer	3.59753	TCGA_UB_A7MF	Cancer	2.20506	TCGA_44_6778	Cancer	12.056	TCGA_43_5670	Cancer	4.42597	TCGA_EJ_8468	Cancer	8.49628				TCGA_CD_A48C	Cancer	6.23571	TCGA_ET_A3BN	Cancer	10.5938	TCGA_D1_A163	Cancer	9.09955
TCGA_FD_A6TB	Cancer	7.24653	TCGA_BH_A0B6	Cancer	5.00029	TCGA_A6_5665	Cancer	13.3349	TCGA_CV_7100	Cancer	4.78484				TCGA_BP_4777	Cancer	3.75436	TCGA_Y8_A8RZ	Cancer	1.02655	TCGA_ED_A7PX	Cancer	4.63792	TCGA_44_6779	Cancer	4.87683	TCGA_21_5782	Cancer	3.29113	TCGA_EJ_8469	Cancer	15.3864				TCGA_FP_A4BF	Cancer	4.83333	TCGA_ET_A3BO	Cancer	7.277	TCGA_D1_A165	Cancer	6.88504
TCGA_FD_A6TC	Cancer	7.07196	TCGA_BH_A0B7	Cancer	12.5221	TCGA_A6_5665	Cancer	5.40485	TCGA_CV_7101	Cancer	6.8325				TCGA_BP_4781	Cancer	4.08328	TCGA_Y8_A8S0	Cancer	4.23937	TCGA_ED_A7PY	Cancer	3.15343	TCGA_91_6828	Cancer	11.0203	TCGA_21_5783	Cancer	7.72785	TCGA_EJ_8470	Cancer	9.92231				TCGA_BR_A4CR	Cancer	23.1299	TCGA_ET_A3BP	Cancer	5.72056	TCGA_D1_A167	Cancer	11.4487
TCGA_FD_A6TD	Cancer	3.82993	TCGA_BH_A0B8	Cancer	9.09043	TCGA_A6_5666	Cancer	6.6221	TCGA_CV_7102	Cancer	4.56805				TCGA_BP_4782	Cancer	4.00397	TCGA_Y8_A8S1	Cancer	0.951714	TCGA_ED_A7PZ	Cancer	2.00573	TCGA_91_6829	Cancer	10.6339	TCGA_21_5784	Cancer	3.32597	TCGA_EJ_8472	Cancer	10.2347				TCGA_BR_A4CS	Cancer	3.86387	TCGA_ET_A3BQ	Cancer	6.7558	TCGA_D1_A168	Cancer	1.36018
TCGA_FD_A6TE	Cancer	11.2125	TCGA_BH_A0B9	Cancer	5.39951	TCGA_A6_5667	Cancer	5.68158	TCGA_CV_7103	Cancer	4.50102				TCGA_BP_4784	Cancer	5.63278	TCGA_B9_A8YH	Cancer	5.4003	TCGA_RC_A7S9	Cancer	2.21203	TCGA_91_6830	Cancer	6.12282	TCGA_21_5786	Cancer	5.90425	TCGA_EJ_8474	Cancer	7.55007				TCGA_HU_A4G2	Cancer	8.24171	TCGA_ET_A3BS	Cancer	8.09138	TCGA_D1_A169	Cancer	2.16673
TCGA_FD_A6TF	Cancer	5.04694	TCGA_BH_A0BA	Cancer	12.9571	TCGA_CA_5796	Cancer	6.41955	TCGA_CV_7104	Cancer	4.56429				TCGA_BP_4787	Cancer	3.73832	TCGA_B9_A8YI	Cancer	2.70604	TCGA_RC_A7SB	Cancer	1.93991	TCGA_91_6831	Cancer	8.15429	TCGA_21_5787	Cancer	3.78811	TCGA_EJ_A46B	Cancer	6.05344				TCGA_HU_A4G3	Cancer	6.9453	TCGA_ET_A3BT	Cancer	6.67953	TCGA_D1_A16B	Cancer	7.48408
TCGA_FD_A6TG	Cancer	5.21549	TCGA_BH_A0BC	Cancer	5.59976	TCGA_CA_5797	Cancer	5.73629	TCGA_CV_7177	Cancer	4.18677				TCGA_BP_4789	Cancer	6.15059	TCGA_4A_A93W	Cancer	2.87319	TCGA_RC_A7SF	Cancer	1.50872	TCGA_91_6835	Cancer	8.82852	TCGA_37_5819	Cancer	3.20982	TCGA_EJ_A46D	Cancer	5.99402				TCGA_HU_A4G8	Cancer	10.4978	TCGA_ET_A3BU	Cancer	9.59437	TCGA_D1_A16D	Cancer	4.22756
TCGA_FD_A6TH	Cancer	6.56809	TCGA_BH_A0BD	Cancer	9.14945	TCGA_AM_5820	Cancer	3.68706	TCGA_CV_7178	Cancer	4.01004				TCGA_BP_4790	Cancer	7.41561	TCGA_4A_A93X	Cancer	1.01108	TCGA_RC_A7SH	Cancer	2.91365	TCGA_91_6836	Cancer	8.55917	TCGA_56_5897	Cancer	5.50396	TCGA_EJ_A46E	Cancer	5.81336				TCGA_HU_A4G9	Cancer	11.2625	TCGA_ET_A3BV	Cancer	8.13166	TCGA_D1_A16E	Cancer	5.40339
TCGA_FD_A6TI	Cancer	6.73457	TCGA_BH_A0BF	Cancer	5.68426	TCGA_AM_5821	Cancer	4.25766	TCGA_CV_7180	Cancer	3.22196				TCGA_BP_4795	Cancer	6.4219	TCGA_4A_A93Y	Cancer	3.7147	TCGA_RC_A7SK	Cancer	2.02341	TCGA_91_6840	Cancer	7.53376	TCGA_56_5898	Cancer	3.86245	TCGA_EJ_A46F	Cancer	4.20671				TCGA_HU_A4GC	Cancer	4.99915	TCGA_ET_A3BW	Cancer	8.33659	TCGA_D1_A16F	Cancer	5.46885
TCGA_FD_A6TK	Cancer	4.1295	TCGA_BH_A0BG	Cancer	2.13963	TCGA_CM_5860	Cancer	5.80657	TCGA_CV_7183	Cancer	4.64569				TCGA_BP_4797	Cancer	4.71999	TCGA_F9_A97G	Cancer	4.20936	TCGA_ED_A7XO	Cancer	1.49646	TCGA_91_6847	Cancer	9.62544	TCGA_34_5927	Cancer	9.28973	TCGA_EJ_A46G	Cancer	6.034				TCGA_HU_A4GD	Cancer	4.51949	TCGA_ET_A3BX	Cancer	10.4003	TCGA_D1_A16G	Cancer	2.28857
TCGA_GV_A6ZA	Cancer	5.43421	TCGA_BH_A0BJ	Cancer	8.78911	TCGA_CM_5861	Cancer	5.24995	TCGA_CX_7219	Cancer	5.79823				TCGA_BP_4798	Cancer	4.97653	TCGA_GL_A9DC	Cancer	3.32742	TCGA_ED_A7XP	Cancer	3.75391	TCGA_91_6848	Cancer	6.92417	TCGA_34_5928	Cancer	5.38505	TCGA_EJ_A46H	Cancer	8.89055				TCGA_HU_A4GF	Cancer	9.72304	TCGA_EL_A3CL	Cancer	9.05788	TCGA_D1_A16I	Cancer	1.94408
TCGA_CU_A72E	Cancer	5.08148	TCGA_BH_A0BL	Cancer	9.82368	TCGA_CM_5862	Cancer	2.43742	TCGA_HD_7229	Cancer	4.15618				TCGA_BP_4799	Cancer	2.00293	TCGA_GL_A9DD	Cancer	4.14339	TCGA_ED_A82E	Cancer	1.68976	TCGA_91_6849	Cancer	6.95455	TCGA_34_5929	Cancer	7.86	TCGA_EJ_A46I	Cancer	7.01846				TCGA_HU_A4GH	Cancer	7.88385	TCGA_EL_A3CM	Cancer	6.73659	TCGA_D1_A16J	Cancer	3.51765
TCGA_GU_A762	Cancer	4.2747	TCGA_BH_A0BM	Cancer	5.39254	TCGA_CM_5863	Cancer	3.46851	TCGA_CV_7235	Cancer	3.31396				TCGA_BP_4801	Cancer	4.35955	TCGA_GL_A9DE	Cancer	1.03444	TCGA_WJ_A86L	Cancer	4.62799	TCGA_86_6851	Cancer	6.21082	TCGA_46_6025	Cancer	3.18434	TCGA_HC_A48F	Cancer	9.73123				TCGA_HU_A4GJ	Cancer	11.758	TCGA_EL_A3CN	Cancer	6.528	TCGA_D1_A16N	Cancer	3.64241
TCGA_GU_A763	Cancer	2.92142	TCGA_BH_A0BO	Cancer	10.1402	TCGA_CM_5864	Cancer	6.165	TCGA_CV_7236	Cancer	5.50983				TCGA_BP_4803	Cancer	4.06721	TCGA_WN_A9G9	Cancer	2.64577	TCGA_CC_A8HS	Cancer	4.09428	TCGA_55_6968	Cancer	8.47366	TCGA_46_6026	Cancer	9.10665	TCGA_KC_A4BL	Cancer	7.46712				TCGA_HU_A4GP	Cancer	8.82322	TCGA_EL_A3CO	Cancer	8.70706	TCGA_D1_A16O	Cancer	5.32946
TCGA_GU_A764	Cancer	3.90752	TCGA_BH_A0BP	Cancer	8.67121	TCGA_CM_5868	Cancer	6.59844	TCGA_CV_7238	Cancer	3.32059				TCGA_BP_4804	Cancer	3.8488	TCGA_2Z_A9J1	Cancer	2.27576	TCGA_CC_A8HT	Cancer	4.22373	TCGA_55_6970	Cancer	9.47118	TCGA_43_6143	Cancer	8.5374	TCGA_KC_A4BN	Cancer	6.2396				TCGA_HU_A4GQ	Cancer	6.89475	TCGA_EL_A3CP	Cancer	9.03023	TCGA_D1_A16Q	Cancer	2.68862
TCGA_GU_A766	Cancer	3.21183	TCGA_BH_A0BQ	Cancer	5.73931	TCGA_AD_5900	Cancer	5.24208	TCGA_CV_7242	Cancer	5.92729				TCGA_BP_4807	Cancer	4.87277	TCGA_2Z_A9J2	Cancer	0.540644	TCGA_CC_A8HU	Cancer	2.87457	TCGA_55_6971	Cancer	9.49141	TCGA_85_6175	Cancer	6.92	TCGA_KC_A4BR	Cancer	6.60954				TCGA_HU_A4GT	Cancer	7.72996	TCGA_EL_A3CR	Cancer	4.43257	TCGA_D1_A16R	Cancer	3.8969
TCGA_GU_A767	Cancer	2.95408	TCGA_BH_A0BR	Cancer	6.16608	TCGA_CK_5912	Cancer	10.8597	TCGA_CV_7245	Cancer	4.72097				TCGA_B0_4810	Cancer	3.26619	TCGA_2Z_A9J3	Cancer	2.17014	TCGA_CC_A8HV	Cancer	3.5447	TCGA_55_6972	Cancer	6.93686	TCGA_63_6202	Cancer	4.15154	TCGA_KC_A4BV	Cancer	9.49747				TCGA_HU_A4GU	Cancer	5.21392	TCGA_EL_A3CS	Cancer	7.82979	TCGA_D1_A16S	Cancer	1.9685
TCGA_GD_A76B	Cancer	7.5154	TCGA_BH_A0BT	Cancer	6.43725	TCGA_CK_5913	Cancer	7.20527	TCGA_CV_7247	Cancer	4.54435				TCGA_B0_4811	Cancer	2.07108	TCGA_2Z_A9J5	Cancer	2.26392	TCGA_MR_A8JO	Cancer	2.31809	TCGA_55_6975	Cancer	6.28552	TCGA_56_6545	Cancer	6.4319	TCGA_FC_A4JI	Cancer	9.90232				TCGA_HU_A4GX	Cancer	2.52317	TCGA_EL_A3CT	Cancer	8.2418	TCGA_D1_A16V	Cancer	7.586
TCGA_UY_A78K	Cancer	8.5133	TCGA_BH_A0BV	Cancer	13.6039	TCGA_CK_5914	Cancer	7.70907	TCGA_CV_7248	Cancer	3.0495				TCGA_B0_4813	Cancer	2.15204	TCGA_2Z_A9J6	Cancer	3.33001	TCGA_NI_A8LF	Cancer	3.11923	TCGA_55_6978	Cancer	11.3314	TCGA_56_6546	Cancer	7.02771	TCGA_HC_A4ZV	Cancer	6.44001				TCGA_HU_A4GY	Cancer	10.1365	TCGA_EL_A3CU	Cancer	9.88573	TCGA_D1_A16X	Cancer	2.14614
TCGA_UY_A78L	Cancer	3.85446	TCGA_BH_A0BW	Cancer	8.612	TCGA_CK_5915	Cancer	11.8987	TCGA_CV_7250	Cancer	5.66318				TCGA_B0_4814	Cancer	2.42297	TCGA_2Z_A9J7	Cancer	1.98774	TCGA_ED_A8O5	Cancer	5.64348	TCGA_55_6979	Cancer	6.87397	TCGA_85_6560	Cancer	11.8346	TCGA_J9_A52B	Cancer	6.43375				TCGA_HU_A4H0	Cancer	9.74094	TCGA_EL_A3CV	Cancer	8.80733	TCGA_D1_A16Y	Cancer	1.50651
TCGA_UY_A78M	Cancer	3.73631	TCGA_BH_A0BZ	Cancer	7.36411	TCGA_CK_5916	Cancer	3.13364	TCGA_CV_7252	Cancer	5.15034				TCGA_B0_4815	Cancer	3.86131	TCGA_2Z_A9J8	Cancer	3.71947	TCGA_ED_A8O6	Cancer	4.47085	TCGA_55_6980	Cancer	5.00925	TCGA_85_6561	Cancer	6.28587	TCGA_J9_A52C	Cancer	5.3118				TCGA_HU_A4H2	Cancer	6.47698	TCGA_EL_A3CW	Cancer	8.13859	TCGA_D1_A174	Cancer	1.39531
TCGA_UY_A78N	Cancer	12.2005	TCGA_BH_A0C0	Cancer	5.31423	TCGA_AU_6004	Cancer	6.01046	TCGA_CV_7253	Cancer	4.05782				TCGA_B0_4816	Cancer	3.58827	TCGA_2Z_A9J9	Cancer	4.02627	TCGA_YA_A8S7	Cancer	3.50093	TCGA_55_6981	Cancer	5.21009	TCGA_43_6647	Cancer	4.6052	TCGA_J9_A52D	Cancer	7.33375				TCGA_HU_A4H3	Cancer	6.00201	TCGA_EL_A3CX	Cancer	5.56393	TCGA_D1_A175	Cancer	8.90779
TCGA_UY_A78O	Cancer	3.43079	TCGA_BH_A0C1	Cancer	13.8387	TCGA_A6_6137	Cancer	7.39381	TCGA_CV_7254	Cancer	5.16511				TCGA_B0_4817	Cancer	1.20063	TCGA_2Z_A9JD	Cancer	2.68016	TCGA_XR_A8TC	Cancer	3.81929	TCGA_55_6982	Cancer	3.65155	TCGA_70_6722	Cancer	5.60743	TCGA_J9_A52E	Cancer	6.3359				TCGA_HU_A4H4	Cancer	4.63353	TCGA_EL_A3CY	Cancer	8.24925	TCGA_D1_A176	Cancer	4.09351
TCGA_UY_A78P	Cancer	1.78642	TCGA_BH_A0C3	Cancer	10.1009	TCGA_A6_6138	Cancer	7.64622	TCGA_CV_7255	Cancer	5.24613				TCGA_B0_4818	Cancer	3.07983	TCGA_2Z_A9JE	Cancer	2.28331	TCGA_XR_A8TD	Cancer	2.8747	TCGA_55_6983	Cancer	6.27017	TCGA_70_6723	Cancer	7.47054	TCGA_KK_A59V	Cancer	7.18273				TCGA_HU_A4H5	Cancer	17.5808	TCGA_EL_A3CZ	Cancer	8.82736	TCGA_D1_A177	Cancer	8.29442
TCGA_E7_A7DU	Cancer	5.73009	TCGA_BH_A0C7	Cancer	8.76142	TCGA_A6_6140	Cancer	9.22744	TCGA_CV_7261	Cancer	7.23086				TCGA_B0_4819	Cancer	4.40354	TCGA_2Z_A9JG	Cancer	2.34759	TCGA_XR_A8TE	Cancer	3.1009	TCGA_55_6984	Cancer	6.23219	TCGA_33_6737	Cancer	2.62543	TCGA_KK_A59X	Cancer	5.88766				TCGA_HU_A4H6	Cancer	6.4929	TCGA_EL_A3D0	Cancer	6.66509	TCGA_D1_A179	Cancer	3.33968
TCGA_E7_A7DV	Cancer	2.03952	TCGA_A7_A0CD	Cancer	9.66104	TCGA_A6_6141	Cancer	7.27318	TCGA_CV_7263	Cancer	5.5084				TCGA_B0_4821	Cancer	1.87258	TCGA_2Z_A9JI	Cancer	2.2245	TCGA_XR_A8TF	Cancer	2.41316	TCGA_55_6985	Cancer	6.52876	TCGA_33_6738	Cancer	3.15604	TCGA_KK_A59Y	Cancer	5.94448				TCGA_HU_A4H8	Cancer	9.90905	TCGA_EL_A3D1	Cancer	2.75674	TCGA_D1_A17A	Cancer	3.4705
TCGA_CF_A7I0	Cancer	5.96598	TCGA_A7_A0CE	Cancer	7.96792	TCGA_A6_6142	Cancer	4.32465	TCGA_BA_7269	Cancer	2.10691				TCGA_B0_4822	Cancer	2.40202	TCGA_2Z_A9JJ	Cancer	4.80937	TCGA_XR_A8TG	Cancer	3.96201	TCGA_55_6986	Cancer	8.19088	TCGA_43_6770	Cancer	4.69249	TCGA_KK_A59Z	Cancer	5.33854				TCGA_HU_A4HB	Cancer	8.24491	TCGA_EL_A3D4	Cancer	4.29221	TCGA_D1_A17B	Cancer	3.08045
TCGA_E7_A7PW	Cancer	6.84953	TCGA_A7_A0CG	Cancer	13.1541	TCGA_CM_6161	Cancer	11.8636	TCGA_CR_7364	Cancer	8.20188				TCGA_B0_4823	Cancer	4.00908	TCGA_2Z_A9JK	Cancer	2.71489	TCGA_BC_A8YO	Cancer	6.60194	TCGA_55_6987	Cancer	6.25148	TCGA_43_6771	Cancer	6.43249	TCGA_KK_A5A1	Cancer	8.44341				TCGA_HU_A4HD	Cancer	8.38201	TCGA_EL_A3D5	Cancer	15.285	TCGA_D1_A17C	Cancer	1.41393
TCGA_E7_A7XN	Cancer	5.10897	TCGA_A7_A0CH	Cancer	12.9047	TCGA_CM_6162	Cancer	11.603	TCGA_CR_7365	Cancer	4.32542				TCGA_B0_4824	Cancer	3.15626	TCGA_2Z_A9JL	Cancer	4.01606	TCGA_2V_A95S	Cancer	2.99006	TCGA_75_7025	Cancer	6.94238	TCGA_43_6773	Cancer	4.52692	TCGA_FC_A5OB	Cancer	8.63477				TCGA_BR_A4IV	Cancer	9.42679	TCGA_EL_A3D6	Cancer	6.32377	TCGA_D1_A17D	Cancer	2.1825
TCGA_K4_A83P	Cancer	6.87714	TCGA_A7_A0CJ	Cancer	6.21383	TCGA_CM_6163	Cancer	6.42136	TCGA_CR_7367	Cancer	6.16615				TCGA_B0_4827	Cancer	3.72946	TCGA_2Z_A9JM	Cancer	3.6573	TCGA_ED_A97K	Cancer	4.352	TCGA_75_7027	Cancer	6.87506	TCGA_85_6798	Cancer	3.82675	TCGA_HC_A631	Cancer	7.61543				TCGA_BR_A4J4	Cancer	4.55711	TCGA_ET_A3DO	Cancer	5.61906	TCGA_D1_A17F	Cancer	2.96982
TCGA_E7_A85H	Cancer	2.76296	TCGA_A2_A0CK	Cancer	7.89326	TCGA_CM_6164	Cancer	6.39143	TCGA_CR_7368	Cancer	7.53588				TCGA_B0_4828	Cancer	2.35926	TCGA_2Z_A9JN	Cancer	3.06718	TCGA_ZS_A9CD	Cancer	1.74536	TCGA_75_7030	Cancer	6.20322	TCGA_90_6837	Cancer	5.08298	TCGA_HC_A632	Cancer	7.65428				TCGA_BR_A4J5	Cancer	8.45967	TCGA_ET_A3DP	Cancer	8.7588	TCGA_D1_A17H	Cancer	3.52985
TCGA_FJ_A871	Cancer	3.54654	TCGA_A2_A0CL	Cancer	7.69746	TCGA_CM_6165	Cancer	9.07449	TCGA_CR_7369	Cancer	7.35616				TCGA_B0_4833	Cancer	2.68029	TCGA_2Z_A9JO	Cancer	2.6088	TCGA_ZS_A9CE	Cancer	1.40488	TCGA_75_7031	Cancer	4.39374	TCGA_77_6842	Cancer	6.42019	TCGA_EJ_A65B	Cancer	3.04149				TCGA_BR_A4J6	Cancer	5.0666	TCGA_ET_A3DQ	Cancer	9.08988	TCGA_D1_A17K	Cancer	4.89462
TCGA_YC_A89H	Cancer	4.80725	TCGA_A2_A0CM	Cancer	9.04535	TCGA_CM_6166	Cancer	6.36722	TCGA_CR_7370	Cancer	9.34051				TCGA_B0_4834	Cancer	3.8384	TCGA_2Z_A9JP	Cancer	1.37711	TCGA_ZS_A9CF	Cancer	3.78595	TCGA_95_7039	Cancer	5.14543	TCGA_77_6843	Cancer	4.99807	TCGA_EJ_A65D	Cancer	3.98853				TCGA_BR_A4J7	Cancer	6.64848	TCGA_ET_A3DR	Cancer	9.77978	TCGA_D1_A17L	Cancer	2.0714
TCGA_XF_A8HB	Cancer	3.94055	TCGA_A2_A0CO	Cancer	6.95093	TCGA_CM_6167	Cancer	7.7847	TCGA_CR_7371	Cancer	6.47269				TCGA_B0_4836	Cancer	2.69958	TCGA_2Z_A9JQ	Cancer	1.76705	TCGA_ZS_A9CG	Cancer	1.98467	TCGA_95_7043	Cancer	2.95792	TCGA_77_6844	Cancer	5.56546	TCGA_EJ_A65E	Cancer	6.37862				TCGA_BR_A4J8	Cancer	5.03994	TCGA_ET_A3DS	Cancer	7.96665	TCGA_D1_A17M	Cancer	5.45718
TCGA_XF_A8HC	Cancer	10.9919	TCGA_A2_A0CP	Cancer	4.59725	TCGA_CM_6168	Cancer	8.47853	TCGA_CR_7372	Cancer	6.72389				TCGA_B0_4837	Cancer	3.00547	TCGA_2Z_A9JR	Cancer	3.00353	TCGA_ZP_A9CV	Cancer	2.78073	TCGA_50_7109	Cancer	7.27533	TCGA_77_6845	Cancer	4.20896	TCGA_EJ_A65F	Cancer	6.79678				TCGA_BR_A4J9	Cancer	10.3735	TCGA_ET_A3DU	Cancer	4.57417	TCGA_D1_A17N	Cancer	1.04127
TCGA_XF_A8HD	Cancer	3.25193	TCGA_A2_A0CQ	Cancer	4.47224	TCGA_CM_6169	Cancer	8.48599	TCGA_CR_7373	Cancer	6.5133				TCGA_B0_4838	Cancer	3.58612	TCGA_2Z_A9JS	Cancer	3.83433	TCGA_ZP_A9CY	Cancer	2.42039	TCGA_78_7143	Cancer	9.20358	TCGA_51_6867	Cancer	6.11827	TCGA_EJ_A65G	Cancer	5.49368				TCGA_CD_A4MG	Cancer	4.18869	TCGA_ET_A3DV	Cancer	7.19784	TCGA_D1_A17Q	Cancer	4.34258
TCGA_XF_A8HE	Cancer	7.59856	TCGA_A2_A0CR	Cancer	3.54838	TCGA_CM_6170	Cancer	9.11196	TCGA_CR_7374	Cancer	8.47971				TCGA_B0_4839	Cancer	1.78593	TCGA_2Z_A9JT	Cancer	1.09012	TCGA_ZP_A9CZ	Cancer	4.10371	TCGA_78_7145	Cancer	7.57587	TCGA_63_7020	Cancer	5.19338	TCGA_EJ_A65J	Cancer	7.00957				TCGA_CD_A4MH	Cancer	9.92435	TCGA_ET_A3DW	Cancer	6.01259	TCGA_D1_A17R	Cancer	3.31887
TCGA_XF_A8HF	Cancer	7.14934	TCGA_A2_A0CS	Cancer	6.72418	TCGA_CM_6171	Cancer	9.53232	TCGA_CR_7376	Cancer	7.33015				TCGA_B0_4841	Cancer	1.79725	TCGA_5P_A9JU	Cancer	1.16106	TCGA_ZP_A9D0	Cancer	1.39006	TCGA_78_7146	Cancer	5.54244	TCGA_63_7021	Cancer	3.15133	TCGA_EJ_A65M	Cancer	4.76739				TCGA_BR_A4PF	Cancer	9.70666	TCGA_E3_A3DY	Cancer	8.34539	TCGA_D1_A17S	Cancer	2.52051
TCGA_XF_A8HG	Cancer	9.06558	TCGA_A2_A0CT	Cancer	6.35341	TCGA_CM_6172	Cancer	10.2539	TCGA_CR_7377	Cancer	6.68493				TCGA_B0_4842	Cancer	1.52778	TCGA_5P_A9JV	Cancer	4.81822	TCGA_ZP_A9D1	Cancer	2.47151	TCGA_78_7147	Cancer	4.3982	TCGA_63_7022	Cancer	5.247	TCGA_FC_A66V	Cancer	3.07412				TCGA_BR_A4QL	Cancer	4.08568	TCGA_E3_A3DZ	Cancer	7.61736	TCGA_D1_A17T	Cancer	3.33935
TCGA_XF_A8HH	Cancer	6.57049	TCGA_A2_A0CU	Cancer	9.49073	TCGA_AY_6196	Cancer	6.34885	TCGA_CR_7379	Cancer	4.85418				TCGA_B0_4843	Cancer	2.91202	TCGA_5P_A9JW	Cancer	1.88094	TCGA_ZP_A9D2	Cancer	3.43013	TCGA_78_7148	Cancer	4.60844	TCGA_63_7023	Cancer	4.80702	TCGA_J4_A67K	Cancer	2.87664				TCGA_D7_A4YU	Cancer	6.17839	TCGA_E3_A3E0	Cancer	7.31455	TCGA_D1_A17U	Cancer	5.89648
TCGA_XF_A8HI	Cancer	7.34756	TCGA_A2_A0CV	Cancer	7.9134	TCGA_AY_6197	Cancer	6.33728	TCGA_CR_7380	Cancer	5.93196				TCGA_B0_4844	Cancer	1.25224	TCGA_5P_A9JY	Cancer	4.07149	TCGA_ZP_A9D4	Cancer	2.73083	TCGA_78_7149	Cancer	4.45435	TCGA_94_7033	Cancer	1.80021	TCGA_J4_A67L	Cancer	2.97881				TCGA_D7_A4YX	Cancer	9.14686	TCGA_E3_A3E1	Cancer	6.75346	TCGA_BG_A186	Cancer	5.70124
TCGA_CF_A8HX	Cancer	2.51478	TCGA_A2_A0CW	Cancer	5.51902	TCGA_G4_6293	Cancer	5.64731	TCGA_CR_7382	Cancer	11.0213				TCGA_B0_4845	Cancer	3.59755	TCGA_5P_A9JZ	Cancer	3.07098	TCGA_GJ_A9DB	Cancer	5.77791	TCGA_78_7150	Cancer	6.25333	TCGA_34_7107	Cancer	5.25715	TCGA_J4_A67M	Cancer	2.79063				TCGA_D7_A4Z0	Cancer	8.83926	TCGA_E3_A3E2	Cancer	6.27994	TCGA_BG_A187	Cancer	3.06904
TCGA_CF_A8HY	Cancer	3.61208	TCGA_A2_A0CX	Cancer	6.318	TCGA_G4_6294	Cancer	6.17942	TCGA_CR_7383	Cancer	4.31888				TCGA_B0_4846	Cancer	4.03893	TCGA_5P_A9K0	Cancer	2.20511	TCGA_CC_A9FS	Cancer	2.25644	TCGA_78_7152	Cancer	5.9483	TCGA_77_7138	Cancer	5.66419	TCGA_J4_A67N	Cancer	3.51076				TCGA_HF_A5NB	Cancer	4.4852	TCGA_E3_A3E3	Cancer	6.47882	TCGA_BG_A18A	Cancer	2.59627
TCGA_LT_A8JT	Cancer	9.5039	TCGA_A2_A0CY	Cancer	2.78673	TCGA_G4_6295	Cancer	9.28358	TCGA_CR_7385	Cancer	8.8759				TCGA_B0_4847	Cancer	1.68204	TCGA_5P_A9K2	Cancer	2.51015	TCGA_CC_A9FU	Cancer	3.98687	TCGA_78_7153	Cancer	3.5082	TCGA_77_7139	Cancer	5.09585	TCGA_J4_A67O	Cancer	2.53158				TCGA_B7_A5TI	Cancer	2.94486	TCGA_E3_A3E5	Cancer	5.72301	TCGA_BG_A18B	Cancer	5.57058
TCGA_E7_A8O7	Cancer	10.0756	TCGA_A2_A0CZ	Cancer	4.26634	TCGA_G4_6297	Cancer	8.283	TCGA_CR_7386	Cancer	4.19256				TCGA_B0_4848	Cancer	2.43896	TCGA_5P_A9K3	Cancer	0.642489	TCGA_CC_A9FV	Cancer	5.51879	TCGA_78_7154	Cancer	5.9998	TCGA_77_7140	Cancer	5.34221	TCGA_J4_A67Q	Cancer	3.26518				TCGA_B7_A5TJ	Cancer	6.3001	TCGA_IM_A3EB	Cancer	6.63297	TCGA_BG_A18C	Cancer	4.00715
TCGA_E7_A8O8	Cancer	3.39173	TCGA_A2_A0D0	Cancer	4.03039	TCGA_G4_6298	Cancer	6.03195	TCGA_CR_7388	Cancer	6.58197				TCGA_B0_4849	Cancer	3.38392	TCGA_5P_A9K4	Cancer	2.61525	TCGA_CC_A9FW	Cancer	3.05382	TCGA_78_7155	Cancer	20.5601	TCGA_77_7141	Cancer	5.866	TCGA_J4_A67R	Cancer	3.40193				TCGA_B7_A5TK	Cancer	7.16717	TCGA_IM_A3ED	Cancer	9.79582	TCGA_DI_A1BU	Cancer	5.96429
TCGA_UY_A8OB	Cancer	2.58626	TCGA_A2_A0D1	Cancer	6.5024	TCGA_G4_6299	Cancer	5.54797	TCGA_CR_7389	Cancer	7.18464				TCGA_B0_4852	Cancer	3.6252	TCGA_5P_A9K6	Cancer	2.32622	TCGA_WQ_A9G7	Cancer	3.50707	TCGA_78_7156	Cancer	10.9681	TCGA_77_7142	Cancer	6.96564	TCGA_J4_A67S	Cancer	3.66962				TCGA_B7_A5TN	Cancer	4.23302	TCGA_BJ_A3EZ	Cancer	6.94703	TCGA_DI_A1BY	Cancer	2.72771
TCGA_UY_A8OC	Cancer	3.10474	TCGA_A2_A0D2	Cancer	7.30044	TCGA_G4_6302	Cancer	6.29789	TCGA_CR_7390	Cancer	4.59794				TCGA_CZ_4853	Cancer	2.66806	TCGA_5P_A9K8	Cancer	2.67229	TCGA_2Y_A9GS	Cancer	5.52526	TCGA_78_7158	Cancer	10.2723	TCGA_56_7221	Cancer	5.51804	TCGA_J4_A67T	Cancer	6.20179				TCGA_MX_A5UG	Cancer	11.787	TCGA_BJ_A3F0	Cancer	4.25292	TCGA_AX_A1C4	Cancer	9.30949
TCGA_UY_A8OD	Cancer	3.50961	TCGA_A2_A0D3	Cancer	9.39916	TCGA_G4_6303	Cancer	9.89689	TCGA_CR_7391	Cancer	6.58052				TCGA_CZ_4854	Cancer	3.11228	TCGA_5P_A9K9	Cancer	2.73765	TCGA_2Y_A9GT	Cancer	2.52815	TCGA_78_7159	Cancer	6.56402	TCGA_56_7222	Cancer	6.27764	TCGA_HC_A6AL	Cancer	3.36299				TCGA_MX_A5UJ	Cancer	6.27443	TCGA_EM_A3FJ	Cancer	6.25986	TCGA_AX_A1C5	Cancer	6.15836
TCGA_YC_A8S6	Cancer	5.7603	TCGA_A2_A0D4	Cancer	5.55728	TCGA_G4_6304	Cancer	4.3043	TCGA_CR_7392	Cancer	7.2641				TCGA_CZ_4856	Cancer	3.05127	TCGA_5P_A9KA	Cancer	4.03807	TCGA_2Y_A9GU	Cancer	1.60313	TCGA_78_7160	Cancer	7.63549	TCGA_56_7223	Cancer	10.8037	TCGA_HC_A6AN	Cancer	3.43285				TCGA_MX_A663	Cancer	7.26366	TCGA_EM_A3FK	Cancer	11.3847	TCGA_AX_A1C7	Cancer	1.90323
TCGA_E7_A97P	Cancer	7.01131	TCGA_A7_A0D9	Cancer	15.2028	TCGA_G4_6306	Cancer	4.22391	TCGA_CR_7393	Cancer	8.10353				TCGA_CZ_4857	Cancer	3.29536	TCGA_5P_A9KC	Cancer	3.72416	TCGA_2Y_A9GV	Cancer	3.37671	TCGA_78_7161	Cancer	6.47936	TCGA_77_7335	Cancer	3.64807	TCGA_HC_A6AO	Cancer	3.10413				TCGA_MX_A666	Cancer	10.6994	TCGA_EM_A3FL	Cancer	6.62724	TCGA_AX_A1C8	Cancer	3.3669
TCGA_E7_A97Q	Cancer	4.08758	TCGA_A7_A0DA	Cancer	8.86505	TCGA_G4_6307	Cancer	3.5576	TCGA_CR_7394	Cancer	9.55274				TCGA_CZ_4858	Cancer	1.80742	TCGA_5P_A9KE	Cancer	1.94427	TCGA_2Y_A9GW	Cancer	2.24597	TCGA_78_7162	Cancer	7.82045	TCGA_77_7337	Cancer	6.21115	TCGA_HC_A6AP	Cancer	2.53929				TCGA_D7_A6EV	Cancer	9.65046	TCGA_EM_A3FM	Cancer	3.31587	TCGA_AX_A1C9	Cancer	11.6146
TCGA_CF_A9FF	Cancer	6.25696	TCGA_A7_A0DB	Cancer	31.1369	TCGA_G4_6309	Cancer	5.03701	TCGA_CR_7395	Cancer	7.65012				TCGA_CZ_4859	Cancer	2.85843	TCGA_5P_A9KF	Cancer	2.56016	TCGA_2Y_A9GX	Cancer	3.70673	TCGA_78_7163	Cancer	4.3469	TCGA_77_7338	Cancer	5.5645	TCGA_HC_A6AQ	Cancer	2.99609				TCGA_D7_A6EX	Cancer	6.37533	TCGA_EM_A3FN	Cancer	4.05298	TCGA_AX_A1CA	Cancer	2.34539
TCGA_CF_A9FH	Cancer	6.28312	TCGA_A7_A0DB	Cancer	19.8275	TCGA_G4_6310	Cancer	6.0479	TCGA_CR_7397	Cancer	4.5041				TCGA_CZ_4860	Cancer	3.78578	TCGA_5P_A9KH	Cancer	6.26253	TCGA_2Y_A9GY	Cancer	2.77278	TCGA_78_7166	Cancer	3.13439	TCGA_92_7340	Cancer	4.6474	TCGA_HC_A6AS	Cancer	2.845				TCGA_D7_A6EY	Cancer	8.3296	TCGA_EM_A3FO	Cancer	5.9767	TCGA_AX_A1CC	Cancer	13.4454
TCGA_CF_A9FL	Cancer	6.60782	TCGA_A7_A0DC	Cancer	22.8302	TCGA_G4_6311	Cancer	5.86721	TCGA_CR_7398	Cancer	6.31692				TCGA_CZ_4861	Cancer	3.62843	TCGA_UZ_A9PJ	Cancer	2.69191	TCGA_2Y_A9GZ	Cancer	2.79516	TCGA_78_7167	Cancer	9.20252	TCGA_92_7341	Cancer	4.81844	TCGA_H9_A6BX	Cancer	6.69027				TCGA_D7_A6EZ	Cancer	5.30326	TCGA_EM_A3FP	Cancer	3.55889	TCGA_AX_A1CE	Cancer	9.6665
TCGA_CF_A9FM	Cancer	9.18079	TCGA_A7_A0DC	Cancer	22.0789	TCGA_G4_6314	Cancer	9.41839	TCGA_CR_7399	Cancer	8.35989				TCGA_CZ_4862	Cancer	8.88621	TCGA_UZ_A9PK	Cancer	3.96691	TCGA_2Y_A9H0	Cancer	3.45267	TCGA_78_7220	Cancer	12.2908	TCGA_98_7454	Cancer	9.38966	TCGA_H9_A6BY	Cancer	3.66009				TCGA_D7_A6F0	Cancer	12.4205	TCGA_EM_A3FQ	Cancer	7.11725	TCGA_AX_A1CF	Cancer	7.21707
TCGA_SY_A9G0	Cancer	8.76366	TCGA_BH_A0DD	Cancer	12.7485	TCGA_G4_6315	Cancer	7.60364	TCGA_CR_7401	Cancer	3.60606				TCGA_CZ_4863	Cancer	4.7691	TCGA_UZ_A9PL	Cancer	2.54612	TCGA_2Y_A9H1	Cancer	0.867524	TCGA_55_7227	Cancer	5.68033	TCGA_77_7463	Cancer	6.68398	TCGA_KK_A6DY	Cancer	7.63492				TCGA_D7_A6F2	Cancer	5.75014	TCGA_EM_A3FR	Cancer	9.22558	TCGA_AX_A1CI	Cancer	3.39741
TCGA_SY_A9G5	Cancer	3.83439	TCGA_BH_A0DE	Cancer	7.17696	TCGA_G4_6317	Cancer	4.57414	TCGA_CR_7402	Cancer	7.07535				TCGA_CZ_4864	Cancer	3.92321	TCGA_UZ_A9PM	Cancer	2.07794	TCGA_2Y_A9H2	Cancer	1.97672	TCGA_38_7271	Cancer	6.05323	TCGA_77_7465	Cancer	6.87058	TCGA_KK_A6E0	Cancer	5.86012				TCGA_KB_A6F7	Cancer	7.56671	TCGA_EL_A3GO	Cancer	11.5997	TCGA_AX_A1CJ	Cancer	2.31294
TCGA_5N_A9KI	Cancer	3.9785	TCGA_BH_A0DG	Cancer	5.42288	TCGA_G4_6320	Cancer	5.8219	TCGA_CR_7404	Cancer	8.52456				TCGA_CZ_4865	Cancer	3.69021	TCGA_UZ_A9PN	Cancer	3.94184	TCGA_2Y_A9H3	Cancer	1.09277	TCGA_55_7281	Cancer	4.6305	TCGA_96_7544	Cancer	8.54378	TCGA_KK_A6E1	Cancer	5.30894				TCGA_IN_A6RI	Cancer	7.68736	TCGA_EL_A3GP	Cancer	7.87313	TCGA_AX_A1CK	Cancer	2.69649
TCGA_5N_A9KM	Cancer	6.23135	TCGA_BH_A0DH	Cancer	4.44182	TCGA_G4_6321	Cancer	4.48997	TCGA_CV_7406	Cancer	10.5162				TCGA_CZ_4866	Cancer	3.79958	TCGA_UZ_A9PO	Cancer	2.58219	TCGA_2Y_A9H4	Cancer	1.67619	TCGA_55_7283	Cancer	6.53247	TCGA_96_7545	Cancer	6.34001	TCGA_KK_A6E2	Cancer	11.9241				TCGA_IN_A6RJ	Cancer	5.47072	TCGA_EL_A3GQ	Cancer	13.0516	TCGA_AX_A1CN	Cancer	7.39355
TCGA_2F_A9KO	Cancer	6.84796	TCGA_BH_A0DI	Cancer	6.00657	TCGA_G4_6322	Cancer	4.70525	TCGA_CV_7407	Cancer	3.32027				TCGA_CJ_4868	Cancer	4.45773	TCGA_UZ_A9PP	Cancer	2.4194	TCGA_2Y_A9H5	Cancer	3.20299	TCGA_55_7284	Cancer	7.39254	TCGA_94_7557	Cancer	6.04657	TCGA_KK_A6E3	Cancer	3.16293				TCGA_IN_A6RL	Cancer	5.78209	TCGA_EL_A3GR	Cancer	10.5181	TCGA_AX_A1CP	Cancer	5.03367
TCGA_2F_A9KP	Cancer	10.5709	TCGA_BH_A0DK	Cancer	5.12702	TCGA_G4_6323	Cancer	5.59367	TCGA_CV_7410	Cancer	5.93279				TCGA_CJ_4869	Cancer	2.45034	TCGA_UZ_A9PQ	Cancer	2.28919	TCGA_2Y_A9H6	Cancer	1.61087	TCGA_93_7347	Cancer	4.51602	TCGA_56_7579	Cancer	4.26835	TCGA_KK_A6E4	Cancer	3.58504				TCGA_IN_A6RN	Cancer	5.7934	TCGA_EL_A3GS	Cancer	9.24674	TCGA_AX_A1CR	Cancer	1.84235
TCGA_2F_A9KQ	Cancer	11.4337	TCGA_BH_A0DL	Cancer	6.15806	TCGA_AY_6386	Cancer	5.92575	TCGA_CV_7411	Cancer	3.82101				TCGA_CJ_4870	Cancer	2.26312	TCGA_UZ_A9PR	Cancer	4.23021	TCGA_2Y_A9H7	Cancer	2.86454	TCGA_93_7348	Cancer	5.37782	TCGA_56_7580	Cancer	6.55426	TCGA_KK_A6E5	Cancer	4.97523				TCGA_IN_A6RO	Cancer	1.86794	TCGA_EL_A3GU	Cancer	7.24639	TCGA_AP_A1DH	Cancer	4.52397
TCGA_2F_A9KR	Cancer	9.05534	TCGA_BH_A0DO	Cancer	10.1578	TCGA_F4_6459	Cancer	7.85523	TCGA_CV_7413	Cancer	3.0715				TCGA_CJ_4871	Cancer	2.54425	TCGA_UZ_A9PS	Cancer	6.48142	TCGA_2Y_A9H8	Cancer	2.95388	TCGA_99_7458	Cancer	8.44635	TCGA_56_7582	Cancer	6.39474	TCGA_KK_A6E6	Cancer	6.24932				TCGA_IN_A6RR	Cancer	6.2257	TCGA_EL_A3GV	Cancer	10.5791	TCGA_AP_A1DK	Cancer	7.8798
TCGA_2F_A9KT	Cancer	8.16573	TCGA_BH_A0DP	Cancer	6.78624	TCGA_F4_6460	Cancer	5.88263	TCGA_CV_7414	Cancer	6.8566				TCGA_CJ_4872	Cancer	4.01877	TCGA_UZ_A9PU	Cancer	4.23318	TCGA_2Y_A9H9	Cancer	1.87544	TCGA_73_7498	Cancer	6.14488	TCGA_52_7622	Cancer	5.89001	TCGA_KK_A6E7	Cancer	6.72849				TCGA_IN_A6RS	Cancer	3.00887	TCGA_EL_A3GW	Cancer	9.31398	TCGA_AP_A1DM	Cancer	6.33262
TCGA_2F_A9KW	Cancer	8.49843	TCGA_BH_A0DQ	Cancer	7.67095	TCGA_F4_6461	Cancer	7.43653	TCGA_CV_7415	Cancer	3.67415				TCGA_CJ_4873	Cancer	2.13631	TCGA_UZ_A9PV	Cancer	5.39047	TCGA_2Y_A9HA	Cancer	6.45296	TCGA_73_7499	Cancer	3.08075	TCGA_43_7656	Cancer	7.97101	TCGA_KK_A6E8	Cancer	3.2848				TCGA_F1_A72C	Cancer	8.11454	TCGA_EL_A3GX	Cancer	7.95543	TCGA_AP_A1DO	Cancer	6.72579
TCGA_UY_A9PA	Cancer	8.00365	TCGA_BH_A0DS	Cancer	6.58116	TCGA_F4_6463	Cancer	7.5417	TCGA_CV_7416	Cancer	7.03018				TCGA_CJ_4874	Cancer	3.94106	TCGA_UZ_A9PX	Cancer	3.49319	TCGA_2Y_A9HB	Cancer	2.28307	TCGA_78_7535	Cancer	2.76302	TCGA_43_7657	Cancer	3.98191	TCGA_J4_A6G1	Cancer	7.05492				TCGA_D7_A747	Cancer	8.1143	TCGA_EL_A3GY	Cancer	8.5435	TCGA_AP_A1DP	Cancer	6.52499
TCGA_UY_A9PB	Cancer	4.35461	TCGA_BH_A0DT	Cancer	9.5603	TCGA_D5_6529	Cancer	5.33636	TCGA_CV_7418	Cancer	5.09663				TCGA_CJ_4875	Cancer	1.84809	TCGA_UZ_A9PZ	Cancer	3.59998	TCGA_LG_A9QC	Cancer	2.33017	TCGA_78_7536	Cancer	10.0587	TCGA_43_7658	Cancer	9.96192	TCGA_J4_A6G3	Cancer	7.09747				TCGA_D7_A748	Cancer	4.68272	TCGA_EL_A3GZ	Cancer	7.38179	TCGA_AP_A1DQ	Cancer	5.13805
TCGA_UY_A9PD	Cancer	5.82148	TCGA_BH_A0DV	Cancer	7.74862	TCGA_D5_6530	Cancer	6.38601	TCGA_CV_7421	Cancer	4.38339				TCGA_CJ_4876	Cancer	1.91735	TCGA_UZ_A9Q0	Cancer	1.65976	TCGA_LG_A9QD	Cancer	1.34022	TCGA_78_7537	Cancer	5.99014	TCGA_85_7696	Cancer	4.55989	TCGA_FC_A6HD	Cancer	3.03856				TCGA_D7_A74A	Cancer	3.06753	TCGA_EL_A3H1	Cancer	9.80237	TCGA_AP_A1DR	Cancer	7.60194
TCGA_UY_A9PE	Cancer	10.959	TCGA_BH_A0DX	Cancer	9.17959	TCGA_D5_6531	Cancer	3.73896	TCGA_CV_7422	Cancer	7.50874				TCGA_CJ_4878	Cancer	2.77803	TCGA_UZ_A9Q1	Cancer	5.48241	TCGA_5C_A9VG	Cancer	2.66298	TCGA_78_7539	Cancer	5.2177	TCGA_85_7697	Cancer	5.02217	TCGA_HC_A6HX	Cancer	3.22259				TCGA_RD_A7BS	Cancer	5.32453	TCGA_EL_A3H2	Cancer	6.67571	TCGA_AP_A1DV	Cancer	6.94683
TCGA_UY_A9PF	Cancer	6.76662	TCGA_BH_A0DZ	Cancer	4.74906	TCGA_D5_6532	Cancer	6.75105	TCGA_CV_7423	Cancer	3.50474				TCGA_CJ_4881	Cancer	2.76512	TCGA_2K_A9WE	Cancer	4.0202	TCGA_5C_A9VH	Cancer	2.82093	TCGA_78_7540	Cancer	5.1567	TCGA_85_7698	Cancer	6.37075	TCGA_HC_A6HY	Cancer	4.59502				TCGA_RD_A7BT	Cancer	7.57771	TCGA_EL_A3H3	Cancer	7.43816	TCGA_AP_A1E0	Cancer	7.32901
TCGA_UY_A9PH	Cancer	7.46394	TCGA_BH_A0E0	Cancer	5.1054	TCGA_D5_6533	Cancer	5.70447	TCGA_CV_7424	Cancer	4.86984				TCGA_CJ_4882	Cancer	4.05793	TCGA_P4_AAVK	Cancer	2.25858	TCGA_UB_AA0U	Cancer	4.29545	TCGA_78_7542	Cancer	5.13372	TCGA_85_7699	Cancer	9.41882	TCGA_QU_A6IL	Cancer	2.28095				TCGA_RD_A7BW	Cancer	6.94538	TCGA_EL_A3H4	Cancer	10.9428	TCGA_AP_A1E1	Cancer	6.38194
TCGA_ZF_A9R0	Cancer	5.12183	TCGA_BH_A0E1	Cancer	9.63057	TCGA_D5_6534	Cancer	4.49211	TCGA_CV_7425	Cancer	5.74686				TCGA_CJ_4884	Cancer	2.93419	TCGA_P4_AAVL	Cancer	2.4231	TCGA_UB_AA0V	Cancer	3.68708	TCGA_97_7546	Cancer	8.58541	TCGA_85_7710	Cancer	5.51277	TCGA_QU_A6IM	Cancer	2.05012				TCGA_RD_A7C1	Cancer	5.40814	TCGA_EL_A3H5	Cancer	4.25667	TCGA_AP_A1E3	Cancer	4.92735
TCGA_ZF_A9R1	Cancer	10.0977	TCGA_BH_A0E2	Cancer	10.2467	TCGA_D5_6535	Cancer	4.91762	TCGA_CV_7427	Cancer	8.23848				TCGA_CJ_4885	Cancer	1.64494	TCGA_P4_AAVM	Cancer	3.10801	TCGA_5R_AA1C	Cancer	3.8524	TCGA_97_7547	Cancer	4.5754	TCGA_56_7730	Cancer	4.8528	TCGA_QU_A6IN	Cancer	3.05028				TCGA_SW_A7EA	Cancer	5.84388	TCGA_EL_A3H7	Cancer	6.11105	TCGA_AP_A1E4	Cancer	4.69744
TCGA_ZF_A9R2	Cancer	12.9226	TCGA_BH_A0E6	Cancer	4.53815	TCGA_D5_6536	Cancer	5.79346	TCGA_CV_7428	Cancer	4.49473				TCGA_CJ_4886	Cancer	4.6617	TCGA_P4_AAVO	Cancer	1.18798	TCGA_5R_AA1D	Cancer	3.05959	TCGA_97_7552	Cancer	9.11111	TCGA_56_7731	Cancer	4.27468	TCGA_QU_A6IO	Cancer	2.26524				TCGA_SW_A7EB	Cancer	5.53726	TCGA_EL_A3H8	Cancer	8.52511	TCGA_EY_A1G7	Cancer	11.7821
TCGA_ZF_A9R3	Cancer	6.3372	TCGA_BH_A0E7	Cancer	10.587	TCGA_D5_6537	Cancer	4.47615	TCGA_CV_7429	Cancer	4.07165				TCGA_CJ_4887	Cancer	1.77843	TCGA_UN_AAZ9	Cancer	4.07074	TCGA_DD_AA3A	Cancer	1.81991	TCGA_97_7553	Cancer	8.67021	TCGA_68_7755	Cancer	4.3963	TCGA_QU_A6IP	Cancer	4.73025				TCGA_IN_A7NR	Cancer	6.48408	TCGA_FY_A3I4	Cancer	5.46241	TCGA_EY_A1G8	Cancer	3.42716
TCGA_ZF_A9R4	Cancer	9.27343	TCGA_BH_A0E9	Cancer	9.66271	TCGA_D5_6538	Cancer	6.13177	TCGA_CV_7430	Cancer	3.39718				TCGA_CJ_4888	Cancer	3.32366	TCGA_WN_AB4C	Cancer	2.07383	TCGA_WX_AA44	Cancer	4.99794	TCGA_97_7554	Cancer	5.90365	TCGA_68_7756	Cancer	4.21161	TCGA_J4_A6M7	Cancer	9.98064				TCGA_IN_A7NT	Cancer	8.20181	TCGA_FY_A3I5	Cancer	4.85688	TCGA_EY_A1GC	Cancer	4.82368
TCGA_ZF_A9R5	Cancer	5.94491	TCGA_BH_A0EA	Cancer	8.90389	TCGA_D5_6539	Cancer	10.4763	TCGA_CV_7432	Cancer	3.26712				TCGA_CJ_4889	Cancer	6.74472				TCGA_WX_AA46	Cancer	3.19295	TCGA_95_7562	Cancer	9.05593	TCGA_68_7757	Cancer	4.57212	TCGA_EJ_A6RA	Cancer	4.88397				TCGA_IN_A7NU	Cancer	5.18617	TCGA_DE_A3KN	Cancer	8.53352	TCGA_EY_A1GD	Cancer	10.171
TCGA_ZF_A9R7	Cancer	5.43969	TCGA_BH_A0EB	Cancer	10.6623	TCGA_D5_6540	Cancer	6.17168	TCGA_CV_7433	Cancer	3.6763				TCGA_CJ_4890	Cancer	6.1065				TCGA_WX_AA47	Cancer	1.06872	TCGA_95_7567	Cancer	5.1991	TCGA_90_7766	Cancer	7.1653	TCGA_EJ_A6RC	Cancer	6.14336				TCGA_R5_A7O7	Cancer	3.35596	TCGA_CE_A3MD	Cancer	5.53022	TCGA_EY_A1GE	Cancer	8.51941
TCGA_ZF_A9R9	Cancer	4.23067	TCGA_BH_A0EE	Cancer	6.63975	TCGA_D5_6541	Cancer	5.69573	TCGA_CV_7434	Cancer	3.27315				TCGA_CJ_4891	Cancer	1.41518				TCGA_4R_AA8I	Cancer	3.91571	TCGA_55_7570	Cancer	7.61824	TCGA_90_7767	Cancer	8.66452	TCGA_M7_A71Y	Cancer	5.02919				TCGA_R5_A7ZE	Cancer	5.69377	TCGA_CE_A3ME	Cancer	7.56358	TCGA_EY_A1GF	Cancer	11.3589
TCGA_ZF_A9RC	Cancer	6.82585	TCGA_BH_A0EI	Cancer	9.40482	TCGA_AD_6548	Cancer	6.35292	TCGA_CV_7435	Cancer	6.03045				TCGA_CJ_4892	Cancer	3.12697				TCGA_5R_AAAM	Cancer	2.39371	TCGA_55_7573	Cancer	6.87359	TCGA_90_7769	Cancer	5.18724	TCGA_M7_A71Z	Cancer	4.25702				TCGA_R5_A7ZF	Cancer	1.13612	TCGA_EL_A3MW	Cancer	6.84492	TCGA_EY_A1GH	Cancer	8.59214
TCGA_ZF_A9RD	Cancer	3.2721	TCGA_A2_A0EM	Cancer	11.3534	TCGA_F4_6569	Cancer	6.58702	TCGA_CV_7437	Cancer	4.16062				TCGA_CJ_4893	Cancer	3.88557				TCGA_DD_AAC8	Cancer	4.72354	TCGA_55_7574	Cancer	7.79766	TCGA_52_7809	Cancer	5.25876	TCGA_M7_A720	Cancer	5.86397				TCGA_R5_A7ZI	Cancer	2.38566	TCGA_EL_A3MX	Cancer	6.10148	TCGA_EY_A1GI	Cancer	12.477
TCGA_ZF_A9RE	Cancer	8.98234	TCGA_A2_A0EN	Cancer	6.62997	TCGA_F4_6570	Cancer	5.58602	TCGA_CV_7438	Cancer	6.75077				TCGA_CJ_4894	Cancer	4.05892				TCGA_DD_AAC9	Cancer	1.12043	TCGA_55_7576	Cancer	6.32092	TCGA_52_7810	Cancer	3.12935	TCGA_M7_A721	Cancer	6.70098				TCGA_R5_A7ZR	Cancer	6.24614	TCGA_EL_A3MY	Cancer	6.62616	TCGA_EY_A1GK	Cancer	6.20257
TCGA_ZF_A9RF	Cancer	4.43754	TCGA_A2_A0EO	Cancer	5.84222	TCGA_G4_6586	Cancer	4.63185	TCGA_CV_7440	Cancer	8.27157				TCGA_CJ_4895	Cancer	2.68223				TCGA_DD_AACA	Cancer	4.36524	TCGA_53_7624	Cancer	6.05036	TCGA_52_7811	Cancer	4.78718	TCGA_M7_A722	Cancer	2.94876				TCGA_R5_A805	Cancer	8.45248	TCGA_EL_A3MZ	Cancer	5.94469	TCGA_EY_A1GL	Cancer	4.39355
TCGA_ZF_A9RL	Cancer	14.8998	TCGA_A2_A0EP	Cancer	6.16684	TCGA_G4_6588	Cancer	6.39563	TCGA_CV_7446	Cancer	12.0223				TCGA_CJ_4897	Cancer	3.47819				TCGA_DD_AACB	Cancer	2.78129	TCGA_53_7626	Cancer	7.11896	TCGA_52_7812	Cancer	3.39622	TCGA_M7_A723	Cancer	3.07944				TCGA_FP_A8CX	Cancer	6.25639	TCGA_EL_A3N2	Cancer	8.15311	TCGA_EY_A1GM	Cancer	6.84024
TCGA_ZF_A9RM	Cancer	18.1258	TCGA_A2_A0EQ	Cancer	8.10137	TCGA_AZ_6598	Cancer	4.97782	TCGA_HL_7533	Cancer	6.60101				TCGA_CJ_4899	Cancer	6.87876				TCGA_DD_AACC	Cancer	1.89534	TCGA_78_7633	Cancer	8.21308	TCGA_56_7822	Cancer	3.82339	TCGA_M7_A724	Cancer	3.42929				TCGA_VQ_A8DT	Cancer	6.62067	TCGA_EL_A3N3	Cancer	6.98739	TCGA_EY_A1GO	Cancer	5.13794
TCGA_ZF_A9RN	Cancer	4.30702	TCGA_A2_A0ER	Cancer	12.6261	TCGA_AZ_6599	Cancer	5.67027	TCGA_CV_7568	Cancer	11.5719				TCGA_CJ_4900	Cancer	2.34717				TCGA_DD_AACD	Cancer	1.43398	TCGA_44_7659	Cancer	6.81554	TCGA_56_7823	Cancer	5.76601	TCGA_M7_A725	Cancer	7.69995				TCGA_VQ_A8DU	Cancer	7.62127	TCGA_FY_A3NM	Cancer	5.63428	TCGA_EY_A1GP	Cancer	5.18278
TCGA_XF_A9SH	Cancer	6.27634	TCGA_A2_A0ES	Cancer	10.9347	TCGA_AZ_6600	Cancer	5.87846	TCGA_DQ_7588	Cancer	2.13184				TCGA_CJ_4901	Cancer	3.40195				TCGA_DD_AACE	Cancer	4.19911	TCGA_44_7660	Cancer	5.04289	TCGA_85_7843	Cancer	6.56743	TCGA_HC_A76W	Cancer	4.98199				TCGA_VQ_A8DV	Cancer	4.12989	TCGA_FY_A3NN	Cancer	8.65247	TCGA_EY_A1GQ	Cancer	7.34111
TCGA_XF_A9SI	Cancer	6.40617	TCGA_A2_A0ET	Cancer	11.686	TCGA_AZ_6601	Cancer	6.98742	TCGA_DQ_7591	Cancer	5.93179				TCGA_CJ_4902	Cancer	4.77132				TCGA_DD_AACF	Cancer	3.10763	TCGA_44_7661	Cancer	6.84079	TCGA_85_7844	Cancer	6.62924	TCGA_HC_A76X	Cancer	8.01699				TCGA_VQ_A8DZ	Cancer	8.25175	TCGA_FY_A3NP	Cancer	6.79522	TCGA_EY_A1GR	Cancer	7.34759
TCGA_XF_A9SJ	Cancer	2.34627	TCGA_A2_A0EU	Cancer	8.56311	TCGA_AZ_6603	Cancer	7.61912	TCGA_DQ_7592	Cancer	4.49699				TCGA_CJ_4903	Cancer	2.69821				TCGA_DD_AACG	Cancer	2.10167	TCGA_44_7662	Cancer	5.27814	TCGA_94_7943	Cancer	5.1657	TCGA_KK_A7AP	Cancer	5.93732				TCGA_VQ_A8E0	Cancer	5.82484	TCGA_J8_A3NZ	Cancer	7.63349	TCGA_EY_A1GS	Cancer	3.14329
TCGA_XF_A9SK	Cancer	2.67587	TCGA_A2_A0EV	Cancer	7.839	TCGA_AZ_6605	Cancer	6.80295	TCGA_IQ_7630	Cancer	4.58575				TCGA_CJ_4904	Cancer	4.76278				TCGA_DD_AACH	Cancer	3.90244	TCGA_44_7667	Cancer	9.88728	TCGA_85_7950	Cancer	7.06622	TCGA_KK_A7AQ	Cancer	3.3024				TCGA_VQ_A8E2	Cancer	10.2778	TCGA_J8_A3O0	Cancer	7.78441	TCGA_EY_A1GT	Cancer	7.15726
TCGA_XF_A9SL	Cancer	4.61522	TCGA_A2_A0EW	Cancer	13.9431	TCGA_AZ_6606	Cancer	6.10087	TCGA_IQ_7631	Cancer	2.69782				TCGA_CJ_4905	Cancer	6.71779				TCGA_DD_AACI	Cancer	1.58746	TCGA_44_7669	Cancer	13.0269	TCGA_90_7964	Cancer	4.86941	TCGA_KK_A7AU	Cancer	6.92637				TCGA_VQ_A8E3	Cancer	9.25586	TCGA_J8_A3O1	Cancer	10.3864	TCGA_EY_A1GU	Cancer	9.20108
TCGA_XF_A9SM	Cancer	4.96053	TCGA_A2_A0EX	Cancer	6.46885	TCGA_AZ_6607	Cancer	6.00992	TCGA_IQ_7632	Cancer	5.00558				TCGA_CJ_4907	Cancer	5.53076				TCGA_DD_AACJ	Cancer	1.38039	TCGA_44_7670	Cancer	5.88383	TCGA_77_8007	Cancer	7.43346	TCGA_KK_A7AV	Cancer	5.15103				TCGA_VQ_A8E7	Cancer	4.85783	TCGA_J8_A3O2	Cancer	7.34838	TCGA_EY_A1GV	Cancer	3.29108
TCGA_XF_A9SP	Cancer	4.00564	TCGA_A2_A0EY	Cancer	12.3985	TCGA_AZ_6608	Cancer	7.37076	TCGA_HD_7753	Cancer	5.2985				TCGA_CJ_4908	Cancer	5.88973				TCGA_DD_AACK	Cancer	3.02494	TCGA_44_7671	Cancer	6.58547	TCGA_77_8008	Cancer	4.08326	TCGA_KK_A7AW	Cancer	2.31564				TCGA_ZA_A8F6	Cancer	7.694	TCGA_EM_A3O3	Cancer	6.11113	TCGA_EY_A1GW	Cancer	4.47934
TCGA_XF_A9ST	Cancer	3.49583	TCGA_AN_A0FD	Cancer	6.64706	TCGA_G4_6625	Cancer	7.21818	TCGA_HD_7754	Cancer	15.5624				TCGA_CJ_4912	Cancer	1.9426				TCGA_DD_AACL	Cancer	2.88431	TCGA_44_7672	Cancer	4.95245	TCGA_77_8009	Cancer	5.31907	TCGA_KK_A7AY	Cancer	3.8457				TCGA_RD_A8MV	Cancer	7.18335	TCGA_EM_A3O6	Cancer	4.77549	TCGA_EY_A1GX	Cancer	4.85996
TCGA_XF_A9SU	Cancer	3.10491	TCGA_AN_A0FF	Cancer	10.2796	TCGA_G4_6626	Cancer	7.2302	TCGA_H7_7774	Cancer	5.29891				TCGA_CJ_4916	Cancer	2.69339				TCGA_DD_AACN	Cancer	5.68646	TCGA_86_7701	Cancer	7.6443	TCGA_98_8020	Cancer	4.42394	TCGA_KK_A7AZ	Cancer	4.72155				TCGA_RD_A8MW	Cancer	4.35829	TCGA_EM_A3O7	Cancer	7.27534	TCGA_EY_A1H0	Cancer	3.71077
TCGA_XF_A9SV	Cancer	11.713	TCGA_AN_A0FJ	Cancer	9.7484	TCGA_G4_6627	Cancer	5.38034	TCGA_HD_7831	Cancer	5.84547				TCGA_CJ_4918	Cancer	5.3761				TCGA_DD_AACO	Cancer	1.77341	TCGA_86_7711	Cancer	4.36743	TCGA_98_8021	Cancer	5.00466	TCGA_KK_A7B0	Cancer	2.26791				TCGA_RD_A8N0	Cancer	9.30094	TCGA_EM_A3O8	Cancer	8.60747	TCGA_E6_A1LX	Cancer	6.53435
TCGA_XF_A9SW	Cancer	5.21229	TCGA_AN_A0FK	Cancer	7.93304	TCGA_G4_6628	Cancer	6.85866	TCGA_HD_7832	Cancer	2.83678				TCGA_CJ_4920	Cancer	3.31758				TCGA_DD_AACP	Cancer	3.97828	TCGA_86_7713	Cancer	13.1459	TCGA_98_8022	Cancer	5.07184	TCGA_KK_A7B1	Cancer	5.5619				TCGA_RD_A8N1	Cancer	5.78586	TCGA_EM_A3OA	Cancer	6.74927	TCGA_E6_A1LZ	Cancer	1.45788
TCGA_XF_A9SX	Cancer	3.95119	TCGA_AN_A0FL	Cancer	2.07876	TCGA_A6_6648	Cancer	10.4562	TCGA_F7_7848	Cancer	7.94694				TCGA_B0_4945	Cancer	4.49187				TCGA_DD_AACQ	Cancer	2.8445	TCGA_86_7714	Cancer	8.90517	TCGA_98_8023	Cancer	7.33242	TCGA_KK_A7B2	Cancer	3.87619				TCGA_RD_A8N2	Cancer	11.3746	TCGA_EM_A3OB	Cancer	7.13457	TCGA_E6_A1M0	Cancer	8.83718
TCGA_XF_A9SY	Cancer	4.67165	TCGA_AN_A0FN	Cancer	7.77911	TCGA_A6_6649	Cancer	8.41023	TCGA_HD_8224	Cancer	10.4822				TCGA_BP_4959	Cancer	3.34169				TCGA_DD_AACS	Cancer	3.95979	TCGA_55_7724	Cancer	7.67794	TCGA_94_8035	Cancer	5.46951	TCGA_KK_A7B3	Cancer	5.33716				TCGA_RD_A8N4	Cancer	9.84315	TCGA_FY_A3ON	Cancer	7.40643	TCGA_B5_A1MR	Cancer	4.83696
TCGA_XF_A9SZ	Cancer	4.08229	TCGA_AN_A0FS	Cancer	9.39294	TCGA_A6_6650	Cancer	24.9715	TCGA_F7_8298	Cancer	5.93583				TCGA_BP_4960	Cancer	2.09193				TCGA_DD_AACT	Cancer	1.87841	TCGA_55_7725	Cancer	7.41054	TCGA_85_8048	Cancer	5.60992	TCGA_KK_A7B4	Cancer	7.50672				TCGA_RD_A8N5	Cancer	5.24834	TCGA_FE_A3PA	Cancer	4.13618	TCGA_B5_A1MS	Cancer	6.83819
TCGA_XF_A9T0	Cancer	5.30743	TCGA_AN_A0FT	Cancer	4.33273	TCGA_A6_6650	Cancer	14.0072	TCGA_HD_8314	Cancer	7.37304				TCGA_BP_4961	Cancer	6.74496				TCGA_DD_AACU	Cancer	4.30951	TCGA_55_7726	Cancer	5.89596	TCGA_85_8049	Cancer	5.55079	TCGA_SU_A7E7	Cancer	8.44419				TCGA_RD_A8N6	Cancer	9.10274	TCGA_FE_A3PB	Cancer	4.293	TCGA_B5_A1MU	Cancer	5.85161
TCGA_XF_A9T2	Cancer	6.18664	TCGA_AN_A0FV	Cancer	9.59055	TCGA_A6_6651	Cancer	7.29062	TCGA_F7_8489	Cancer	5.27015				TCGA_BP_4962	Cancer	2.76433				TCGA_DD_AACV	Cancer	4.95007	TCGA_55_7727	Cancer	7.15862	TCGA_85_8052	Cancer	5.19592	TCGA_KC_A7F3	Cancer	5.18942				TCGA_RD_A8N9	Cancer	9.31441	TCGA_FE_A3PC	Cancer	3.16335	TCGA_B5_A1MV	Cancer	8.79591
TCGA_XF_A9T3	Cancer	5.16882	TCGA_AN_A0FW	Cancer	11.2899	TCGA_A6_6652	Cancer	6.66831	TCGA_H7_8501	Cancer	4.20038				TCGA_BP_4963	Cancer	3.84096				TCGA_DD_AACW	Cancer	2.82138	TCGA_55_7728	Cancer	3.79853	TCGA_92_8063	Cancer	4.28437	TCGA_KC_A7F5	Cancer	4.23502				TCGA_RD_A8NB	Cancer	9.482	TCGA_FE_A3PD	Cancer	6.76734	TCGA_B5_A1MW	Cancer	9.80866
TCGA_XF_A9T4	Cancer	7.49737	TCGA_AN_A0FX	Cancer	6.43719	TCGA_A6_6653	Cancer	6.79881	TCGA_H7_8502	Cancer	3.55077				TCGA_BP_4964	Cancer	3.42782				TCGA_DD_AACX	Cancer	2.80286	TCGA_69_7760	Cancer	5.56633	TCGA_92_8064	Cancer	5.60787	TCGA_KC_A7F6	Cancer	6.54934				TCGA_VQ_A8P2	Cancer	9.32044	TCGA_BJ_A3PR	Cancer	6.60626	TCGA_B5_A1MX	Cancer	6.81166
TCGA_XF_A9T5	Cancer	2.35244	TCGA_AN_A0FY	Cancer	10.9226	TCGA_A6_6654	Cancer	6.6052	TCGA_D6_8568	Cancer	4.12657				TCGA_BP_4965	Cancer	5.44922				TCGA_DD_AACY	Cancer	1.59344	TCGA_69_7761	Cancer	10.0397	TCGA_92_8065	Cancer	4.0939	TCGA_KC_A7FA	Cancer	5.24892				TCGA_VQ_A8P3	Cancer	5.65253	TCGA_BJ_A3PT	Cancer	4.45409	TCGA_B5_A1MY	Cancer	4.27431
TCGA_XF_A9T6	Cancer	3.9227	TCGA_AN_A0FZ	Cancer	7.01967	TCGA_CM_6674	Cancer	5.53155	TCGA_D6_8569	Cancer	4.75737				TCGA_BP_4967	Cancer	5.07587				TCGA_DD_AACZ	Cancer	5.32694	TCGA_69_7763	Cancer	7.00968	TCGA_85_8070	Cancer	2.43736	TCGA_KC_A7FD	Cancer	7.40183				TCGA_VQ_A8P5	Cancer	3.78233	TCGA_BJ_A3PU	Cancer	3.76453	TCGA_B5_A1MZ	Cancer	5.72261
TCGA_XF_A9T8	Cancer	4.70402	TCGA_AN_A0G0	Cancer	8.47726	TCGA_CM_6675	Cancer	4.01093	TCGA_BB_8596	Cancer	6.35951				TCGA_BP_4968	Cancer	2.79349				TCGA_DD_AAD0	Cancer	3.27229	TCGA_69_7764	Cancer	6.58553	TCGA_85_8071	Cancer	6.22757	TCGA_KC_A7FE	Cancer	6.31591				TCGA_VQ_A8P8	Cancer	10.1587	TCGA_FY_A3R6	Cancer	7.74226	TCGA_B5_A1N2	Cancer	4.18964
TCGA_YC_A9TC	Cancer	5.08182	TCGA_BH_A0GY	Cancer	10.1538	TCGA_CM_6676	Cancer	5.16091	TCGA_BB_8601	Cancer	3.49018				TCGA_BP_4969	Cancer	2.01276				TCGA_DD_AAD1	Cancer	4.69166	TCGA_69_7765	Cancer	5.87178	TCGA_85_8072	Cancer	4.10305	TCGA_EJ_A7NF	Cancer	5.68744				TCGA_VQ_A8PB	Cancer	13.7354	TCGA_FY_A3R7	Cancer	8.30326	TCGA_EC_A1NJ	Cancer	7.3498
TCGA_S5_AA26	Cancer	6.39182	TCGA_BH_A0GZ	Cancer	4.68299	TCGA_CM_6677	Cancer	5.28298	TCGA_HD_8634	Cancer	6.22529				TCGA_BP_4970	Cancer	5.71276				TCGA_DD_AAD2	Cancer	1.85399	TCGA_91_7771	Cancer	8.79904	TCGA_56_8082	Cancer	6.85011	TCGA_EJ_A7NG	Cancer	7.373				TCGA_VQ_A8PC	Cancer	12.6028	TCGA_FY_A3R8	Cancer	6.54353	TCGA_DI_A1NN	Cancer	5.41614
TCGA_G2_AA3B	Cancer	3.24063	TCGA_BH_A0H0	Cancer	9.19635	TCGA_CM_6678	Cancer	4.65555	TCGA_HD_8635	Cancer	2.12809				TCGA_BP_4971	Cancer	4.54115				TCGA_DD_AAD3	Cancer	4.22569	TCGA_53_7813	Cancer	4.643	TCGA_56_8083	Cancer	6.90629	TCGA_EJ_A7NH	Cancer	6.25519				TCGA_VQ_A8PD	Cancer	12.271	TCGA_FY_A3R9	Cancer	4.93433	TCGA_DI_A1NO	Cancer	5.85162
TCGA_G2_AA3C	Cancer	3.01922	TCGA_BH_A0H3	Cancer	12.5467	TCGA_CM_6679	Cancer	8.26766	TCGA_CV_A45O	Cancer	3.40276				TCGA_BP_4972	Cancer	5.69133				TCGA_DD_AAD5	Cancer	2.10465	TCGA_55_7815	Cancer	11.7469	TCGA_43_8115	Cancer	8.02067	TCGA_EJ_A7NJ	Cancer	6.69624				TCGA_VQ_A8PE	Cancer	8.72988	TCGA_FY_A3RA	Cancer	7.48321	TCGA_D1_A1NS	Cancer	4.90663
TCGA_G2_AA3D	Cancer	6.44193	TCGA_BH_A0H5	Cancer	8.20604	TCGA_CM_6680	Cancer	8.40805	TCGA_CV_A45P	Cancer	5.43812				TCGA_BP_4973	Cancer	4.16889				TCGA_DD_AAD6	Cancer	6.38042	TCGA_55_7816	Cancer	8.35949	TCGA_43_8116	Cancer	6.50534	TCGA_EJ_A7NK	Cancer	5.75286				TCGA_VQ_A8PF	Cancer	9.44859	TCGA_H2_A3RH	Cancer	6.56594	TCGA_D1_A1NU	Cancer	6.28307
TCGA_G2_AA3F	Cancer	7.15141	TCGA_BH_A0H6	Cancer	7.07467	TCGA_F4_6703	Cancer	5.98477	TCGA_CV_A45Q	Cancer	1.16796				TCGA_BP_4974	Cancer	6.7039				TCGA_DD_AAD8	Cancer	3.01395	TCGA_55_7903	Cancer	6.6504	TCGA_43_8118	Cancer	6.14602	TCGA_EJ_A7NM	Cancer	7.59399				TCGA_VQ_A8PH	Cancer	11.6746	TCGA_H2_A3RI	Cancer	6.50985	TCGA_D1_A1NW	Cancer	1.88328
TCGA_YF_AA3L	Cancer	4.58455	TCGA_BH_A0H7	Cancer	4.46753	TCGA_F4_6704	Cancer	8.48227	TCGA_CV_A45R	Cancer	3.96831				TCGA_BP_4975	Cancer	3.35989				TCGA_DD_AADA	Cancer	2.39251	TCGA_55_7907	Cancer	2.61627	TCGA_77_8128	Cancer	5.22961	TCGA_EJ_A7NN	Cancer	7.53848				TCGA_VQ_A8PJ	Cancer	8.20673	TCGA_FK_A3S3	Cancer	6.25289	TCGA_D1_A1NX	Cancer	4.82563
TCGA_YF_AA3M	Cancer	5.47499	TCGA_BH_A0H9	Cancer	14.5081	TCGA_CA_6715	Cancer	5.73231	TCGA_CV_A45T	Cancer	3.58522				TCGA_BP_4976	Cancer	6.14984				TCGA_DD_AADB	Cancer	4.7719	TCGA_55_7910	Cancer	5.62109	TCGA_77_8130	Cancer	3.6638	TCGA_XJ_A83F	Cancer	5.026				TCGA_VQ_A8PK	Cancer	6.32292	TCGA_FK_A3SB	Cancer	8.39769	TCGA_D1_A1NY	Cancer	6.42265
TCGA_ZF_AA4N	Cancer	5.58412	TCGA_BH_A0HA	Cancer	4.0113	TCGA_CA_6716	Cancer	7.59623	TCGA_CV_A45U	Cancer	4.46728				TCGA_BP_4977	Cancer	3.44447				TCGA_DD_AADC	Cancer	1.96599	TCGA_55_7911	Cancer	6.78328	TCGA_77_8131	Cancer	4.32622	TCGA_XJ_A83G	Cancer	3.5686				TCGA_VQ_A8PM	Cancer	7.71946	TCGA_FK_A3SD	Cancer	4.67085	TCGA_D1_A1NZ	Cancer	3.41106
TCGA_ZF_AA4R	Cancer	4.8527	TCGA_BH_A0HB	Cancer	3.32749	TCGA_CA_6717	Cancer	8.3244	TCGA_CV_A45V	Cancer	5.30418				TCGA_BP_4981	Cancer	1.3293				TCGA_DD_AADD	Cancer	5.49616	TCGA_55_7913	Cancer	6.11314	TCGA_77_8133	Cancer	7.35183	TCGA_XJ_A83H	Cancer	6.55724				TCGA_VQ_A8PO	Cancer	5.08228	TCGA_FK_A3SE	Cancer	8.28551	TCGA_D1_A1O0	Cancer	4.46488
TCGA_ZF_AA4T	Cancer	13.1096	TCGA_BH_A0HF	Cancer	8.64036	TCGA_CA_6718	Cancer	8.11796	TCGA_CV_A45W	Cancer	4.78839				TCGA_BP_4982	Cancer	5.59696				TCGA_DD_AADF	Cancer	1.79294	TCGA_55_7914	Cancer	3.73444	TCGA_77_8136	Cancer	5.8975	TCGA_J4_A83I	Cancer	8.04466				TCGA_VQ_A8PP	Cancer	9.59819	TCGA_FK_A3SG	Cancer	6.04012	TCGA_D1_A1O5	Cancer	4.11521
TCGA_ZF_AA4U	Cancer	6.48239	TCGA_BH_A0HI	Cancer	10.8784	TCGA_CA_6719	Cancer	7.51917	TCGA_CV_A45X	Cancer	3.41362				TCGA_BP_4983	Cancer	4.57817				TCGA_DD_AADG	Cancer	3.1236	TCGA_97_7937	Cancer	7.31938	TCGA_77_8138	Cancer	3.55456	TCGA_J4_A83J	Cancer	5.95338				TCGA_VQ_A8PQ	Cancer	8.84488	TCGA_FK_A3SH	Cancer	5.23934	TCGA_D1_A1O7	Cancer	3.54128
TCGA_ZF_AA4V	Cancer	4.2327	TCGA_BH_A0HK	Cancer	7.48346	TCGA_CK_6746	Cancer	8.6845	TCGA_CV_A45Y	Cancer	3.40022				TCGA_BP_4985	Cancer	2.01564				TCGA_DD_AADI	Cancer	2.86151	TCGA_97_7938	Cancer	8.37778	TCGA_77_8139	Cancer	5.09526	TCGA_J4_A83K	Cancer	7.26359				TCGA_VQ_A8PU	Cancer	7.13713	TCGA_EM_A3ST	Cancer	4.6416	TCGA_D1_A1O8	Cancer	6.432
TCGA_ZF_AA4W	Cancer	1.71597	TCGA_BH_A0HL	Cancer	13.9626	TCGA_CK_6747	Cancer	7.82563	TCGA_CV_A45Z	Cancer	3.75389				TCGA_BP_4986	Cancer	5.04283				TCGA_DD_AADJ	Cancer	1.36496	TCGA_97_7941	Cancer	5.04808	TCGA_77_8140	Cancer	4.31559	TCGA_J4_A83L	Cancer	6.25865				TCGA_VQ_A8PX	Cancer	5.71146	TCGA_EM_A3SU	Cancer	3.21139	TCGA_A5_A1OF	Cancer	3.92533
TCGA_ZF_AA4X	Cancer	14.5113	TCGA_BH_A0HN	Cancer	5.83309	TCGA_CK_6748	Cancer	4.94802	TCGA_CV_A460	Cancer	4.89851				TCGA_BP_4987	Cancer	4.66616				TCGA_DD_AADK	Cancer	1.64843	TCGA_95_7944	Cancer	3.74635	TCGA_77_8143	Cancer	5.2717	TCGA_J4_A83M	Cancer	5.86132				TCGA_VQ_A91A	Cancer	6.97375	TCGA_EM_A3SX	Cancer	7.10016	TCGA_A5_A1OG	Cancer	4.93683
TCGA_ZF_AA51	Cancer	7.46906	TCGA_BH_A0HO	Cancer	6.06373	TCGA_CK_6751	Cancer	6.15052	TCGA_CV_A461	Cancer	2.39397				TCGA_BP_4989	Cancer	3.8044				TCGA_DD_AADL	Cancer	4.97839	TCGA_95_7947	Cancer	5.31496	TCGA_77_8144	Cancer	2.83501	TCGA_J4_A83N	Cancer	5.61647				TCGA_VQ_A91D	Cancer	6.97618	TCGA_EM_A3SY	Cancer	3.68477	TCGA_A5_A1OH	Cancer	6.74739
TCGA_ZF_AA52	Cancer	6.73685	TCGA_BH_A0HP	Cancer	9.67607	TCGA_A6_6780	Cancer	9.32411	TCGA_CV_A463	Cancer	5.07135				TCGA_BP_4991	Cancer	6.74633				TCGA_DD_AADM	Cancer	1.17889	TCGA_95_7948	Cancer	4.81072	TCGA_77_8145	Cancer	4.16849	TCGA_VP_A872	Cancer	4.81716				TCGA_VQ_A91E	Cancer	10.2623	TCGA_EM_A3SZ	Cancer	6.33433	TCGA_A5_A1OJ	Cancer	3.89181
TCGA_ZF_AA53	Cancer	3.85709	TCGA_BH_A0HQ	Cancer	8.37579	TCGA_A6_6780	Cancer	14.6495	TCGA_CV_A464	Cancer	3.45751				TCGA_BP_4992	Cancer	2.38878				TCGA_DD_AADN	Cancer	2.25376	TCGA_86_7953	Cancer	5.63232	TCGA_77_8146	Cancer	5.25881	TCGA_VP_A875	Cancer	6.53897				TCGA_VQ_A91K	Cancer	8.89071	TCGA_EL_A3T0	Cancer	6.75244	TCGA_A5_A1OK	Cancer	7.78178
TCGA_ZF_AA54	Cancer	7.19411	TCGA_BH_A0HU	Cancer	5.27772	TCGA_A6_6781	Cancer	18.3518	TCGA_CV_A465	Cancer	2.59361				TCGA_BP_4993	Cancer	4.39709				TCGA_DD_AADO	Cancer	1.2727	TCGA_86_7954	Cancer	5.67353	TCGA_77_8148	Cancer	4.88103	TCGA_VP_A876	Cancer	4.83755				TCGA_VQ_A91N	Cancer	13.1448	TCGA_EL_A3T1	Cancer	7.14259	TCGA_AW_A1PO	Cancer	6.14427
TCGA_ZF_AA56	Cancer	5.3637	TCGA_BH_A0HW	Cancer	8.24908	TCGA_A6_6781	Cancer	11.2667	TCGA_CV_A468	Cancer	4.25492				TCGA_BP_4994	Cancer	6.78767				TCGA_DD_AADP	Cancer	3.87643	TCGA_86_7955	Cancer	6.38224	TCGA_77_8150	Cancer	4.42299	TCGA_VP_A878	Cancer	5.28279				TCGA_VQ_A91Q	Cancer	10.6728	TCGA_EL_A3T2	Cancer	9.41316	TCGA_EC_A1QX	Cancer	5.0895
TCGA_ZF_AA58	Cancer	6.97403	TCGA_BH_A0HX	Cancer	8.52592	TCGA_A6_6782	Cancer	4.94703	TCGA_C9_A47Z	Cancer	5.32722				TCGA_BP_4995	Cancer	6.47408				TCGA_DD_AADQ	Cancer	2.11716	TCGA_69_7973	Cancer	8.48749	TCGA_77_8153	Cancer	5.39637	TCGA_VP_A879	Cancer	7.52225				TCGA_VQ_A91S	Cancer	8.91601	TCGA_EL_A3T3	Cancer	5.43437	TCGA_EO_A1Y5	Cancer	3.69576
TCGA_ZF_AA5H	Cancer	5.11537	TCGA_BH_A0HY	Cancer	7.77278	TCGA_F4_6805	Cancer	8.14037	TCGA_C9_A480	Cancer	5.11813				TCGA_BP_4998	Cancer	5.39544				TCGA_DD_AADR	Cancer	2.53248	TCGA_69_7974	Cancer	8.24095	TCGA_77_8154	Cancer	5.00479	TCGA_VP_A87B	Cancer	5.08432				TCGA_VQ_A91U	Cancer	10.0626	TCGA_EL_A3T6	Cancer	6.27384	TCGA_EO_A1Y7	Cancer	3.66392
TCGA_ZF_AA5N	Cancer	3.2358	TCGA_B6_A0I1	Cancer	4.31812	TCGA_F4_6806	Cancer	5.76875	TCGA_CN_A497	Cancer	4.59577				TCGA_BP_4999	Cancer	5.61812				TCGA_DD_AADS	Cancer	0.76129	TCGA_69_7978	Cancer	6.04018	TCGA_77_8156	Cancer	5.65822	TCGA_VP_A87C	Cancer	7.43688				TCGA_VQ_A91V	Cancer	5.36571	TCGA_EL_A3T7	Cancer	6.86451	TCGA_EO_A1Y8	Cancer	4.72241
TCGA_ZF_AA5P	Cancer	5.34614	TCGA_B6_A0I2	Cancer	3.55937	TCGA_F4_6807	Cancer	7.9491	TCGA_CN_A498	Cancer	4.03555				TCGA_BP_5000	Cancer	2.02954				TCGA_DD_AADU	Cancer	2.137	TCGA_69_7979	Cancer	5.87562	TCGA_96_8169	Cancer	4.55817	TCGA_VP_A87D	Cancer	10.79				TCGA_VQ_A91X	Cancer	4.35905	TCGA_EL_A3T8	Cancer	7.28303	TCGA_EY_A210	Cancer	4.7371
TCGA_DK_AA6L	Cancer	3.30444	TCGA_B6_A0I5	Cancer	3.44649	TCGA_F4_6808	Cancer	4.91898	TCGA_CN_A499	Cancer	5.10551				TCGA_BP_5001	Cancer	1.86666				TCGA_DD_AADV	Cancer	3.94379	TCGA_69_7980	Cancer	6.16268	TCGA_96_8170	Cancer	4.23115	TCGA_VP_A87E	Cancer	5.65003				TCGA_VQ_A91Y	Cancer	10.0693	TCGA_EL_A3T9	Cancer	7.14078	TCGA_EY_A212	Cancer	7.14048
TCGA_DK_AA6M	Cancer	4.7395	TCGA_B6_A0I6	Cancer	8.05186	TCGA_F4_6809	Cancer	5.52919	TCGA_CN_A49A	Cancer	4.00438				TCGA_BP_5004	Cancer	4.36593				TCGA_DD_AADW	Cancer	7.66048	TCGA_55_7994	Cancer	8.92527	TCGA_56_8201	Cancer	2.40266	TCGA_VP_A87H	Cancer	5.98306				TCGA_VQ_A91Z	Cancer	10.8265	TCGA_EL_A3TA	Cancer	5.68864	TCGA_EY_A214	Cancer	6.55601
TCGA_DK_AA6P	Cancer	9.13847	TCGA_B6_A0I8	Cancer	6.8257	TCGA_F4_6854	Cancer	6.34437	TCGA_CN_A49B	Cancer	2.71293				TCGA_BP_5006	Cancer	2.75857				TCGA_DD_AADY	Cancer	1.00472	TCGA_55_7995	Cancer	4.64685	TCGA_68_8250	Cancer	6.0416	TCGA_VP_A87J	Cancer	7.95161				TCGA_VQ_A922	Cancer	9.43342	TCGA_EL_A3TB	Cancer	5.09377	TCGA_EY_A215	Cancer	8.79502
TCGA_DK_AA6Q	Cancer	3.02752	TCGA_B6_A0I9	Cancer	8.152	TCGA_F4_6855	Cancer	6.59727	TCGA_CN_A49C	Cancer	4.2033				TCGA_BP_5007	Cancer	3.40849				TCGA_DD_AAE0	Cancer	2.55219	TCGA_99_8025	Cancer	5.49587	TCGA_68_8251	Cancer	8.27297	TCGA_VP_A87K	Cancer	8.61568				TCGA_VQ_A923	Cancer	10.9717	TCGA_FY_A3TY	Cancer	7.45458	TCGA_BG_A220	Cancer	8.03341
TCGA_DK_AA6R	Cancer	4.06876	TCGA_B6_A0IA	Cancer	6.32287	TCGA_F4_6856	Cancer	6.36595	TCGA_CX_A4AQ	Cancer	2.39079				TCGA_BP_5008	Cancer	6.11713				TCGA_DD_AAE1	Cancer	2.441	TCGA_99_8028	Cancer	4.96998	TCGA_85_8276	Cancer	4.79836	TCGA_VN_A88I	Cancer	5.22216				TCGA_VQ_A924	Cancer	10.3607	TCGA_IM_A3U2	Cancer	4.89573	TCGA_BG_A221	Cancer	4.28888
TCGA_DK_AA6S	Cancer	6.68784	TCGA_B6_A0IB	Cancer	5.38651	TCGA_AD_6888	Cancer	3.79333	TCGA_HD_A4C1	Cancer	9.54221				TCGA_BP_5009	Cancer	2.56112				TCGA_DD_AAE2	Cancer	3.11937	TCGA_99_8032	Cancer	4.56437	TCGA_85_8277	Cancer	3.81469	TCGA_VN_A88K	Cancer	5.92417				TCGA_VQ_A925	Cancer	7.32662	TCGA_IM_A3U3	Cancer	6.58279	TCGA_BG_A222	Cancer	6.8929
TCGA_DK_AA6T	Cancer	6.16126	TCGA_B6_A0IC	Cancer	12.56	TCGA_AD_6889	Cancer	3.86677	TCGA_CQ_A4C6	Cancer	3.03109				TCGA_BP_5010	Cancer	2.95795				TCGA_DD_AAE3	Cancer	1.17214	TCGA_99_8033	Cancer	4.12427	TCGA_85_8287	Cancer	10.9782	TCGA_VN_A88L	Cancer	6.71473				TCGA_VQ_A927	Cancer	8.67206	TCGA_DJ_A3UK	Cancer	8.01506	TCGA_EO_A22R	Cancer	12.5291
TCGA_DK_AA6U	Cancer	9.49086	TCGA_B6_A0IE	Cancer	2.55807	TCGA_AD_6890	Cancer	4.58277	TCGA_CQ_A4C7	Cancer	4.55591				TCGA_B0_5075	Cancer	2.96706				TCGA_DD_AAE4	Cancer	1.64592	TCGA_95_8039	Cancer	4.06278	TCGA_85_8288	Cancer	8.22777	TCGA_VN_A88M	Cancer	4.162				TCGA_VQ_A928	Cancer	4.82291	TCGA_DJ_A3UM	Cancer	6.53424	TCGA_EO_A22S	Cancer	10.3877
TCGA_DK_AA6W	Cancer	7.95721	TCGA_B6_A0IG	Cancer	4.08581	TCGA_AD_6895	Cancer	5.93886	TCGA_CQ_A4C9	Cancer	3.25592				TCGA_B0_5077	Cancer	3.46906				TCGA_DD_AAE6	Cancer	3.31175	TCGA_86_8054	Cancer	8.01681	TCGA_56_8304	Cancer	3.91009	TCGA_VN_A88N	Cancer	6.41191				TCGA_VQ_A92D	Cancer	6.29044	TCGA_DJ_A3UN	Cancer	6.20922	TCGA_EO_A22T	Cancer	9.77501
TCGA_DK_AA6X	Cancer	5.72962	TCGA_B6_A0IH	Cancer	9.71764	TCGA_D5_6898	Cancer	7.12515	TCGA_CQ_A4CA	Cancer	2.49542				TCGA_B0_5080	Cancer	4.94127				TCGA_DD_AAE7	Cancer	1.62897	TCGA_86_8055	Cancer	6.89096	TCGA_56_8305	Cancer	4.08371	TCGA_VN_A88O	Cancer	7.00444				TCGA_KB_A93G	Cancer	7.87071	TCGA_DJ_A3UO	Cancer	5.74688	TCGA_EO_A22U	Cancer	6.14671
TCGA_DK_AA71	Cancer	6.12315	TCGA_B6_A0IJ	Cancer	4.08655	TCGA_AD_6899	Cancer	3.25289	TCGA_CQ_A4CB	Cancer	4.16953				TCGA_B0_5081	Cancer	3.43413				TCGA_DD_AAE9	Cancer	2.92905	TCGA_86_8056	Cancer	9.82176	TCGA_56_8307	Cancer	7.18976	TCGA_VN_A88P	Cancer	5.19641				TCGA_KB_A93H	Cancer	5.17703	TCGA_DJ_A3UP	Cancer	7.27603	TCGA_EO_A22X	Cancer	7.02848
TCGA_DK_AA74	Cancer	2.74202	TCGA_B6_A0IK	Cancer	4.15161	TCGA_AD_6901	Cancer	6.73996	TCGA_CQ_A4CD	Cancer	1.96949				TCGA_B0_5083	Cancer	3.93485				TCGA_DD_AAEA	Cancer	2.18058	TCGA_93_8067	Cancer	6.066	TCGA_56_8308	Cancer	4.9704	TCGA_VN_A88Q	Cancer	10.3189				TCGA_KB_A93J	Cancer	4.84322	TCGA_DJ_A3UQ	Cancer	7.33329	TCGA_EO_A22Y	Cancer	10.3191
TCGA_DK_AA75	Cancer	4.99108	TCGA_B6_A0IM	Cancer	11.9192	TCGA_D5_6920	Cancer	7.14727	TCGA_CQ_A4CE	Cancer	4.04646				TCGA_B0_5084	Cancer	2.08716				TCGA_DD_AAEB	Cancer	1.68966	TCGA_86_8073	Cancer	5.32735	TCGA_56_8309	Cancer	4.56726	TCGA_VN_A88R	Cancer	4.33385				TCGA_VQ_A94O	Cancer	12.5024	TCGA_DJ_A3UR	Cancer	6.70337	TCGA_AJ_A23M	Cancer	10.2014
TCGA_DK_AA76	Cancer	12.5895	TCGA_B6_A0IN	Cancer	4.43645	TCGA_D5_6922	Cancer	10.2771	TCGA_CQ_A4CG	Cancer	7.65142				TCGA_B0_5085	Cancer	1.18756				TCGA_DD_AAED	Cancer	4.3875	TCGA_86_8074	Cancer	8.7129	TCGA_85_8350	Cancer	4.02228	TCGA_J9_A8CK	Cancer	5.52888				TCGA_VQ_A94P	Cancer	9.57146	TCGA_DJ_A3US	Cancer	6.67502	TCGA_AJ_A23N	Cancer	6.81225
TCGA_DK_AA77	Cancer	6.59761	TCGA_B6_A0IO	Cancer	7.62007	TCGA_D5_6923	Cancer	6.85833	TCGA_CQ_A4CH	Cancer	6.71664				TCGA_B0_5088	Cancer	2.92823				TCGA_DD_AAEE	Cancer	3.70105	TCGA_86_8075	Cancer	7.32223	TCGA_85_8351	Cancer	6.76008	TCGA_J9_A8CL	Cancer	5.83266				TCGA_VQ_A94R	Cancer	9.94346	TCGA_DJ_A3UT	Cancer	4.75209	TCGA_AJ_A23O	Cancer	6.00471
TCGA_4Z_AA7M	Cancer	11.3576	TCGA_B6_A0IP	Cancer	9.65512	TCGA_D5_6924	Cancer	7.1159	TCGA_CQ_A4CI	Cancer	4.13697				TCGA_B0_5092	Cancer	3.09028				TCGA_DD_AAEG	Cancer	2.21427	TCGA_86_8076	Cancer	8.09838	TCGA_85_8352	Cancer	6.35905	TCGA_J9_A8CM	Cancer	5.59825				TCGA_VQ_A94T	Cancer	7.08242	TCGA_DJ_A3UU	Cancer	7.63247	TCGA_EC_A24G	Cancer	6.10948
TCGA_4Z_AA7N	Cancer	9.14851	TCGA_B6_A0IQ	Cancer	6.28526	TCGA_D5_6926	Cancer	8.83653	TCGA_BA_A4IF	Cancer	5.43525				TCGA_B0_5094	Cancer	1.69647				TCGA_DD_AAEH	Cancer	2.12857	TCGA_55_8085	Cancer	6.69054	TCGA_85_8353	Cancer	5.56012	TCGA_J9_A8CN	Cancer	3.89765				TCGA_VQ_A94U	Cancer	6.06656	TCGA_DJ_A3UV	Cancer	7.06769	TCGA_BK_A26L	Cancer	18.9753
TCGA_4Z_AA7O	Cancer	8.84603	TCGA_AO_A0J2	Cancer	5.94349	TCGA_D5_6927	Cancer	5.89416	TCGA_BA_A4IG	Cancer	8.58358				TCGA_B0_5095	Cancer	6.23232				TCGA_DD_AAEI	Cancer	1.67998	TCGA_55_8087	Cancer	12.3636	TCGA_85_8354	Cancer	4.21018	TCGA_J9_A8CP	Cancer	4.92269				TCGA_ZQ_A9CR	Cancer	4.01308	TCGA_DJ_A3UW	Cancer	5.62812	TCGA_BK_A26L	Cancer	29.301
TCGA_4Z_AA7Q	Cancer	1.45661	TCGA_AO_A0J3	Cancer	4.40888	TCGA_D5_6928	Cancer	7.01288	TCGA_BA_A4IH	Cancer	12.884				TCGA_B0_5096	Cancer	3.6401				TCGA_DD_AAEK	Cancer	4.55765	TCGA_55_8089	Cancer	7.06927	TCGA_85_8355	Cancer	8.0277	TCGA_HC_A8CY	Cancer	6.20922				TCGA_FP_A9TM	Cancer	10.6906	TCGA_DJ_A3UX	Cancer	7.34169	TCGA_BG_A2AD	Cancer	6.10569
TCGA_4Z_AA7R	Cancer	9.13187	TCGA_AO_A0J4	Cancer	6.54929	TCGA_D5_6929	Cancer	4.37877	TCGA_BA_A4II	Cancer	3.95148				TCGA_B0_5097	Cancer	4.73271				TCGA_5C_AAPD	Cancer	1.38475	TCGA_55_8090	Cancer	6.03135	TCGA_58_8386	Cancer	5.06991	TCGA_HC_A8D0	Cancer	6.19554				TCGA_VQ_AA64	Cancer	6.61899	TCGA_DJ_A3UY	Cancer	8.14615	TCGA_BG_A2AE	Cancer	3.08435
TCGA_4Z_AA7S	Cancer	9.82667	TCGA_AO_A0J5	Cancer	6.7494	TCGA_D5_6930	Cancer	4.66531	TCGA_D6_A4Z9	Cancer	3.84964				TCGA_B0_5098	Cancer	2.80692				TCGA_K7_AAU7	Cancer	4.17997	TCGA_55_8091	Cancer	6.09789	TCGA_58_8387	Cancer	3.11407	TCGA_HC_A8D1	Cancer	7.48166				TCGA_VQ_AA68	Cancer	9.19283	TCGA_DJ_A3UZ	Cancer	7.25231	TCGA_EO_A2CG	Cancer	4.71643
TCGA_4Z_AA7W	Cancer	1.92771	TCGA_AO_A0J6	Cancer	0.647041	TCGA_D5_6931	Cancer	7.20859	TCGA_D6_A4ZB	Cancer	2.84709				TCGA_B0_5099	Cancer	2.79547				TCGA_G3_AAUZ	Cancer	1.29815	TCGA_55_8092	Cancer	8.00295	TCGA_58_8388	Cancer	6.78725	TCGA_EJ_A8FN	Cancer	5.69759				TCGA_VQ_AA69	Cancer	23.6824	TCGA_DJ_A3V0	Cancer	4.03798	TCGA_EO_A2CH	Cancer	2.64087
TCGA_4Z_AA7Y	Cancer	10.7614	TCGA_AO_A0J7	Cancer	9.70768	TCGA_D5_6932	Cancer	5.45942	TCGA_F7_A50G	Cancer	4.24119				TCGA_B0_5100	Cancer	3.70474				TCGA_G3_AAV0	Cancer	1.36061	TCGA_55_8094	Cancer	4.78615	TCGA_58_8390	Cancer	6.35732	TCGA_EJ_A8FO	Cancer	6.80977				TCGA_VQ_AA6A	Cancer	8.51924	TCGA_DJ_A3V2	Cancer	5.82593	TCGA_FI_A2CX	Cancer	7.82609
TCGA_4Z_AA80	Cancer	13.1219	TCGA_AO_A0J8	Cancer	7.90299	TCGA_AD_6963	Cancer	5.49039	TCGA_F7_A50I	Cancer	3.09128				TCGA_B0_5102	Cancer	2.10378				TCGA_G3_AAV1	Cancer	3.5123	TCGA_55_8096	Cancer	5.55101	TCGA_58_8391	Cancer	3.39462	TCGA_EJ_A8FP	Cancer	6.48147				TCGA_VQ_AA6D	Cancer	11.9698	TCGA_DJ_A3V3	Cancer	4.56148	TCGA_FI_A2CY	Cancer	5.68516
TCGA_4Z_AA81	Cancer	4.97661	TCGA_AO_A0J9	Cancer	3.68284	TCGA_AD_6964	Cancer	6.24627	TCGA_F7_A50J	Cancer	2.76734				TCGA_B0_5104	Cancer	3.73874				TCGA_G3_AAV2	Cancer	2.73888	TCGA_55_8097	Cancer	8.18265	TCGA_58_8392	Cancer	4.76876	TCGA_EJ_A8FS	Cancer	6.24289				TCGA_VQ_AA6F	Cancer	3.7557	TCGA_DJ_A3V4	Cancer	7.33473	TCGA_FI_A2D0	Cancer	8.08224
TCGA_4Z_AA82	Cancer	3.0555	TCGA_AO_A0JA	Cancer	10.2066	TCGA_AD_6965	Cancer	8.49083	TCGA_MT_A51W	Cancer	3.41331				TCGA_B0_5106	Cancer	4.25881				TCGA_G3_AAV3	Cancer	2.83341	TCGA_44_8117	Cancer	5.86023	TCGA_58_8393	Cancer	6.21903	TCGA_EJ_A8FU	Cancer	7.29155				TCGA_VQ_AA6G	Cancer	9.03932	TCGA_DJ_A3V5	Cancer	7.44725	TCGA_FI_A2D2	Cancer	5.17063
TCGA_4Z_AA83	Cancer	6.54605	TCGA_AO_A0JB	Cancer	1.22653	TCGA_D5_7000	Cancer	8.14795	TCGA_MT_A51X	Cancer	3.89022				TCGA_B0_5107	Cancer	1.27313				TCGA_G3_AAV4	Cancer	3.61825	TCGA_44_8119	Cancer	7.45474	TCGA_34_8454	Cancer	2.65211	TCGA_YL_A8HJ	Cancer	7.10755				TCGA_VQ_AA6J	Cancer	7.79954	TCGA_DJ_A3V6	Cancer	5.72989	TCGA_FI_A2D4	Cancer	3.17184
TCGA_4Z_AA84	Cancer	3.26658	TCGA_AO_A0JC	Cancer	8.87828	TCGA_AA_A004	Cancer	0.726556	TCGA_MZ_A5BI	Cancer	3.79836				TCGA_B0_5108	Cancer	5.01358				TCGA_G3_AAV5	Cancer	1.46175	TCGA_44_8120	Cancer	6.73911	TCGA_34_8455	Cancer	4.4698	TCGA_YL_A8HK	Cancer	6.92671				TCGA_VQ_AA6K	Cancer	6.37356	TCGA_DJ_A3V7	Cancer	5.12854	TCGA_FI_A2D5	Cancer	7.07078
TCGA_4Z_AA86	Cancer	6.68656	TCGA_AO_A0JD	Cancer	15.8235	TCGA_AA_A00A	Cancer	5.97174	TCGA_BB_A5HU	Cancer	4.71391				TCGA_B0_5109	Cancer	3.29167				TCGA_G3_AAV6	Cancer	3.00622	TCGA_97_8171	Cancer	7.58179	TCGA_34_8456	Cancer	5.20437	TCGA_YL_A8HL	Cancer	9.46778				TCGA_IN_AB1V	Cancer	9.06579	TCGA_DJ_A3V8	Cancer	5.80607	TCGA_FI_A2D6	Cancer	9.61456
TCGA_4Z_AA87	Cancer	5.63188	TCGA_AO_A0JE	Cancer	4.68837	TCGA_AA_A00D	Cancer	6.65037	TCGA_BB_A5HY	Cancer	3.33916				TCGA_B0_5110	Cancer	5.84892				TCGA_G3_AAV7	Cancer	8.30144	TCGA_97_8172	Cancer	10.9509	TCGA_85_8479	Cancer	1.26078	TCGA_YL_A8HM	Cancer	5.52072				TCGA_IN_AB1X	Cancer	6.87741	TCGA_DJ_A3V9	Cancer	7.1731	TCGA_FI_A2EU	Cancer	9.42936
TCGA_4Z_AA89	Cancer	8.13216	TCGA_AO_A0JF	Cancer	12.4367	TCGA_AA_A00E	Cancer	6.58295	TCGA_BB_A5HZ	Cancer	5.6167				TCGA_B0_5113	Cancer	4.24324				TCGA_DD_AAVP	Cancer	1.85965	TCGA_97_8174	Cancer	7.17679	TCGA_85_8481	Cancer	3.33711	TCGA_YL_A8HO	Cancer	5.42992				TCGA_3M_AB46	Cancer	7.37274	TCGA_DJ_A3VA	Cancer	7.50517	TCGA_FI_A2EW	Cancer	3.03282
TCGA_XF_AAME	Cancer	4.69299	TCGA_AO_A0JG	Cancer	7.70112	TCGA_AA_A00F	Cancer	6.78114	TCGA_P3_A5Q5	Cancer	4.80301				TCGA_B0_5115	Cancer	4.35535				TCGA_DD_AAVQ	Cancer	1.90965	TCGA_97_8175	Cancer	4.9775	TCGA_94_8490	Cancer	3.72358	TCGA_KK_A8I4	Cancer	5.77106				TCGA_3M_AB47	Cancer	5.91257	TCGA_DJ_A3VB	Cancer	4.07138	TCGA_FI_A2EX	Cancer	2.78859
TCGA_XF_AAMG	Cancer	6.28078	TCGA_AO_A0JI	Cancer	13.5184	TCGA_AA_A00J	Cancer	9.03044	TCGA_P3_A5Q6	Cancer	2.31889				TCGA_B0_5116	Cancer	2.86118				TCGA_DD_AAVR	Cancer	1.87339	TCGA_97_8176	Cancer	5.46472	TCGA_94_8491	Cancer	1.51772	TCGA_KK_A8I5	Cancer	5.98563							TCGA_DJ_A3VD	Cancer	7.68951	TCGA_FI_A2EY	Cancer	1.2811
TCGA_XF_AAMH	Cancer	3.38796	TCGA_AO_A0JJ	Cancer	8.70145	TCGA_AA_A00K	Cancer	4.59901	TCGA_P3_A5QA	Cancer	4.44216				TCGA_B0_5117	Cancer	2.31066				TCGA_DD_AAVS	Cancer	4.06077	TCGA_97_8177	Cancer	3.50387	TCGA_56_8503	Cancer	6.31455	TCGA_KK_A8I6	Cancer	6.54004							TCGA_DJ_A3VE	Cancer	7.07936	TCGA_FI_A2F4	Cancer	6.92295
TCGA_XF_AAMJ	Cancer	5.45316	TCGA_AO_A0JL	Cancer	4.03074	TCGA_AA_A00L	Cancer	4.73463	TCGA_P3_A5QE	Cancer	13.38				TCGA_B0_5119	Cancer	3.40315				TCGA_DD_AAVU	Cancer	1.59059	TCGA_97_8179	Cancer	6.08267	TCGA_56_8504	Cancer	4.89604	TCGA_KK_A8I7	Cancer	6.06886							TCGA_DJ_A3VF	Cancer	6.36338	TCGA_FI_A2F8	Cancer	3.85309
TCGA_XF_AAML	Cancer	9.53013	TCGA_AO_A0JM	Cancer	5.78444	TCGA_AA_A00N	Cancer	5.42397	TCGA_P3_A5QF	Cancer	3.3567				TCGA_B0_5120	Cancer	3.89009				TCGA_DD_AAVV	Cancer	2.00098	TCGA_J2_8192	Cancer	7.23226	TCGA_85_8580	Cancer	6.17237	TCGA_KK_A8I8	Cancer	7.41631							TCGA_DJ_A3VG	Cancer	5.34566	TCGA_FI_A2F9	Cancer	11.8334
TCGA_XF_AAMQ	Cancer	11.2724	TCGA_B6_A0RE	Cancer	8.11122	TCGA_AA_A00O	Cancer	6.75343	TCGA_IQ_A61E	Cancer	4.69084				TCGA_B0_5121	Cancer	2.82117				TCGA_DD_AAVW	Cancer	4.98107	TCGA_J2_8194	Cancer	12.1886	TCGA_85_8582	Cancer	7.79419	TCGA_KK_A8I9	Cancer	5.41111							TCGA_DJ_A3VI	Cancer	5.36004	TCGA_D1_A2G0	Cancer	4.16644
TCGA_XF_AAMR	Cancer	5.82823	TCGA_B6_A0RG	Cancer	7.65774	TCGA_AA_A00Q	Cancer	7.2671	TCGA_IQ_A61G	Cancer	3.28638				TCGA_B8_5158	Cancer	2.50108				TCGA_DD_AAVX	Cancer	1.94585	TCGA_55_8203	Cancer	9.26536	TCGA_85_8584	Cancer	4.85864	TCGA_KK_A8IA	Cancer	8.86796							TCGA_DJ_A3VJ	Cancer	6.38695	TCGA_D1_A2G5	Cancer	15.641
TCGA_XF_AAMT	Cancer	4.54626	TCGA_B6_A0RH	Cancer	4.02291	TCGA_AA_A00R	Cancer	5.46102	TCGA_IQ_A61H	Cancer	4.04672				TCGA_B8_5159	Cancer	3.42505				TCGA_DD_AAVY	Cancer	2.63576	TCGA_55_8204	Cancer	5.89912	TCGA_56_8622	Cancer	1.81487	TCGA_KK_A8IB	Cancer	3.74986							TCGA_DJ_A3VK	Cancer	6.4231	TCGA_D1_A2G6	Cancer	7.77136
TCGA_XF_AAMW	Cancer	5.51469	TCGA_B6_A0RI	Cancer	11.7364	TCGA_AA_A00U	Cancer	6.71198	TCGA_IQ_A61I	Cancer	2.29409				TCGA_B8_5162	Cancer	5.14846				TCGA_DD_AAVZ	Cancer	3.82654	TCGA_55_8205	Cancer	7.92395	TCGA_56_8623	Cancer	5.59263	TCGA_KK_A8IC	Cancer	6.53067							TCGA_DJ_A3VL	Cancer	4.21682	TCGA_D1_A2G7	Cancer	3.56047
TCGA_XF_AAMX	Cancer	5.58539	TCGA_B6_A0RL	Cancer	10.7308	TCGA_AA_A00W	Cancer	5.61852	TCGA_IQ_A61J	Cancer	4.22821				TCGA_B8_5163	Cancer	6.41833				TCGA_DD_AAW0	Cancer	4.47629	TCGA_55_8206	Cancer	8.42993	TCGA_56_8624	Cancer	4.85211	TCGA_KK_A8ID	Cancer	6.34198							TCGA_DJ_A3VM	Cancer	7.02214	TCGA_AX_A2H2	Cancer	5.10037
TCGA_XF_AAMY	Cancer	11.4858	TCGA_B6_A0RM	Cancer	6.78612	TCGA_AA_A00Z	Cancer	5.61184	TCGA_IQ_A61O	Cancer	2.73433				TCGA_B8_5164	Cancer	5.70143				TCGA_DD_AAW1	Cancer	3.11787	TCGA_55_8207	Cancer	7.93677	TCGA_56_8625	Cancer	8.3934	TCGA_KK_A8IF	Cancer	5.63747							TCGA_FY_A3W9	Cancer	7.60027	TCGA_AX_A2H4	Cancer	4.27781
TCGA_XF_AAMZ	Cancer	2.59212	TCGA_B6_A0RN	Cancer	8.11228	TCGA_AA_A010	Cancer	9.2403	TCGA_F7_A61S	Cancer	2.18599				TCGA_B8_5165	Cancer	7.09114				TCGA_DD_AAW2	Cancer	3.65091	TCGA_55_8208	Cancer	6.81141	TCGA_56_8626	Cancer	3.64106	TCGA_KK_A8IG	Cancer	6.95221							TCGA_FY_A3WA	Cancer	12.567	TCGA_AX_A2H5	Cancer	2.9927
TCGA_XF_AAN0	Cancer	6.53396	TCGA_B6_A0RO	Cancer	10.3133	TCGA_AA_A017	Cancer	2.65326	TCGA_F7_A61V	Cancer	2.91669				TCGA_BP_5168	Cancer	2.92634				TCGA_DD_AAW3	Cancer	2.54689	TCGA_69_8253	Cancer	3.8421	TCGA_56_8628	Cancer	5.75619	TCGA_KK_A8IH	Cancer	5.81195							TCGA_E8_A3X7	Cancer	3.31566	TCGA_AX_A2H7	Cancer	8.63315
TCGA_XF_AAN1	Cancer	5.74633	TCGA_B6_A0RP	Cancer	11.2195	TCGA_AA_A01C	Cancer	3.83992	TCGA_F7_A61W	Cancer	3.61166				TCGA_BP_5169	Cancer	1.40647				TCGA_3K_AAZ8	Cancer	2.18594	TCGA_69_8254	Cancer	3.93635	TCGA_56_8629	Cancer	5.19153	TCGA_KK_A8II	Cancer	9.94676							TCGA_J8_A3YD	Cancer	7.0263	TCGA_AX_A2H8	Cancer	5.40931
TCGA_XF_AAN2	Cancer	7.32334	TCGA_B6_A0RQ	Cancer	7.87807	TCGA_AA_A01D	Cancer	6.12775	TCGA_F7_A620	Cancer	2.73563				TCGA_BP_5170	Cancer	2.15746				TCGA_WQ_AB4B	Cancer	1.35625	TCGA_69_8255	Cancer	5.05643	TCGA_85_8664	Cancer	4.31106	TCGA_KK_A8IJ	Cancer	7.08607							TCGA_J8_A3YE	Cancer	6.9201	TCGA_AX_A2HA	Cancer	3.30918
TCGA_XF_AAN3	Cancer	4.20975	TCGA_B6_A0RS	Cancer	5.05982	TCGA_AA_A01F	Cancer	3.85855	TCGA_F7_A622	Cancer	1.56912				TCGA_BP_5173	Cancer	3.71213							TCGA_86_8278	Cancer	4.69011	TCGA_85_8666	Cancer	5.49699	TCGA_KK_A8IK	Cancer	4.53387							TCGA_J8_A3YF	Cancer	5.57509	TCGA_AX_A2HC	Cancer	10.2768
TCGA_XF_AAN4	Cancer	6.00686	TCGA_B6_A0RT	Cancer	8.27343	TCGA_AA_A01G	Cancer	5.92201	TCGA_F7_A623	Cancer	3.64243				TCGA_BP_5174	Cancer	1.49298							TCGA_86_8279	Cancer	7.70216	TCGA_LA_A446	Cancer	5.15061	TCGA_KK_A8IL	Cancer	6.30105							TCGA_J8_A3YG	Cancer	6.35918	TCGA_AX_A2HD	Cancer	7.11581
TCGA_XF_AAN5	Cancer	6.05938	TCGA_B6_A0RU	Cancer	14.1879	TCGA_AA_A01I	Cancer	7.04806	TCGA_F7_A624	Cancer	1.807				TCGA_BP_5175	Cancer	1.18818							TCGA_86_8280	Cancer	6.21864	TCGA_58_A46J	Cancer	5.58076	TCGA_KK_A8IM	Cancer	8.30363							TCGA_J8_A3YH	Cancer	5.87544	TCGA_AX_A2HF	Cancer	3.88975
TCGA_XF_AAN7	Cancer	7.39036	TCGA_B6_A0RV	Cancer	9.62882	TCGA_AA_A01K	Cancer	4.5807	TCGA_HD_A633	Cancer	2.22648				TCGA_BP_5176	Cancer	1.94124							TCGA_86_8281	Cancer	7.40162	TCGA_58_A46K	Cancer	5.51962	TCGA_XA_A8JR	Cancer	4.78563							TCGA_FY_A3YR	Cancer	5.51809	TCGA_AX_A2HG	Cancer	4.33749
TCGA_XF_AAN8	Cancer	3.6142	TCGA_BH_A0RX	Cancer	4.03599	TCGA_AA_A01P	Cancer	5.94009	TCGA_HD_A634	Cancer	6.21151				TCGA_BP_5177	Cancer	4.15025							TCGA_55_8299	Cancer	6.37828	TCGA_58_A46L	Cancer	5.52817	TCGA_X4_A8KQ	Cancer	3.53642							TCGA_EL_A3ZG	Cancer	6.18201	TCGA_AX_A2HH	Cancer	5.82571
TCGA_K4_AAQO	Cancer	8.78929	TCGA_A1_A0SB	Cancer	13.1292	TCGA_AA_A01Q	Cancer	5.30984	TCGA_CN_A63T	Cancer	2.90465				TCGA_BP_5178	Cancer	1.35753							TCGA_55_8301	Cancer	5.55646	TCGA_58_A46M	Cancer	4.94522	TCGA_X4_A8KS	Cancer	2.79864							TCGA_EL_A3ZH	Cancer	7.42461	TCGA_AX_A2HJ	Cancer	7.10932
TCGA_GU_AATO	Cancer	5.81101	TCGA_A1_A0SD	Cancer	11.922	TCGA_AA_A01R	Cancer	3.56249	TCGA_CN_A63U	Cancer	3.25941				TCGA_BP_5180	Cancer	0.896362							TCGA_55_8302	Cancer	4.31113	TCGA_58_A46N	Cancer	5.09802	TCGA_V1_A8MF	Cancer	3.65708							TCGA_EL_A3ZK	Cancer	6.72392	TCGA_AX_A2HK	Cancer	4.38183
TCGA_GU_AATP	Cancer	3.89923	TCGA_A1_A0SE	Cancer	10.1774	TCGA_AA_A01S	Cancer	3.87383	TCGA_CN_A63V	Cancer	4.26288				TCGA_BP_5181	Cancer	3.0014							TCGA_86_8358	Cancer	9.51465	TCGA_43_A474	Cancer	4.83942	TCGA_V1_A8MG	Cancer	5.7093							TCGA_EL_A3ZL	Cancer	3.98693	TCGA_H5_A2HR	Cancer	3.18562
TCGA_GU_AATQ	Cancer	3.66173	TCGA_A1_A0SF	Cancer	5.28032	TCGA_AA_A01T	Cancer	1.18888	TCGA_CN_A63W	Cancer	3.30005				TCGA_BP_5182	Cancer	4.88818							TCGA_86_8359	Cancer	4.98088	TCGA_43_A475	Cancer	7.1083	TCGA_V1_A8MK	Cancer	5.97106							TCGA_EL_A3ZM	Cancer	2.84647	TCGA_AX_A2IN	Cancer	7.79731
			TCGA_A1_A0SG	Cancer	8.19933	TCGA_AA_A01V	Cancer	3.47311	TCGA_CN_A641	Cancer	3.45299				TCGA_BP_5183	Cancer	1.99675							TCGA_62_8394	Cancer	3.34755	TCGA_56_A49D	Cancer	6.10605	TCGA_V1_A8ML	Cancer	4.71933							TCGA_EL_A3ZN	Cancer	5.32842	TCGA_AX_A2IO	Cancer	4.28686
			TCGA_A1_A0SH	Cancer	5.17903	TCGA_AA_A01X	Cancer	3.51505	TCGA_CN_A642	Cancer	4.99167				TCGA_BP_5184	Cancer	3.24659							TCGA_62_8395	Cancer	5.95727	TCGA_J1_A4AH	Cancer	6.51809	TCGA_V1_A8MM	Cancer	4.09294							TCGA_EL_A3ZO	Cancer	4.32222	TCGA_A5_A2K2	Cancer	5.53618
			TCGA_A1_A0SI	Cancer	10.3733	TCGA_AA_A01Z	Cancer	3.98896	TCGA_QK_A64Z	Cancer	3.24566				TCGA_BP_5185	Cancer	0.671149							TCGA_62_8397	Cancer	4.13802	TCGA_56_A4BW	Cancer	4.4394	TCGA_V1_A8MU	Cancer	5.54684							TCGA_EL_A3ZP	Cancer	5.47372	TCGA_A5_A2K3	Cancer	2.26196
			TCGA_A1_A0SJ	Cancer	10.605	TCGA_AA_A022	Cancer	2.92793	TCGA_QK_A652	Cancer	3.21321				TCGA_BP_5186	Cancer	4.40187							TCGA_62_8398	Cancer	6.5669	TCGA_56_A4BX	Cancer	4.99122	TCGA_FC_A8O0	Cancer	5.18575							TCGA_EL_A3ZQ	Cancer	2.62517	TCGA_A5_A2K4	Cancer	7.4164
			TCGA_A1_A0SK	Cancer	19.5035	TCGA_AA_A024	Cancer	3.30145	TCGA_KU_A66S	Cancer	6.76827				TCGA_BP_5187	Cancer	3.29517							TCGA_62_8399	Cancer	8.23897	TCGA_56_A4BY	Cancer	6.5699	TCGA_TK_A8OK	Cancer	5.82448							TCGA_EL_A3ZR	Cancer	5.4906	TCGA_A5_A2K5	Cancer	2.05724
			TCGA_A1_A0SM	Cancer	7.70922	TCGA_AA_A029	Cancer	3.76452	TCGA_KU_A66T	Cancer	4.25215				TCGA_BP_5189	Cancer	3.71728							TCGA_62_8402	Cancer	7.6196	TCGA_85_A4CL	Cancer	2.65277	TCGA_ZG_A8QW	Cancer	5.41899							TCGA_EL_A3ZS	Cancer	7.31519	TCGA_A5_A2K7	Cancer	6.16908
			TCGA_A1_A0SN	Cancer	9.64095	TCGA_AA_A02E	Cancer	5.33179	TCGA_MT_A67A	Cancer	2.75024				TCGA_BP_5190	Cancer	1.09588							TCGA_69_8453	Cancer	5.76861	TCGA_85_A4CN	Cancer	4.28443	TCGA_ZG_A8QX	Cancer	5.85575							TCGA_EL_A3ZT	Cancer	4.97984	TCGA_DF_A2KN	Cancer	4.45756
			TCGA_A1_A0SO	Cancer	11.4388	TCGA_AA_A02F	Cancer	8.19948	TCGA_MT_A67D	Cancer	3.28878				TCGA_BP_5191	Cancer	1.09332							TCGA_50_8457	Cancer	7.1092	TCGA_L3_A4E7	Cancer	2.63195	TCGA_ZG_A8QY	Cancer	4.0489							TCGA_FY_A40K	Cancer	7.53003	TCGA_DF_A2KR	Cancer	2.64006
			TCGA_A1_A0SP	Cancer	10.087	TCGA_AA_A02H	Cancer	5.3049	TCGA_MT_A67F	Cancer	3.40236				TCGA_BP_5192	Cancer	3.52535							TCGA_50_8459	Cancer	4.37313	TCGA_90_A4ED	Cancer	8.5658	TCGA_ZG_A8QZ	Cancer	7.1158							TCGA_FY_A40L	Cancer	5.82765	TCGA_DF_A2KS	Cancer	6.8815
			TCGA_A1_A0SQ	Cancer	9.00255	TCGA_AA_A02J	Cancer	5.10389	TCGA_H7_A6C4	Cancer	2.88567				TCGA_BP_5194	Cancer	4.50999							TCGA_50_8460	Cancer	5.26479	TCGA_90_A4EE	Cancer	6.3954	TCGA_YL_A8S8	Cancer	6.26606							TCGA_FY_A40M	Cancer	6.73195	TCGA_DF_A2KU	Cancer	3.47454
			TCGA_A2_A0ST	Cancer	8.50629	TCGA_AA_A02K	Cancer	2.97704	TCGA_BA_A6D8	Cancer	1.57495				TCGA_BP_5195	Cancer	3.77632							TCGA_95_8494	Cancer	3.21899	TCGA_85_A4JB	Cancer	6.72157	TCGA_YL_A8S9	Cancer	7.54887							TCGA_FY_A40N	Cancer	8.27715	TCGA_DF_A2KV	Cancer	5.08364
			TCGA_A2_A0SU	Cancer	6.84274	TCGA_AA_A02O	Cancer	2.1518	TCGA_BA_A6DA	Cancer	0.957548				TCGA_BP_5196	Cancer	2.80779							TCGA_91_8496	Cancer	3.97449	TCGA_85_A4JC	Cancer	2.57507	TCGA_YL_A8SA	Cancer	7.36517							TCGA_ET_A40P	Cancer	4.82074	TCGA_DF_A2KY	Cancer	3.61513
			TCGA_A2_A0SV	Cancer	7.48062	TCGA_AA_A02R	Cancer	4.64734	TCGA_BA_A6DB	Cancer	3.7953				TCGA_BP_5198	Cancer	2.95727							TCGA_91_8497	Cancer	6.57161	TCGA_96_A4JK	Cancer	5.21004	TCGA_YL_A8SB	Cancer	6.92126							TCGA_ET_A40Q	Cancer	5.13797	TCGA_DF_A2KZ	Cancer	4.2861
			TCGA_A2_A0SW	Cancer	4.34359	TCGA_AA_A02W	Cancer	10.4238	TCGA_BA_A6DD	Cancer	2.39804				TCGA_BP_5199	Cancer	4.00954							TCGA_91_8499	Cancer	11.2849	TCGA_96_A4JL	Cancer	7.84829	TCGA_YL_A8SC	Cancer	7.18425							TCGA_ET_A40R	Cancer	5.72264	TCGA_DF_A2L0	Cancer	1.74946
			TCGA_A2_A0SX	Cancer	11.9225	TCGA_AA_A02Y	Cancer	4.04521	TCGA_BA_A6DE	Cancer	5.42342				TCGA_BP_5200	Cancer	5.8491							TCGA_55_8505	Cancer	6.3715	TCGA_85_A4PA	Cancer	8.27214	TCGA_YL_A8SH	Cancer	6.18234							TCGA_ET_A40S	Cancer	6.23655	TCGA_BG_A2L7	Cancer	7.4797
			TCGA_A2_A0SY	Cancer	9.57096	TCGA_AA_A03F	Cancer	2.56437	TCGA_BA_A6DG	Cancer	3.44898				TCGA_BP_5201	Cancer	2.07188							TCGA_55_8506	Cancer	2.43952	TCGA_85_A4QQ	Cancer	3.69191	TCGA_YL_A8SI	Cancer	5.68641							TCGA_ET_A40T	Cancer	6.59189	TCGA_EY_A2OM	Cancer	7.30155
			TCGA_A2_A0T0	Cancer	7.41005	TCGA_AA_A03J	Cancer	2.27988	TCGA_BA_A6DI	Cancer	5.16296				TCGA_BP_5202	Cancer	3.32611							TCGA_55_8507	Cancer	5.9356	TCGA_85_A4QR	Cancer	4.8843	TCGA_YL_A8SJ	Cancer	9.09043							TCGA_E8_A413	Cancer	6.53539	TCGA_EY_A2ON	Cancer	4.32816
			TCGA_A2_A0T1	Cancer	6.11189	TCGA_DM_A0X9	Cancer	4.15853	TCGA_BA_A6DJ	Cancer	4.3418				TCGA_B4_5377	Cancer	3.45009							TCGA_55_8508	Cancer	9.21832	TCGA_94_A4VJ	Cancer	4.21987	TCGA_YL_A8SK	Cancer	6.27335							TCGA_E8_A414	Cancer	7.95584	TCGA_EY_A2OO	Cancer	8.5311
			TCGA_A2_A0T2	Cancer	3.66371	TCGA_DM_A0XD	Cancer	2.7605	TCGA_BA_A6DL	Cancer	2.99835				TCGA_B4_5378	Cancer	6.42199							TCGA_55_8510	Cancer	4.44054	TCGA_33_A4WN	Cancer	3.37987	TCGA_YL_A8SL	Cancer	8.44849							TCGA_E8_A415	Cancer	5.73847	TCGA_EY_A2OP	Cancer	4.93229
			TCGA_A2_A0T3	Cancer	6.85077	TCGA_DM_A0XF	Cancer	6.51994	TCGA_D6_A6EK	Cancer	1.4206				TCGA_B0_5399	Cancer	2.72517							TCGA_55_8511	Cancer	4.62118	TCGA_56_A4ZJ	Cancer	4.37955	TCGA_YL_A8SO	Cancer	4.17533							TCGA_E8_A416	Cancer	6.20602	TCGA_EY_A2OQ	Cancer	5.85365
			TCGA_A2_A0T4	Cancer	7.34701	TCGA_DM_A1D0	Cancer	5.04776	TCGA_D6_A6EM	Cancer	1.63525				TCGA_B0_5400	Cancer	1.92993							TCGA_55_8512	Cancer	6.82346	TCGA_56_A4ZK	Cancer	4.30147	TCGA_YL_A8SP	Cancer	9.04534							TCGA_E8_A417	Cancer	5.62322	TCGA_E6_A2P8	Cancer	8.33271
			TCGA_A2_A0T5	Cancer	6.82977	TCGA_DM_A1D4	Cancer	5.02236	TCGA_D6_A6EN	Cancer	2.31183				TCGA_B0_5402	Cancer	3.23627							TCGA_55_8513	Cancer	7.58654	TCGA_85_A50M	Cancer	6.55572	TCGA_YL_A8SQ	Cancer	5.07381							TCGA_E8_A418	Cancer	5.85315	TCGA_E6_A2P9	Cancer	8.22894
			TCGA_A2_A0T6	Cancer	10.5873	TCGA_DM_A1D6	Cancer	4.46728	TCGA_D6_A6EO	Cancer	4.47721				TCGA_CZ_5451	Cancer	2.70011							TCGA_55_8514	Cancer	2.91246	TCGA_85_A50Z	Cancer	3.19349	TCGA_YL_A8SR	Cancer	6.8013							TCGA_E8_A419	Cancer	5.36316	TCGA_AJ_A2QK	Cancer	6.94687
			TCGA_A2_A0T7	Cancer	10.3368	TCGA_DM_A1D7	Cancer	5.47021	TCGA_D6_A6EP	Cancer	1.61026				TCGA_CZ_5452	Cancer	2.73717							TCGA_71_8520	Cancer	4.59864	TCGA_85_A510	Cancer	4.78121	TCGA_YJ_A8SW	Cancer	8.68461							TCGA_KS_A41F	Cancer	2.85851	TCGA_AJ_A2QL	Cancer	6.85552
			TCGA_AR_A0TP	Cancer	5.8632	TCGA_DM_A1D8	Cancer	4.35458	TCGA_D6_A6EQ	Cancer	1.36123				TCGA_CZ_5453	Cancer	2.23452							TCGA_97_8547	Cancer	4.94901	TCGA_85_A511	Cancer	5.80742	TCGA_XQ_A8TA	Cancer	6.32122							TCGA_KS_A41I	Cancer	2.07301	TCGA_AJ_A2QM	Cancer	12.8723
			TCGA_AR_A0TQ	Cancer	9.6458	TCGA_DM_A1D9	Cancer	6.75061	TCGA_D6_A6ES	Cancer	0.90648				TCGA_CZ_5454	Cancer	2.95003							TCGA_97_8552	Cancer	5.34958	TCGA_85_A512	Cancer	4.16901	TCGA_XQ_A8TB	Cancer	8.39391							TCGA_KS_A41J	Cancer	3.78666	TCGA_AJ_A2QN	Cancer	4.04344
			TCGA_AR_A0TR	Cancer	13.4807	TCGA_DM_A1DA	Cancer	2.31461	TCGA_KU_A6H7	Cancer	2.83169				TCGA_CZ_5455	Cancer	4.97281							TCGA_86_8585	Cancer	4.35233	TCGA_85_A513	Cancer	3.82752	TCGA_Y6_A8TL	Cancer	5.59839							TCGA_KS_A41L	Cancer	3.455	TCGA_AJ_A2QO	Cancer	5.65158
			TCGA_AR_A0TS	Cancer	12.2076	TCGA_DM_A1DB	Cancer	5.9673	TCGA_KU_A6H8	Cancer	3.71689				TCGA_CZ_5456	Cancer	2.57885							TCGA_55_8614	Cancer	4.55141	TCGA_MF_A522	Cancer	4.22607	TCGA_TP_A8TT	Cancer	7.29862							TCGA_IM_A41Y	Cancer	3.97511	TCGA_DI_A2QT	Cancer	2.5952
			TCGA_AR_A0TT	Cancer	9.45741	TCGA_DM_A1HA	Cancer	2.36651	TCGA_HD_A6HZ	Cancer	5.1096				TCGA_CZ_5457	Cancer	4.3398							TCGA_55_8615	Cancer	4.7977	TCGA_L3_A524	Cancer	4.63311	TCGA_TP_A8TV	Cancer	5.21593							TCGA_IM_A41Z	Cancer	5.6934	TCGA_DI_A2QU	Cancer	1.86524
			TCGA_AR_A0TU	Cancer	6.29577	TCGA_DM_A1HB	Cancer	4.78647	TCGA_HD_A6I0	Cancer	1.49817				TCGA_CZ_5458	Cancer	3.35402							TCGA_55_8616	Cancer	3.53897	TCGA_O2_A52N	Cancer	4.10855	TCGA_2A_A8VL	Cancer	4.60221							TCGA_IM_A420	Cancer	4.92188	TCGA_DI_A2QY	Cancer	3.67332
			TCGA_AR_A0TV	Cancer	7.16257	TCGA_DM_A280	Cancer	4.30864	TCGA_MZ_A6I9	Cancer	4.71099				TCGA_CZ_5459	Cancer	2.34587							TCGA_55_8619	Cancer	4.97259	TCGA_O2_A52Q	Cancer	4.38347	TCGA_2A_A8VO	Cancer	5.09328							TCGA_H2_A421	Cancer	4.30882	TCGA_EO_A3AS	Cancer	3.90932
			TCGA_AR_A0TW	Cancer	7.14885	TCGA_DM_A282	Cancer	4.4206	TCGA_QK_A6IF	Cancer	8.52045				TCGA_CZ_5460	Cancer	2.24969							TCGA_55_8620	Cancer	5.22468	TCGA_O2_A52S	Cancer	8.0502	TCGA_2A_A8VT	Cancer	13.1706							TCGA_H2_A422	Cancer	7.2399	TCGA_EO_A3AU	Cancer	10.7142
			TCGA_AR_A0TX	Cancer	8.67809	TCGA_DM_A285	Cancer	4.54432	TCGA_QK_A6IG	Cancer	3.82938				TCGA_CZ_5461	Cancer	4.85184							TCGA_55_8621	Cancer	6.02796	TCGA_O2_A52V	Cancer	5.52459	TCGA_2A_A8VV	Cancer	4.97091							TCGA_J8_A42S	Cancer	6.68501	TCGA_EO_A3AV	Cancer	4.11038
			TCGA_AR_A0TY	Cancer	6.38138	TCGA_DM_A288	Cancer	5.37897	TCGA_QK_A6IH	Cancer	1.46594				TCGA_CZ_5462	Cancer	2.73801							TCGA_78_8640	Cancer	6.3055	TCGA_O2_A52W	Cancer	5.30049	TCGA_2A_A8VX	Cancer	4.68094							TCGA_E8_A432	Cancer	8.03153	TCGA_EO_A3AY	Cancer	1.88464
			TCGA_AR_A0TZ	Cancer	9.75686	TCGA_DM_A28A	Cancer	8.55341	TCGA_QK_A6II	Cancer	1.49218				TCGA_CZ_5463	Cancer	3.8966							TCGA_78_8648	Cancer	5.97324	TCGA_98_A538	Cancer	8.17127	TCGA_2A_A8W1	Cancer	6.51544							TCGA_E8_A433	Cancer	3.68749	TCGA_EO_A3AZ	Cancer	1.57545
			TCGA_AR_A0U0	Cancer	10.1678	TCGA_DM_A28C	Cancer	8.62881	TCGA_QK_A6IJ	Cancer	1.42684				TCGA_CZ_5464	Cancer	3.94219							TCGA_78_8655	Cancer	5.74201	TCGA_98_A539	Cancer	3.48875	TCGA_2A_A8W3	Cancer	9.09806							TCGA_E8_A434	Cancer	5.01411	TCGA_EO_A3B0	Cancer	9.1644
			TCGA_AR_A0U2	Cancer	8.90098	TCGA_DM_A28E	Cancer	6.75641	TCGA_CV_A6JD	Cancer	4.09527				TCGA_CZ_5465	Cancer	2.08973							TCGA_78_8660	Cancer	4.5252	TCGA_98_A53A	Cancer	6.56606	TCGA_V1_A8WL	Cancer	5.46862							TCGA_E8_A436	Cancer	6.17952	TCGA_EO_A3B1	Cancer	8.41273
			TCGA_AR_A0U3	Cancer	19.3704	TCGA_DM_A28F	Cancer	5.69278	TCGA_CV_A6JE	Cancer	1.55165				TCGA_CZ_5466	Cancer	2.70667							TCGA_78_8662	Cancer	4.16935	TCGA_98_A53B	Cancer	5.78867	TCGA_V1_A8WN	Cancer	8.96238							TCGA_E8_A437	Cancer	3.8427	TCGA_AJ_A3BD	Cancer	3.40798
			TCGA_AR_A0U4	Cancer	6.37035	TCGA_DM_A28G	Cancer	5.89127	TCGA_CV_A6JM	Cancer	1.12952				TCGA_CZ_5467	Cancer	3.77171							TCGA_86_8668	Cancer	7.63991	TCGA_98_A53C	Cancer	6.65059	TCGA_V1_A8WS	Cancer	5.74964							TCGA_E8_A438	Cancer	3.42551	TCGA_AJ_A3BF	Cancer	3.83469
			TCGA_BH_A0W3	Cancer	16.1889	TCGA_DM_A28H	Cancer	6.60379	TCGA_CV_A6JN	Cancer	1.19525				TCGA_CZ_5468	Cancer	2.23435							TCGA_86_8669	Cancer	7.07974	TCGA_98_A53D	Cancer	6.51547	TCGA_V1_A8WV	Cancer	5.81598							TCGA_E8_A44K	Cancer	3.82008	TCGA_AJ_A3BG	Cancer	4.07619
			TCGA_BH_A0W4	Cancer	12.0561	TCGA_DM_A28K	Cancer	4.82686	TCGA_CV_A6JO	Cancer	4.82006				TCGA_CZ_5469	Cancer	2.04206							TCGA_86_8671	Cancer	5.42867	TCGA_98_A53H	Cancer	7.52978	TCGA_V1_A8WW	Cancer	8.02446							TCGA_E8_A44M	Cancer	6.49226	TCGA_AJ_A3BH	Cancer	5.70192
			TCGA_BH_A0W5	Cancer	9.38596	TCGA_DM_A28M	Cancer	4.67149	TCGA_CV_A6JT	Cancer	1.41648				TCGA_CZ_5470	Cancer	2.28598							TCGA_86_8672	Cancer	1.80959	TCGA_98_A53I	Cancer	5.17541	TCGA_V1_A8X3	Cancer	7.51792							TCGA_BJ_A45C	Cancer	5.76962	TCGA_AJ_A3BI	Cancer	1.76961
			TCGA_BH_A0W7	Cancer	7.26143	TCGA_NH_A50T	Cancer	6.59081	TCGA_CV_A6JU	Cancer	1.40107				TCGA_B8_5545	Cancer	7.78302							TCGA_86_8673	Cancer	3.42427	TCGA_98_A53J	Cancer	3.30996	TCGA_WW_A8ZI	Cancer	6.64829							TCGA_BJ_A45D	Cancer	3.10056	TCGA_AJ_A3BK	Cancer	2.47182
			TCGA_BH_A0WA	Cancer	12.0722	TCGA_NH_A50U	Cancer	6.21745	TCGA_CV_A6JY	Cancer	5.23299				TCGA_B8_5546	Cancer	6.27675							TCGA_86_8674	Cancer	7.22215	TCGA_85_A53L	Cancer	3.5142	TCGA_VN_A943	Cancer	5.57824							TCGA_BJ_A45E	Cancer	4.07696	TCGA_D1_A3DA	Cancer	6.93827
			TCGA_B6_A0WS	Cancer	5.84372	TCGA_NH_A50V	Cancer	5.29103	TCGA_CV_A6JZ	Cancer	2.4016				TCGA_B8_5549	Cancer	4.49345							TCGA_L9_A443	Cancer	6.20634	TCGA_43_A56U	Cancer	7.36537	TCGA_XJ_A9DI	Cancer	6.38795							TCGA_BJ_A45F	Cancer	4.37481	TCGA_D1_A3DG	Cancer	5.13371
			TCGA_B6_A0WT	Cancer	15.0916	TCGA_AY_A54L	Cancer	6.55164	TCGA_CV_A6K0	Cancer	7.31153				TCGA_B8_5550	Cancer	4.46075							TCGA_L9_A444	Cancer	5.19818	TCGA_43_A56V	Cancer	4.19364	TCGA_XJ_A9DK	Cancer	6.4491							TCGA_BJ_A45G	Cancer	6.80455	TCGA_D1_A3DH	Cancer	6.75973
			TCGA_B6_A0WV	Cancer	13.6374	TCGA_A6_A565	Cancer	6.81812	TCGA_CV_A6K1	Cancer	1.11459				TCGA_B8_5551	Cancer	5.18208							TCGA_38_A44F	Cancer	5.37065	TCGA_68_A59I	Cancer	2.70613	TCGA_XJ_A9DQ	Cancer	4.99042							TCGA_BJ_A45H	Cancer	6.29261	TCGA_AJ_A3EJ	Cancer	4.43761
			TCGA_B6_A0WW	Cancer	5.48835	TCGA_A6_A566	Cancer	6.56845	TCGA_CV_A6K2	Cancer	5.37848				TCGA_B8_5552	Cancer	7.51633							TCGA_86_A456	Cancer	5.21529	TCGA_68_A59J	Cancer	4.96124	TCGA_XJ_A9DX	Cancer	4.62578							TCGA_BJ_A45I	Cancer	5.05043	TCGA_AJ_A3EK	Cancer	11.3427
			TCGA_B6_A0WX	Cancer	7.83462	TCGA_A6_A567	Cancer	6.66814	TCGA_IQ_A6SG	Cancer	3.6655				TCGA_B8_5553	Cancer	4.61042							TCGA_62_A46O	Cancer	5.90002	TCGA_90_A59Q	Cancer	3.84925	TCGA_ZG_A9KY	Cancer	8.63733							TCGA_BJ_A45J	Cancer	5.25575	TCGA_AJ_A3EL	Cancer	4.85476
			TCGA_B6_A0WY	Cancer	6.98192	TCGA_A6_A56B	Cancer	8.25892	TCGA_IQ_A6SH	Cancer	1.26593				TCGA_DV_5565	Cancer	3.4586							TCGA_62_A46P	Cancer	4.07647	TCGA_85_A5B5	Cancer	4.75655	TCGA_ZG_A9L0	Cancer	6.02758							TCGA_BJ_A45K	Cancer	6.37255	TCGA_AJ_A3EM	Cancer	5.65811
			TCGA_B6_A0WZ	Cancer	5.49597	TCGA_AD_A5EJ	Cancer	5.52691	TCGA_P3_A6SW	Cancer	4.33315				TCGA_DV_5566	Cancer	1.94716							TCGA_62_A46R	Cancer	4.45546	TCGA_22_A5C4	Cancer	6.54273	TCGA_ZG_A9L1	Cancer	6.01336							TCGA_CE_A481	Cancer	8.45114	TCGA_BG_A3EW	Cancer	11.6523
			TCGA_B6_A0X0	Cancer	7.22265	TCGA_AD_A5EK	Cancer	4.76267	TCGA_P3_A6SX	Cancer	3.19013				TCGA_DV_5567	Cancer	5.90297							TCGA_62_A46S	Cancer	5.80234	TCGA_NK_A5CR	Cancer	4.33066	TCGA_ZG_A9L2	Cancer	8.32807							TCGA_CE_A482	Cancer	7.26353	TCGA_B5_A3F9	Cancer	6.60995
			TCGA_B6_A0X1	Cancer	5.932	TCGA_NH_A5IV	Cancer	6.57734	TCGA_P3_A6T0	Cancer	6.78785				TCGA_DV_5568	Cancer	2.82452							TCGA_62_A46V	Cancer	6.63209	TCGA_NK_A5CT	Cancer	3.82573	TCGA_ZG_A9L4	Cancer	7.98693							TCGA_CE_A483	Cancer	6.88298	TCGA_B5_A3FA	Cancer	5.5423
			TCGA_B6_A0X4	Cancer	6.96861	TCGA_QG_A5YV	Cancer	6.18508	TCGA_P3_A6T2	Cancer	6.26158				TCGA_DV_5569	Cancer	4.10259							TCGA_62_A46Y	Cancer	5.73884	TCGA_NK_A5CX	Cancer	6.45862	TCGA_ZG_A9L5	Cancer	7.25835							TCGA_CE_A484	Cancer	3.89563	TCGA_B5_A3FB	Cancer	6.39346
			TCGA_B6_A0X5	Cancer	11.6344	TCGA_QG_A5YW	Cancer	5.49549	TCGA_P3_A6T3	Cancer	3.74302				TCGA_DV_5573	Cancer	3.98943							TCGA_62_A470	Cancer	6.16361	TCGA_NK_A5D1	Cancer	6.2504	TCGA_ZG_A9L6	Cancer	6.27432							TCGA_CE_A485	Cancer	7.29489	TCGA_B5_A3FC	Cancer	4.2435
			TCGA_B6_A0X7	Cancer	8.34848	TCGA_QG_A5YX	Cancer	5.70863	TCGA_P3_A6T4	Cancer	4.49204				TCGA_DV_5574	Cancer	5.4544							TCGA_62_A471	Cancer	4.80524	TCGA_21_A5DI	Cancer	4.99311	TCGA_ZG_A9L9	Cancer	4.91723							TCGA_FY_A4B0	Cancer	6.64994	TCGA_B5_A3FD	Cancer	5.57233
			TCGA_AN_A0XL	Cancer	9.10881	TCGA_QG_A5Z1	Cancer	9.16845	TCGA_P3_A6T5	Cancer	1.9536				TCGA_DV_5575	Cancer	4.06142							TCGA_62_A472	Cancer	6.74727	TCGA_56_A5DR	Cancer	3.88042	TCGA_ZG_A9LB	Cancer	3.2729							TCGA_FY_A4B3	Cancer	5.79712	TCGA_B5_A3FH	Cancer	5.74818
			TCGA_AN_A0XN	Cancer	7.75635	TCGA_QG_A5Z2	Cancer	7.06319	TCGA_P3_A6T6	Cancer	3.91017				TCGA_DV_5576	Cancer	5.04714							TCGA_44_A479	Cancer	6.3996	TCGA_56_A5DS	Cancer	4.55562	TCGA_ZG_A9LM	Cancer	4.401							TCGA_FY_A4B4	Cancer	6.29874	TCGA_AX_A3FS	Cancer	10.8806
			TCGA_AN_A0XO	Cancer	12.2702	TCGA_A6_A5ZU	Cancer	4.19841	TCGA_P3_A6T7	Cancer	2.11305				TCGA_CW_5580	Cancer	4.20049							TCGA_44_A47A	Cancer	5.57228	TCGA_37_A5EL	Cancer	3.05353	TCGA_ZG_A9LN	Cancer	4.43829							TCGA_IM_A4EB	Cancer	4.87443	TCGA_AX_A3FT	Cancer	4.57745
			TCGA_AN_A0XP	Cancer	13.5175	TCGA_AY_A69D	Cancer	5.22761	TCGA_P3_A6T8	Cancer	2.98015				TCGA_CW_5581	Cancer	3.70436							TCGA_44_A47B	Cancer	11.1077	TCGA_37_A5EM	Cancer	5.5956	TCGA_ZG_A9LS	Cancer	5.4838							TCGA_L6_A4EP	Cancer	3.5628	TCGA_AX_A3FV	Cancer	6.93945
			TCGA_AN_A0XR	Cancer	6.57337	TCGA_NH_A6GA	Cancer	4.32671	TCGA_RS_A6TO	Cancer	3.40648				TCGA_CW_5583	Cancer	5.79218							TCGA_44_A47G	Cancer	5.97406	TCGA_37_A5EN	Cancer	4.8301	TCGA_ZG_A9LU	Cancer	3.10061							TCGA_L6_A4EQ	Cancer	5.18085	TCGA_AX_A3FW	Cancer	5.11659
			TCGA_AN_A0XS	Cancer	9.72282	TCGA_NH_A6GB	Cancer	5.83178	TCGA_RS_A6TP	Cancer	8.03972				TCGA_CW_5584	Cancer	2.86575							TCGA_55_A48X	Cancer	6.15599	TCGA_77_A5FZ	Cancer	7.69818	TCGA_ZG_A9LY	Cancer	6.68686							TCGA_L6_A4ET	Cancer	5.09084	TCGA_AX_A3FX	Cancer	3.77697
			TCGA_AN_A0XT	Cancer	7.47641	TCGA_NH_A6GC	Cancer	6.49746	TCGA_BB_A6UM	Cancer	6.32527				TCGA_CW_5585	Cancer	3.60088							TCGA_55_A48Y	Cancer	7.93651	TCGA_77_A5G1	Cancer	4.05214	TCGA_ZG_A9LZ	Cancer	8.78682							TCGA_L6_A4EU	Cancer	4.17797	TCGA_AX_A3FZ	Cancer	9.63294
			TCGA_AN_A0XU	Cancer	9.78972	TCGA_AY_A71X	Cancer	5.45269	TCGA_BB_A6UO	Cancer	2.07419				TCGA_CW_5587	Cancer	4.80022							TCGA_55_A48Z	Cancer	4.40695	TCGA_77_A5G3	Cancer	8.64433	TCGA_ZG_A9M4	Cancer	8.88772							TCGA_EM_A4FF	Cancer	5.71873	TCGA_AX_A3G1	Cancer	5.9905
			TCGA_AN_A0XV	Cancer	9.57834	TCGA_SS_A7HO	Cancer	10.7111	TCGA_CN_A6UY	Cancer	2.19648				TCGA_CW_5588	Cancer	4.46576							TCGA_55_A490	Cancer	10.506	TCGA_77_A5G6	Cancer	9.96	TCGA_ZG_A9MC	Cancer	7.67593							TCGA_EM_A4FH	Cancer	5.70478	TCGA_AX_A3G3	Cancer	3.29956
			TCGA_AN_A0XW	Cancer	7.59712	TCGA_NH_A8F7	Cancer	5.72803	TCGA_CN_A6V3	Cancer	4.09162				TCGA_CW_5589	Cancer	3.75268							TCGA_55_A491	Cancer	3.23036	TCGA_77_A5G7	Cancer	5.09616	TCGA_ZG_A9N3	Cancer	6.02463							TCGA_EM_A4FK	Cancer	7.91464	TCGA_AX_A3G4	Cancer	3.7563
			TCGA_AQ_A0Y5	Cancer	15.0338	TCGA_NH_A8F8	Cancer	3.92294	TCGA_CN_A6V6	Cancer	6.38915				TCGA_CW_5590	Cancer	3.89966							TCGA_55_A492	Cancer	3.19018	TCGA_77_A5G8	Cancer	3.82919	TCGA_ZG_A9ND	Cancer	5.87289							TCGA_EM_A4FM	Cancer	3.90521	TCGA_AX_A3G6	Cancer	10.9759
			TCGA_A2_A0YC	Cancer	13.2161	TCGA_RU_A8FL	Cancer	4.37329	TCGA_CN_A6V7	Cancer	5.41878				TCGA_CW_5591	Cancer	7.63118							TCGA_55_A493	Cancer	3.96804	TCGA_77_A5GA	Cancer	2.73147	TCGA_ZG_A9NI	Cancer	4.30716							TCGA_EM_A4FN	Cancer	3.5027	TCGA_AX_A3G7	Cancer	5.16389
			TCGA_A2_A0YD	Cancer	11.7304	TCGA_AY_A8YK	Cancer	5.04258	TCGA_QK_A6V9	Cancer	5.08075				TCGA_B2_5633	Cancer	14.781							TCGA_55_A494	Cancer	7.72601	TCGA_77_A5GB	Cancer	5.32064	TCGA_V1_A9O5	Cancer	7.14969							TCGA_EM_A4FO	Cancer	5.463	TCGA_AX_A3G8	Cancer	3.2552
			TCGA_A2_A0YE	Cancer	10.6852	TCGA_T9_A92H	Cancer	4.91328	TCGA_QK_A6VB	Cancer	6.98749				TCGA_B2_5633	Cancer	6.94075							TCGA_J2_A4AD	Cancer	7.46647	TCGA_77_A5GF	Cancer	4.99462	TCGA_V1_A9O7	Cancer	6.03414							TCGA_EM_A4FQ	Cancer	4.09176	TCGA_AX_A3G9	Cancer	4.42677
			TCGA_A2_A0YF	Cancer	11.113	TCGA_4N_A93T	Cancer	4.20481	TCGA_QK_A6VC	Cancer	3.27282				TCGA_B2_5635	Cancer	15.435							TCGA_J2_A4AE	Cancer	7.59398	TCGA_77_A5GH	Cancer	5.85358	TCGA_V1_A9O9	Cancer	6.51969							TCGA_EM_A4FR	Cancer	3.10982	TCGA_AX_A3GB	Cancer	4.32525
			TCGA_A2_A0YG	Cancer	14.5199	TCGA_QL_A97D	Cancer	6.74602	TCGA_UP_A6WW	Cancer	4.41766				TCGA_B2_5635	Cancer	6.87045							TCGA_J2_A4AG	Cancer	6.88934	TCGA_33_A5GW	Cancer	2.95597	TCGA_V1_A9OA	Cancer	5.27209							TCGA_EM_A4FU	Cancer	5.06507	TCGA_AX_A3GI	Cancer	7.91547
			TCGA_A2_A0YH	Cancer	7.44781	TCGA_3L_AA1B	Cancer	6.97475	TCGA_T2_A6WX	Cancer	3.90029				TCGA_B2_5636	Cancer	7.88614							TCGA_91_A4BC	Cancer	5.22416	TCGA_NC_A5HD	Cancer	2.68234	TCGA_V1_A9OF	Cancer	6.90772							TCGA_EM_A4FV	Cancer	6.48577	TCGA_AJ_A3I9	Cancer	5.6048
			TCGA_A2_A0YI	Cancer	10.5952	TCGA_4T_AA8H	Cancer	6.09052	TCGA_T2_A6WZ	Cancer	1.71016				TCGA_B2_5639	Cancer	2.16465							TCGA_91_A4BD	Cancer	3.49023	TCGA_NC_A5HE	Cancer	3.83878	TCGA_V1_A9OH	Cancer	5.55393							TCGA_EM_A4G1	Cancer	5.4454	TCGA_AJ_A3IA	Cancer	7.13256
			TCGA_A2_A0YJ	Cancer	11.4538	TCGA_5M_AAT4	Cancer	5.21071	TCGA_T2_A6X0	Cancer	7.36422				TCGA_B2_5641	Cancer	4.37913							TCGA_86_A4D0	Cancer	5.53715	TCGA_NC_A5HF	Cancer	3.14764	TCGA_V1_A9OL	Cancer	4.44875							TCGA_J8_A4HW	Cancer	8.21099	TCGA_D1_A3JP	Cancer	4.14128
			TCGA_A2_A0YK	Cancer	14.4831	TCGA_5M_AAT5	Cancer	5.9811	TCGA_T2_A6X2	Cancer	5.40271				TCGA_CJ_5671	Cancer	4.21929							TCGA_55_A4DF	Cancer	8.19206	TCGA_NC_A5HG	Cancer	6.42513	TCGA_V1_A9OQ	Cancer	3.95305							TCGA_J8_A4HY	Cancer	4.22789	TCGA_D1_A3JQ	Cancer	6.94728
			TCGA_A2_A0YL	Cancer	10.6529	TCGA_5M_AAT6	Cancer	4.81885	TCGA_UF_A718	Cancer	3.45278				TCGA_CJ_5672	Cancer	2.88997							TCGA_55_A4DG	Cancer	6.0111	TCGA_NC_A5HH	Cancer	8.73661	TCGA_V1_A9OT	Cancer	3.23258							TCGA_KS_A4I1	Cancer	4.10924	TCGA_AP_A3K1	Cancer	2.42563
			TCGA_A2_A0YM	Cancer	13.554	TCGA_5M_AATA	Cancer	5.35084	TCGA_UF_A719	Cancer	5.46336				TCGA_CJ_5675	Cancer	2.41538							TCGA_L4_A4E5	Cancer	4.99246	TCGA_NC_A5HI	Cancer	5.84435	TCGA_V1_A9OX	Cancer	4.51714							TCGA_KS_A4I3	Cancer	6.29359	TCGA_EO_A3KU	Cancer	6.60974
			TCGA_A2_A0YT	Cancer	9.00295	TCGA_5M_AATE	Cancer	5.5398	TCGA_UF_A71A	Cancer	3.21535				TCGA_CJ_5676	Cancer	1.55107							TCGA_L4_A4E6	Cancer	6.71827	TCGA_NC_A5HJ	Cancer	5.76622	TCGA_V1_A9OY	Cancer	6.58008							TCGA_KS_A4I5	Cancer	4.15279	TCGA_EO_A3KW	Cancer	3.86119
			TCGA_E2_A105	Cancer	13.5629	TCGA_WS_AB45	Cancer	6.66135	TCGA_UF_A71B	Cancer	3.87889				TCGA_CJ_5677	Cancer	2.44206							TCGA_53_A4EZ	Cancer	3.40218	TCGA_NC_A5HK	Cancer	2.77949	TCGA_G9_A9S0	Cancer	5.62244							TCGA_KS_A4I7	Cancer	5.95618	TCGA_EO_A3KX	Cancer	8.02903
			TCGA_E2_A106	Cancer	8.25406				TCGA_UF_A71D	Cancer	5.43593				TCGA_CJ_5678	Cancer	1.75455							TCGA_86_A4JF	Cancer	4.8273	TCGA_NC_A5HL	Cancer	3.93961	TCGA_G9_A9S4	Cancer	6.89086							TCGA_KS_A4I9	Cancer	4.83179	TCGA_EO_A3L0	Cancer	5.51477
			TCGA_E2_A107	Cancer	8.0007				TCGA_UF_A71E	Cancer	2.81558				TCGA_CJ_5679	Cancer	1.04468							TCGA_93_A4JN	Cancer	7.75795	TCGA_NC_A5HM	Cancer	3.39373	TCGA_G9_A9S7	Cancer	5.99052							TCGA_KS_A4IB	Cancer	6.07788	TCGA_EY_A3L3	Cancer	9.87965
			TCGA_E2_A108	Cancer	8.39935				TCGA_D6_A74Q	Cancer	3.2953				TCGA_CJ_5680	Cancer	3.40096							TCGA_93_A4JO	Cancer	5.17377	TCGA_NC_A5HN	Cancer	3.82099	TCGA_HC_A9TE	Cancer	7.51182							TCGA_KS_A4IC	Cancer	5.02983	TCGA_A5_A3LO	Cancer	10.0156
			TCGA_E2_A109	Cancer	10.6128				TCGA_H7_A76A	Cancer	3.68063				TCGA_CJ_5681	Cancer	4.1537							TCGA_93_A4JP	Cancer	6.76926	TCGA_NC_A5HO	Cancer	3.85128	TCGA_HC_A9TH	Cancer	9.87675							TCGA_KS_A4ID	Cancer	4.19095	TCGA_A5_A3LP	Cancer	5.21524
			TCGA_E2_A10A	Cancer	10.3188				TCGA_MT_A7BN	Cancer	2.97014				TCGA_CJ_5682	Cancer	4.31692							TCGA_93_A4JQ	Cancer	7.10906	TCGA_NC_A5HP	Cancer	4.22348	TCGA_YL_A9WH	Cancer	6.59726							TCGA_EL_A4JV	Cancer	5.75582	TCGA_AJ_A3NC	Cancer	8.01969
			TCGA_E2_A10B	Cancer	12.5621				TCGA_MZ_A7D7	Cancer	2.98586				TCGA_CJ_5683	Cancer	3.11823							TCGA_97_A4LX	Cancer	6.33661	TCGA_NC_A5HQ	Cancer	4.11717	TCGA_YL_A9WI	Cancer	7.47205							TCGA_EL_A4JW	Cancer	7.37481	TCGA_AJ_A3NE	Cancer	9.8291
			TCGA_E2_A10C	Cancer	4.07101				TCGA_WA_A7GZ	Cancer	4.65613				TCGA_CJ_5684	Cancer	3.37373							TCGA_97_A4M0	Cancer	4.52249	TCGA_NC_A5HR	Cancer	3.37603	TCGA_YL_A9WJ	Cancer	6.01586							TCGA_EL_A4JX	Cancer	5.47735	TCGA_AJ_A3NF	Cancer	5.48751
			TCGA_E2_A10E	Cancer	14.7026				TCGA_WA_A7H4	Cancer	6.39256				TCGA_CJ_5686	Cancer	3.92221							TCGA_97_A4M1	Cancer	4.70868	TCGA_NC_A5HT	Cancer	8.73488	TCGA_YL_A9WK	Cancer	5.75988							TCGA_EL_A4JZ	Cancer	6.4147	TCGA_AJ_A3NG	Cancer	12.7605
			TCGA_E2_A10F	Cancer	9.20311				TCGA_TN_A7HI	Cancer	2.82406				TCGA_CJ_5689	Cancer	3.51243							TCGA_97_A4M2	Cancer	6.69386	TCGA_94_A5I4	Cancer	3.98862	TCGA_YL_A9WL	Cancer	8.25779							TCGA_EL_A4K0	Cancer	9.28373	TCGA_AJ_A3NH	Cancer	7.04852
			TCGA_AO_A124	Cancer	13.1138				TCGA_TN_A7HJ	Cancer	4.38652				TCGA_B0_5690	Cancer	6.41475							TCGA_97_A4M3	Cancer	7.15183	TCGA_94_A5I6	Cancer	5.88429	TCGA_YL_A9WX	Cancer	6.73506							TCGA_EL_A4K1	Cancer	3.29051	TCGA_AJ_A3OJ	Cancer	8.40743
			TCGA_AO_A125	Cancer	6.5452				TCGA_TN_A7HL	Cancer	2.97701				TCGA_B0_5691	Cancer	7.95678							TCGA_97_A4M5	Cancer	7.60173	TCGA_O2_A5IB	Cancer	11.7131	TCGA_YL_A9WY	Cancer	7.91838							TCGA_EL_A4K2	Cancer	6.03428	TCGA_AJ_A3OK	Cancer	4.37726
			TCGA_AO_A126	Cancer	3.07367				TCGA_UF_A7J9	Cancer	4.94797				TCGA_B0_5692	Cancer	2.15209							TCGA_97_A4M6	Cancer	4.44123	TCGA_34_A5IX	Cancer	6.22691	TCGA_Y6_A9XI	Cancer	7.68705							TCGA_EL_A4K4	Cancer	5.35869	TCGA_AJ_A3OL	Cancer	9.41575
			TCGA_AO_A128	Cancer	13.3453				TCGA_UF_A7JA	Cancer	5.88129				TCGA_B0_5693	Cancer	4.3931							TCGA_97_A4M7	Cancer	5.3964	TCGA_63_A5M9	Cancer	4.53967	TCGA_V1_A9Z7	Cancer	5.91406							TCGA_EL_A4K6	Cancer	4.82102	TCGA_BG_A3PP	Cancer	5.30776
			TCGA_AO_A129	Cancer	3.92944				TCGA_UF_A7JC	Cancer	2.89484				TCGA_B0_5694	Cancer	2.77383							TCGA_MN_A4N1	Cancer	4.28351	TCGA_63_A5MB	Cancer	6.22867	TCGA_V1_A9Z8	Cancer	5.48176							TCGA_EL_A4K7	Cancer	2.81013	TCGA_FI_A3PV	Cancer	5.91766
			TCGA_AO_A12A	Cancer	9.08917				TCGA_UF_A7JD	Cancer	4.31702				TCGA_B0_5695	Cancer	3.26995							TCGA_MN_A4N4	Cancer	4.77024	TCGA_63_A5MG	Cancer	5.12564	TCGA_V1_A9Z9	Cancer	5.55572							TCGA_EL_A4K9	Cancer	5.18285	TCGA_FI_A3PX	Cancer	4.56066
			TCGA_AO_A12B	Cancer	7.5084				TCGA_UF_A7JF	Cancer	2.29579				TCGA_B0_5696	Cancer	1.73861							TCGA_MN_A4N5	Cancer	4.35529	TCGA_63_A5MH	Cancer	7.36502	TCGA_V1_A9ZG	Cancer	9.79991							TCGA_EL_A4KD	Cancer	5.73121	TCGA_AJ_A3QS	Cancer	8.45639
			TCGA_AO_A12C	Cancer	8.03268				TCGA_UF_A7JH	Cancer	3.34754				TCGA_B0_5697	Cancer	4.57307							TCGA_86_A4P7	Cancer	5.82171	TCGA_63_A5MI	Cancer	4.10114	TCGA_V1_A9ZI	Cancer	4.0868							TCGA_EL_A4KG	Cancer	4.43568	TCGA_EY_A3QX	Cancer	4.96846
			TCGA_AO_A12D	Cancer	11.7534				TCGA_UF_A7JJ	Cancer	3.04769				TCGA_B0_5698	Cancer	2.69719							TCGA_86_A4P8	Cancer	7.82903	TCGA_63_A5MJ	Cancer	4.04836	TCGA_V1_A9ZK	Cancer	7.92341							TCGA_EL_A4KH	Cancer	3.94484	TCGA_B5_A3S1	Cancer	12.7324
			TCGA_AO_A12E	Cancer	10.053				TCGA_UF_A7JK	Cancer	4.68308				TCGA_B0_5699	Cancer	3.77263							TCGA_44_A4SS	Cancer	7.79755	TCGA_63_A5ML	Cancer	5.76552	TCGA_V1_A9ZR	Cancer	5.52233							TCGA_EL_A4KI	Cancer	3.72115	TCGA_AJ_A3TW	Cancer	3.3261
			TCGA_AO_A12F	Cancer	9.099				TCGA_UF_A7JO	Cancer	4.57053				TCGA_B0_5700	Cancer	1.44954							TCGA_44_A4SU	Cancer	6.74151	TCGA_63_A5MM	Cancer	3.21093	TCGA_4L_AA1F	Cancer	7.8974							TCGA_ET_A4KN	Cancer	1.41023	TCGA_KJ_A3U4	Cancer	8.88986
			TCGA_AO_A12G	Cancer	4.16014				TCGA_UF_A7JS	Cancer	0.669622				TCGA_B0_5701	Cancer	2.96355							TCGA_MP_A4SV	Cancer	8.04837	TCGA_63_A5MN	Cancer	6.07584	TCGA_VP_AA1N	Cancer	5.37907							TCGA_ET_A4KQ	Cancer	8.148	TCGA_KP_A3VZ	Cancer	7.76687
			TCGA_AO_A12H	Cancer	6.57537				TCGA_UF_A7JT	Cancer	3.54836				TCGA_B0_5702	Cancer	1.23378							TCGA_MP_A4SW	Cancer	4.05998	TCGA_63_A5MP	Cancer	5.48737	TCGA_XK_AAIR	Cancer	7.86438							TCGA_DE_A4M8	Cancer	7.00563	TCGA_KP_A3W0	Cancer	7.1571
			TCGA_C8_A12K	Cancer	5.94334				TCGA_UF_A7JV	Cancer	6.00665				TCGA_B0_5703	Cancer	2.33138							TCGA_MP_A4SY	Cancer	7.17713	TCGA_63_A5MR	Cancer	3.54722	TCGA_XK_AAIV	Cancer	7.54023							TCGA_DE_A4M9	Cancer	8.67051	TCGA_KP_A3W1	Cancer	2.15375
			TCGA_C8_A12L	Cancer	7.70037				TCGA_BA_A8YP	Cancer	6.31642				TCGA_B0_5705	Cancer	2.60077							TCGA_MP_A4T4	Cancer	5.19374	TCGA_63_A5MS	Cancer	4.23382	TCGA_XK_AAIW	Cancer	9.20312							TCGA_DE_A4MA	Cancer	2.65107	TCGA_KP_A3W3	Cancer	4.21872
			TCGA_C8_A12M	Cancer	12.3417				TCGA_QK_A8Z7	Cancer	5.05715				TCGA_B0_5706	Cancer	4.51197							TCGA_MP_A4T6	Cancer	4.05757	TCGA_63_A5MT	Cancer	2.96884	TCGA_XK_AAJ3	Cancer	5.64884							TCGA_DE_A4MB	Cancer	7.32337	TCGA_KP_A3W4	Cancer	4.84933
			TCGA_C8_A12N	Cancer	5.72233				TCGA_QK_A8Z8	Cancer	4.7565				TCGA_B0_5707	Cancer	3.94583							TCGA_MP_A4T7	Cancer	4.9921	TCGA_63_A5MU	Cancer	5.16345	TCGA_XK_AAJA	Cancer	6.62109							TCGA_DE_A4MC	Cancer	6.43938	TCGA_K6_A3WQ	Cancer	4.22866
			TCGA_C8_A12O	Cancer	9.47072				TCGA_QK_A8Z9	Cancer	5.55076				TCGA_B0_5709	Cancer	6.23822							TCGA_MP_A4T8	Cancer	5.24883	TCGA_63_A5MV	Cancer	5.59786	TCGA_XK_AAJP	Cancer	7.28039							TCGA_DE_A4MD	Cancer	6.07474	TCGA_EY_A4KR	Cancer	3.62526
			TCGA_C8_A12P	Cancer	4.93302				TCGA_QK_A8ZA	Cancer	4.3953				TCGA_B0_5710	Cancer	6.10148							TCGA_MP_A4T9	Cancer	6.58654	TCGA_63_A5MW	Cancer	7.25986	TCGA_XK_AAJR	Cancer	6.34968							TCGA_MK_A4N6	Cancer	6.61704	TCGA_BK_A4ZD	Cancer	6.07116
			TCGA_C8_A12Q	Cancer	6.75701				TCGA_QK_A8ZB	Cancer	3.79548				TCGA_B0_5711	Cancer	4.56693							TCGA_MP_A4TA	Cancer	4.96781	TCGA_63_A5MY	Cancer	5.80358	TCGA_XK_AAJT	Cancer	5.05321							TCGA_MK_A4N7	Cancer	7.66424	TCGA_EY_A547	Cancer	3.24348
			TCGA_C8_A12T	Cancer	7.61865				TCGA_T3_A92M	Cancer	4.058				TCGA_B0_5712	Cancer	1.54919							TCGA_MP_A4TC	Cancer	4.74237	TCGA_56_A62T	Cancer	4.23355	TCGA_XK_AAJU	Cancer	5.86043							TCGA_MK_A4N9	Cancer	6.03941	TCGA_EY_A548	Cancer	4.18847
			TCGA_C8_A12U	Cancer	7.87932				TCGA_T3_A92N	Cancer	2.53647				TCGA_B0_5713	Cancer	3.54985							TCGA_MP_A4TD	Cancer	3.61194	TCGA_LA_A7SW	Cancer	3.45995	TCGA_XK_AAK1	Cancer	3.68548							TCGA_BJ_A4O8	Cancer	6.45705	TCGA_EY_A549	Cancer	6.20357
			TCGA_C8_A12V	Cancer	6.83544				TCGA_QK_AA3J	Cancer	5.76508				TCGA_B0_5812	Cancer	5.96519							TCGA_MP_A4TE	Cancer	5.75885	TCGA_NK_A7XE	Cancer	3.36584	TCGA_MG_AAMC	Cancer	5.08657							TCGA_BJ_A4O9	Cancer	7.36812	TCGA_EY_A54A	Cancer	4.08321
			TCGA_C8_A12W	Cancer	13.8566				TCGA_QK_AA3K	Cancer	3.36804				TCGA_B4_5832	Cancer	5.35335							TCGA_MP_A4TF	Cancer	5.72912	TCGA_XC_AA0X	Cancer	5.54452	TCGA_J4_AATV	Cancer	5.55409							TCGA_FK_A4UB	Cancer	4.03956	TCGA_BK_A56F	Cancer	8.6075
			TCGA_C8_A12X	Cancer	10.3969				TCGA_4P_AA8J	Cancer	1.93056				TCGA_B4_5834	Cancer	4.97693							TCGA_MP_A4TH	Cancer	7.85618	TCGA_33_AAS8	Cancer	3.28425	TCGA_J4_AATZ	Cancer	8.98849							TCGA_DJ_A4UL	Cancer	4.38815	TCGA_PG_A5BC	Cancer	7.19545
			TCGA_C8_A12Y	Cancer	2.29673										TCGA_B4_5835	Cancer	1.83358							TCGA_MP_A4TI	Cancer	5.51688	TCGA_33_AASB	Cancer	4.57629	TCGA_J4_AAU2	Cancer	5.52711							TCGA_DJ_A4UP	Cancer	6.22049	TCGA_AJ_A5DV	Cancer	8.0339
			TCGA_C8_A12Z	Cancer	11.3771										TCGA_B4_5836	Cancer	4.09531							TCGA_MP_A4TJ	Cancer	8.4881	TCGA_33_AASD	Cancer	3.8703	TCGA_2A_AAYF	Cancer	6.01843							TCGA_DJ_A4UQ	Cancer	7.29298	TCGA_AJ_A5DW	Cancer	10.2495
			TCGA_C8_A130	Cancer	5.39144										TCGA_B4_5838	Cancer	4.49							TCGA_MP_A4TK	Cancer	5.06862	TCGA_33_AASI	Cancer	3.26232	TCGA_2A_AAYO	Cancer	5.07181							TCGA_DJ_A4UR	Cancer	3.09015	TCGA_AP_A5FX	Cancer	7.51369
			TCGA_C8_A131	Cancer	6.07275										TCGA_B4_5843	Cancer	4.34913							TCGA_95_A4VK	Cancer	6.57529	TCGA_33_AASJ	Cancer	4.75531	TCGA_2A_AAYU	Cancer	8.75894							TCGA_DJ_A4UT	Cancer	6.62476	TCGA_B5_A5OC	Cancer	8.22833
			TCGA_C8_A132	Cancer	13.9698										TCGA_B4_5844	Cancer	4.99188							TCGA_95_A4VN	Cancer	6.77751	TCGA_33_AASL	Cancer	2.33093	TCGA_EJ_AB20	Cancer	4.29724							TCGA_DJ_A4UW	Cancer	6.20495	TCGA_B5_A5OD	Cancer	4.45611
			TCGA_C8_A133	Cancer	3.9202										TCGA_EU_5904	Cancer	4.96651							TCGA_95_A4VP	Cancer	3.81267	TCGA_6A_AB49	Cancer	4.39506	TCGA_EJ_AB27	Cancer	6.11163							TCGA_DJ_A4V0	Cancer	8.23744	TCGA_B5_A5OE	Cancer	4.18276
			TCGA_C8_A134	Cancer	5.77584										TCGA_EU_5905	Cancer	3.8939							TCGA_NJ_A4YF	Cancer	2.93466													TCGA_DJ_A4V2	Cancer	7.95721	TCGA_EY_A5W2	Cancer	3.43759
			TCGA_C8_A135	Cancer	4.67798										TCGA_EU_5906	Cancer	6.93077							TCGA_NJ_A4YG	Cancer	5.0861													TCGA_DJ_A4V4	Cancer	5.10719	TCGA_QS_A5YQ	Cancer	3.29702
			TCGA_C8_A137	Cancer	5.04969										TCGA_EU_5907	Cancer	1.41464							TCGA_NJ_A4YI	Cancer	9.94892													TCGA_DJ_A4V5	Cancer	6.89342	TCGA_QS_A5YR	Cancer	3.77942
			TCGA_C8_A138	Cancer	5.92285										TCGA_CZ_5982	Cancer	3.85769							TCGA_NJ_A4YP	Cancer	6.87208													TCGA_DE_A69J	Cancer	8.84691	TCGA_QF_A5YS	Cancer	3.73747
			TCGA_A7_A13D	Cancer	9.96729										TCGA_CZ_5984	Cancer	3.01126							TCGA_NJ_A4YQ	Cancer	4.49281													TCGA_DE_A69K	Cancer	8.91934	TCGA_QF_A5YT	Cancer	4.51261
			TCGA_A7_A13D	Cancer	18.0278										TCGA_CZ_5985	Cancer	4.63983							TCGA_L9_A50W	Cancer	2.9196													TCGA_FY_A76V	Cancer	8.19052	TCGA_PG_A6IB	Cancer	4.22043
			TCGA_A7_A13E	Cancer	16.1067										TCGA_CZ_5986	Cancer	3.74324							TCGA_O1_A52J	Cancer	4.01528													TCGA_DE_A7U5	Cancer	6.83587	TCGA_SL_A6J9	Cancer	1.84066
			TCGA_A7_A13E	Cancer	23.4551										TCGA_CZ_5987	Cancer	2.07548							TCGA_NJ_A55A	Cancer	8.94649													TCGA_MK_A84Z	Cancer	5.74683	TCGA_SL_A6JA	Cancer	4.81961
			TCGA_A7_A13F	Cancer	9.18522										TCGA_CZ_5988	Cancer	5.52658							TCGA_NJ_A55O	Cancer	4.94432													TCGA_QD_A8IV	Cancer	6.81684	TCGA_BK_A6W3	Cancer	6.46883
			TCGA_A7_A13G	Cancer	23.2248										TCGA_CZ_5989	Cancer	9.05707							TCGA_NJ_A55R	Cancer	5.19612													TCGA_4C_A93U	Cancer	8.78618	TCGA_BK_A6W4	Cancer	9.31103
			TCGA_A7_A13H	Cancer	5.53778										TCGA_CJ_6027	Cancer	2.37444							TCGA_55_A57B	Cancer	6.86106																TCGA_SJ_A6ZI	Cancer	8.33267
			TCGA_D8_A13Y	Cancer	9.90456										TCGA_CJ_6028	Cancer	5.57792							TCGA_69_A59K	Cancer	10.5788																TCGA_SJ_A6ZJ	Cancer	4.06665
			TCGA_D8_A13Z	Cancer	9.71019										TCGA_CJ_6030	Cancer	3.41673							TCGA_MP_A5C7	Cancer	8.02902																TCGA_EY_A72D	Cancer	6.10969
			TCGA_D8_A140	Cancer	14.2499										TCGA_CJ_6031	Cancer	4.04708							TCGA_L9_A5IP	Cancer	3.98396																TCGA_QS_A744	Cancer	15.673
			TCGA_D8_A141	Cancer	8.73914										TCGA_CJ_6032	Cancer	3.61972							TCGA_L9_A743	Cancer	5.28376																TCGA_PG_A7D5	Cancer	6.04572
			TCGA_D8_A142	Cancer	7.91357										TCGA_CJ_6033	Cancer	2.47786							TCGA_L9_A7SV	Cancer	4.23831																TCGA_A5_A7WJ	Cancer	10.5713
			TCGA_D8_A143	Cancer	11.69										TCGA_CW_6087	Cancer	8.21221							TCGA_NJ_A7XG	Cancer	4.96287																TCGA_A5_A7WK	Cancer	5.10251
			TCGA_D8_A145	Cancer	10.1405										TCGA_CW_6088	Cancer	5.34176							TCGA_L9_A8F4	Cancer	8.76727																TCGA_AJ_A8CT	Cancer	5.90522
			TCGA_D8_A146	Cancer	12.3143										TCGA_CW_6090	Cancer	2.95391							TCGA_4B_A93V	Cancer	2.91782																TCGA_AJ_A8CV	Cancer	5.29517
			TCGA_D8_A147	Cancer	11.2749										TCGA_CW_6093	Cancer	6.12346							TCGA_73_A9RS	Cancer	5.84842																TCGA_AJ_A8CW	Cancer	7.56831
			TCGA_E2_A14N	Cancer	6.85362										TCGA_CW_6097	Cancer	6.81965							TCGA_S2_AA1A	Cancer	4.83648																TCGA_QS_A8F1	Cancer	1.31708
			TCGA_E2_A14O	Cancer	5.85827										TCGA_MW_A4EC	Cancer	2.6673							TCGA_99_AA5R	Cancer	5.71714																TCGA_E6_A8L9	Cancer	7.508
			TCGA_E2_A14P	Cancer	8.25396										TCGA_B2_A4SR	Cancer	5.97426							TCGA_49_AAQV	Cancer	2.71407																TCGA_5B_A90C	Cancer	12.7154
			TCGA_E2_A14Q	Cancer	8.09468										TCGA_DV_A4VX	Cancer	1.15408							TCGA_49_AAR0	Cancer	4.76643																TCGA_PG_A914	Cancer	9.07394
			TCGA_E2_A14R	Cancer	5.86885										TCGA_DV_A4VZ	Cancer	2.97904							TCGA_49_AAR2	Cancer	1.72143																TCGA_PG_A915	Cancer	6.31987
			TCGA_E2_A14T	Cancer	10.4422										TCGA_DV_A4W0	Cancer	3.16536							TCGA_49_AAR3	Cancer	4.0557																TCGA_PG_A916	Cancer	7.70266
			TCGA_E2_A14U	Cancer	6.70208										TCGA_B8_A54D	Cancer	3.47761							TCGA_49_AAR4	Cancer	3.89843																TCGA_PG_A917	Cancer	5.30467
			TCGA_E2_A14V	Cancer	7.99529										TCGA_B8_A54E	Cancer	4.27516							TCGA_49_AAR9	Cancer	5.28752																TCGA_4E_A92E	Cancer	11.4968
			TCGA_E2_A14W	Cancer	4.64718										TCGA_B8_A54F	Cancer	3.81441							TCGA_49_AARE	Cancer	3.11649																TCGA_2E_A9G8	Cancer	2.53092
			TCGA_E2_A14X	Cancer	11.7926										TCGA_B8_A54G	Cancer	3.28974							TCGA_49_AARN	Cancer	4.38319																TCGA_5S_A9Q8	Cancer	3.04016
			TCGA_E2_A14Y	Cancer	9.6616										TCGA_B8_A54H	Cancer	4.31986							TCGA_49_AARO	Cancer	5.01286																TCGA_JU_AAVI	Cancer	1.60709
			TCGA_E2_A14Z	Cancer	9.12764										TCGA_B8_A54I	Cancer	1.50854							TCGA_49_AARQ	Cancer	4.50016																TCGA_A5_AB3J	Cancer	6.84922
			TCGA_E2_A150	Cancer	8.11796										TCGA_B8_A54J	Cancer	3.60655							TCGA_49_AARR	Cancer	7.1571
			TCGA_E2_A152	Cancer	7.14145										TCGA_B8_A54K	Cancer	3.93795
			TCGA_E2_A153	Cancer	5.63614										TCGA_MM_A563	Cancer	3.75483
			TCGA_E2_A154	Cancer	13.1635										TCGA_MM_A564	Cancer	2.51607
			TCGA_E2_A155	Cancer	7.45924										TCGA_G6_A5PC	Cancer	0.920481
			TCGA_E2_A156	Cancer	14.3974										TCGA_GK_A6C7	Cancer	4.80968
			TCGA_E2_A158	Cancer	5.08161										TCGA_A3_A6NI	Cancer	2.51537
			TCGA_E2_A159	Cancer	9.74398										TCGA_A3_A6NJ	Cancer	3.24824
			TCGA_E2_A15A	Cancer	8.5584										TCGA_A3_A6NL	Cancer	4.69955
			TCGA_E2_A15C	Cancer	10.8425										TCGA_A3_A6NN	Cancer	3.52762
			TCGA_E2_A15D	Cancer	9.36199										TCGA_B8_A7U6	Cancer	3.57881
			TCGA_E2_A15E	Cancer	11.1515										TCGA_MM_A84U	Cancer	2.18758
			TCGA_E2_A15F	Cancer	13.1161										TCGA_A3_A8CQ	Cancer	4.64114
			TCGA_E2_A15G	Cancer	14.2984										TCGA_G6_A8L6	Cancer	1.87832
			TCGA_E2_A15H	Cancer	8.18056										TCGA_G6_A8L7	Cancer	0.899058
			TCGA_E2_A15I	Cancer	17.7063										TCGA_G6_A8L8	Cancer	1.26616
			TCGA_E2_A15J	Cancer	8.3039										TCGA_A3_A8OU	Cancer	1.99316
			TCGA_E2_A15K	Cancer	10.412										TCGA_A3_A8OV	Cancer	2.13011
			TCGA_E2_A15L	Cancer	12.991										TCGA_A3_A8OW	Cancer	4.26961
			TCGA_E2_A15M	Cancer	14.1845										TCGA_A3_A8OX	Cancer	5.94767
			TCGA_E2_A15O	Cancer	8.66626										TCGA_B8_A8YJ	Cancer	6.0106
			TCGA_E2_A15P	Cancer	10.3502										TCGA_T7_A92I	Cancer	6.85111
			TCGA_E2_A15R	Cancer	15.1203										TCGA_3Z_A93Z	Cancer	2.83767
			TCGA_E2_A15S	Cancer	13.2425										TCGA_6D_AA2E	Cancer	4.02389
			TCGA_E2_A15T	Cancer	16.698
			TCGA_BH_A18F	Cancer	11.5613
			TCGA_BH_A18G	Cancer	2.17194
			TCGA_BH_A18H	Cancer	7.76693
			TCGA_BH_A18I	Cancer	10.3477
			TCGA_BH_A18J	Cancer	5.49534
			TCGA_BH_A18K	Cancer	7.83406
			TCGA_BH_A18L	Cancer	8.42347
			TCGA_BH_A18M	Cancer	9.61042
			TCGA_BH_A18N	Cancer	12.001
			TCGA_BH_A18P	Cancer	11.435
			TCGA_BH_A18Q	Cancer	9.68302
			TCGA_BH_A18R	Cancer	7.44861
			TCGA_BH_A18S	Cancer	8.44006
			TCGA_BH_A18T	Cancer	7.99263
			TCGA_BH_A18U	Cancer	10.381
			TCGA_BH_A18V	Cancer	10.6915
			TCGA_AR_A1AH	Cancer	7.01323
			TCGA_AR_A1AI	Cancer	13.6742
			TCGA_AR_A1AJ	Cancer	14.5306
			TCGA_AR_A1AK	Cancer	8.48055
			TCGA_AR_A1AL	Cancer	14.4795
			TCGA_AR_A1AM	Cancer	8.82667
			TCGA_AR_A1AN	Cancer	10.5978
			TCGA_AR_A1AO	Cancer	7.77964
			TCGA_AR_A1AP	Cancer	11.1443
			TCGA_AR_A1AQ	Cancer	8.52745
			TCGA_AR_A1AR	Cancer	19.3439
			TCGA_AR_A1AS	Cancer	10.5729
			TCGA_AR_A1AT	Cancer	7.99809
			TCGA_AR_A1AU	Cancer	10.6565
			TCGA_AR_A1AV	Cancer	11.9756
			TCGA_AR_A1AW	Cancer	13.9223
			TCGA_AR_A1AX	Cancer	11.4978
			TCGA_AR_A1AY	Cancer	19.0017
			TCGA_E2_A1AZ	Cancer	7.54791
			TCGA_E2_A1B0	Cancer	13.1294
			TCGA_E2_A1B1	Cancer	11.0349
			TCGA_E2_A1B4	Cancer	6.43387
			TCGA_E2_A1B5	Cancer	5.20429
			TCGA_E2_A1B6	Cancer	5.71175
			TCGA_E2_A1BC	Cancer	11.7381
			TCGA_E2_A1BD	Cancer	5.81211
			TCGA_BH_A1EN	Cancer	7.81731
			TCGA_BH_A1EO	Cancer	10.877
			TCGA_BH_A1ES	Cancer	18.0522
			TCGA_BH_A1ET	Cancer	17.8621
			TCGA_BH_A1EU	Cancer	14.141
			TCGA_BH_A1EV	Cancer	12.5412
			TCGA_BH_A1EW	Cancer	10.2177
			TCGA_BH_A1EX	Cancer	10.6609
			TCGA_BH_A1EY	Cancer	7.28878
			TCGA_BH_A1F0	Cancer	9.91244
			TCGA_BH_A1F2	Cancer	11.4977
			TCGA_BH_A1F5	Cancer	10.4142
			TCGA_BH_A1F6	Cancer	6.7004
			TCGA_BH_A1F8	Cancer	8.7688
			TCGA_BH_A1FB	Cancer	11.3723
			TCGA_BH_A1FC	Cancer	9.99187
			TCGA_BH_A1FD	Cancer	10.2177
			TCGA_BH_A1FE	Cancer	13.9357
			TCGA_BH_A1FG	Cancer	5.85062
			TCGA_BH_A1FH	Cancer	9.43608
			TCGA_BH_A1FJ	Cancer	14.8768
			TCGA_BH_A1FL	Cancer	13.6657
			TCGA_BH_A1FM	Cancer	7.3456
			TCGA_BH_A1FN	Cancer	8.05068
			TCGA_BH_A1FR	Cancer	9.85746
			TCGA_BH_A1FU	Cancer	13.0467
			TCGA_A2_A1FV	Cancer	15.3653
			TCGA_A2_A1FW	Cancer	16.7515
			TCGA_A2_A1FX	Cancer	12.1415
			TCGA_A2_A1FZ	Cancer	8.68461
			TCGA_A2_A1G0	Cancer	9.61154
			TCGA_A2_A1G1	Cancer	11.5076
			TCGA_A2_A1G4	Cancer	13.4696
			TCGA_A2_A1G6	Cancer	10.505
			TCGA_AQ_A1H2	Cancer	7.59199
			TCGA_AQ_A1H3	Cancer	11.2484
			TCGA_C8_A1HE	Cancer	13.2797
			TCGA_C8_A1HF	Cancer	5.62473
			TCGA_C8_A1HG	Cancer	5.42295
			TCGA_C8_A1HI	Cancer	6.03277
			TCGA_C8_A1HJ	Cancer	5.9396
			TCGA_C8_A1HK	Cancer	10.473
			TCGA_C8_A1HL	Cancer	7.17202
			TCGA_C8_A1HM	Cancer	7.28059
			TCGA_C8_A1HN	Cancer	10.0673
			TCGA_C8_A1HO	Cancer	10.4683
			TCGA_E2_A1IE	Cancer	6.13831
			TCGA_E2_A1IF	Cancer	4.82838
			TCGA_E2_A1IG	Cancer	7.57909
			TCGA_E2_A1IH	Cancer	10.3084
			TCGA_E2_A1II	Cancer	7.56881
			TCGA_E2_A1IJ	Cancer	6.46208
			TCGA_E2_A1IK	Cancer	5.03886
			TCGA_E2_A1IL	Cancer	14.885
			TCGA_E2_A1IN	Cancer	6.63903
			TCGA_E2_A1IO	Cancer	8.283
			TCGA_E2_A1IU	Cancer	10.0287
			TCGA_EW_A1IW	Cancer	15.9508
			TCGA_EW_A1IX	Cancer	10.7508
			TCGA_EW_A1IY	Cancer	12.574
			TCGA_EW_A1IZ	Cancer	5.32327
			TCGA_EW_A1J1	Cancer	7.31203
			TCGA_EW_A1J2	Cancer	11.3642
			TCGA_EW_A1J3	Cancer	9.87991
			TCGA_EW_A1J5	Cancer	11.1163
			TCGA_EW_A1J6	Cancer	3.09536
			TCGA_D8_A1J8	Cancer	15.5182
			TCGA_D8_A1J9	Cancer	8.39342
			TCGA_D8_A1JA	Cancer	11.5345
			TCGA_D8_A1JB	Cancer	7.89654
			TCGA_D8_A1JC	Cancer	8.2592
			TCGA_D8_A1JD	Cancer	8.4132
			TCGA_D8_A1JE	Cancer	11.1253
			TCGA_D8_A1JF	Cancer	10.5776
			TCGA_D8_A1JG	Cancer	10.0958
			TCGA_D8_A1JH	Cancer	10.956
			TCGA_D8_A1JI	Cancer	10.8274
			TCGA_D8_A1JJ	Cancer	8.70599
			TCGA_D8_A1JK	Cancer	4.54644
			TCGA_D8_A1JL	Cancer	11.6392
			TCGA_D8_A1JM	Cancer	4.99384
			TCGA_D8_A1JN	Cancer	11.0496
			TCGA_D8_A1JP	Cancer	5.61329
			TCGA_D8_A1JS	Cancer	5.10717
			TCGA_D8_A1JT	Cancer	4.95224
			TCGA_D8_A1JU	Cancer	9.06774
			TCGA_B6_A1KC	Cancer	12.3749
			TCGA_B6_A1KF	Cancer	10.6924
			TCGA_B6_A1KI	Cancer	6.63036
			TCGA_B6_A1KN	Cancer	13.1604
			TCGA_AO_A1KO	Cancer	10.6249
			TCGA_AO_A1KP	Cancer	7.00382
			TCGA_AO_A1KQ	Cancer	4.91914
			TCGA_AO_A1KR	Cancer	2.75879
			TCGA_AO_A1KS	Cancer	15.6502
			TCGA_AO_A1KT	Cancer	6.54686
			TCGA_E2_A1L6	Cancer	11.1139
			TCGA_E2_A1L7	Cancer	11.0458
			TCGA_E2_A1L8	Cancer	9.67495
			TCGA_E2_A1L9	Cancer	7.24685
			TCGA_E2_A1LA	Cancer	5.09581
			TCGA_E2_A1LB	Cancer	6.32327
			TCGA_E2_A1LE	Cancer	4.02739
			TCGA_E2_A1LG	Cancer	17.953
			TCGA_E2_A1LH	Cancer	3.33556
			TCGA_E2_A1LI	Cancer	9.81726
			TCGA_E2_A1LK	Cancer	5.48431
			TCGA_E2_A1LL	Cancer	6.72508
			TCGA_E2_A1LS	Cancer	5.04639
			TCGA_E9_A1N3	Cancer	9.6859
			TCGA_E9_A1N4	Cancer	14.3435
			TCGA_E9_A1N5	Cancer	8.46424
			TCGA_E9_A1N6	Cancer	9.02163
			TCGA_E9_A1N8	Cancer	8.03031
			TCGA_E9_A1N9	Cancer	12.7921
			TCGA_E9_A1NA	Cancer	4.76648
			TCGA_E9_A1NC	Cancer	2.85059
			TCGA_E9_A1ND	Cancer	7.63687
			TCGA_E9_A1NE	Cancer	9.2888
			TCGA_E9_A1NF	Cancer	4.99033
			TCGA_E9_A1NG	Cancer	9.06464
			TCGA_E9_A1NH	Cancer	10.1792
			TCGA_E9_A1NI	Cancer	7.34881
			TCGA_EW_A1OV	Cancer	6.55223
			TCGA_EW_A1OW	Cancer	8.9409
			TCGA_EW_A1OX	Cancer	9.33502
			TCGA_EW_A1OY	Cancer	6.67088
			TCGA_EW_A1OZ	Cancer	5.80855
			TCGA_EW_A1P0	Cancer	11.3643
			TCGA_EW_A1P1	Cancer	8.88176
			TCGA_EW_A1P3	Cancer	5.28133
			TCGA_EW_A1P4	Cancer	7.12968
			TCGA_EW_A1P5	Cancer	6.58079
			TCGA_EW_A1P6	Cancer	6.90524
			TCGA_EW_A1P7	Cancer	8.5749
			TCGA_EW_A1P8	Cancer	7.23822
			TCGA_EW_A1PA	Cancer	12.6143
			TCGA_EW_A1PB	Cancer	3.47024
			TCGA_EW_A1PC	Cancer	7.52533
			TCGA_EW_A1PD	Cancer	6.63645
			TCGA_EW_A1PE	Cancer	12.9005
			TCGA_EW_A1PF	Cancer	9.72127
			TCGA_EW_A1PG	Cancer	10.459
			TCGA_EW_A1PH	Cancer	7.44223
			TCGA_E9_A1QZ	Cancer	7.25219
			TCGA_E9_A1R0	Cancer	8.15903
			TCGA_E9_A1R2	Cancer	5.38068
			TCGA_E9_A1R3	Cancer	9.58322
			TCGA_E9_A1R4	Cancer	6.0684
			TCGA_E9_A1R5	Cancer	7.80014
			TCGA_E9_A1R6	Cancer	6.65757
			TCGA_E9_A1R7	Cancer	9.51931
			TCGA_E9_A1RA	Cancer	9.10788
			TCGA_E9_A1RB	Cancer	8.95776
			TCGA_E9_A1RC	Cancer	12.7967
			TCGA_E9_A1RD	Cancer	11.1106
			TCGA_E9_A1RE	Cancer	10.7423
			TCGA_E9_A1RF	Cancer	6.70642
			TCGA_E9_A1RG	Cancer	2.65218
			TCGA_E9_A1RH	Cancer	10.8581
			TCGA_E9_A1RI	Cancer	8.5333
			TCGA_D8_A1X5	Cancer	8.71242
			TCGA_D8_A1X6	Cancer	7.3489
			TCGA_D8_A1X7	Cancer	11.8716
			TCGA_D8_A1X8	Cancer	13.227
			TCGA_D8_A1X9	Cancer	11.9466
			TCGA_D8_A1XA	Cancer	12.8997
			TCGA_D8_A1XB	Cancer	8.9864
			TCGA_D8_A1XC	Cancer	11.5536
			TCGA_D8_A1XD	Cancer	18.981
			TCGA_D8_A1XF	Cancer	14.4775
			TCGA_D8_A1XG	Cancer	12.4299
			TCGA_D8_A1XJ	Cancer	10.5676
			TCGA_D8_A1XK	Cancer	9.17975
			TCGA_D8_A1XL	Cancer	3.41171
			TCGA_D8_A1XM	Cancer	13.2133
			TCGA_D8_A1XO	Cancer	10.5481
			TCGA_D8_A1XQ	Cancer	6.65155
			TCGA_D8_A1XR	Cancer	17.094
			TCGA_D8_A1XS	Cancer	9.66429
			TCGA_D8_A1XT	Cancer	7.18453
			TCGA_D8_A1XU	Cancer	5.39466
			TCGA_D8_A1XV	Cancer	8.63566
			TCGA_D8_A1XW	Cancer	9.90554
			TCGA_D8_A1XY	Cancer	9.81306
			TCGA_D8_A1XZ	Cancer	7.59923
			TCGA_D8_A1Y0	Cancer	10.7815
			TCGA_D8_A1Y1	Cancer	5.7656
			TCGA_D8_A1Y2	Cancer	5.49303
			TCGA_D8_A1Y3	Cancer	3.20802
			TCGA_BH_A201	Cancer	11.0482
			TCGA_BH_A202	Cancer	12.3476
			TCGA_BH_A203	Cancer	10.1402
			TCGA_BH_A204	Cancer	23.3223
			TCGA_BH_A208	Cancer	6.01988
			TCGA_BH_A209	Cancer	8.37611
			TCGA_E9_A226	Cancer	7.55214
			TCGA_E9_A227	Cancer	7.81301
			TCGA_E9_A228	Cancer	6.85491
			TCGA_E9_A229	Cancer	6.97846
			TCGA_E9_A22A	Cancer	5.59158
			TCGA_E9_A22B	Cancer	7.36012
			TCGA_E9_A22D	Cancer	6.35569
			TCGA_E9_A22E	Cancer	5.06285
			TCGA_E9_A22G	Cancer	5.86057
			TCGA_E9_A22H	Cancer	15.6338
			TCGA_AC_A23C	Cancer	9.69478
			TCGA_AC_A23E	Cancer	10.5884
			TCGA_AC_A23G	Cancer	6.34086
			TCGA_AC_A23H	Cancer	12.813
			TCGA_E9_A243	Cancer	8.68658
			TCGA_E9_A244	Cancer	4.90571
			TCGA_E9_A245	Cancer	6.68122
			TCGA_E9_A247	Cancer	6.2592
			TCGA_E9_A248	Cancer	17.4602
			TCGA_E9_A249	Cancer	7.95332
			TCGA_E9_A24A	Cancer	11.8897
			TCGA_AR_A24H	Cancer	17.1485
			TCGA_AR_A24K	Cancer	17.9684
			TCGA_AR_A24L	Cancer	7.20721
			TCGA_AR_A24M	Cancer	17.6463
			TCGA_AR_A24N	Cancer	10.4806
			TCGA_AR_A24O	Cancer	13.6346
			TCGA_AR_A24P	Cancer	9.20227
			TCGA_AR_A24Q	Cancer	9.54079
			TCGA_AR_A24R	Cancer	12.1793
			TCGA_AR_A24S	Cancer	10.7806
			TCGA_AR_A24T	Cancer	6.96105
			TCGA_AR_A24U	Cancer	12.1505
			TCGA_AR_A24V	Cancer	8.87321
			TCGA_AR_A24W	Cancer	11.6565
			TCGA_AR_A24X	Cancer	13.1942
			TCGA_AR_A24Z	Cancer	10.2399
			TCGA_AR_A250	Cancer	11.7592
			TCGA_AR_A251	Cancer	14.4778
			TCGA_AR_A252	Cancer	14.8869
			TCGA_AR_A254	Cancer	11.0503
			TCGA_AR_A255	Cancer	9.77324
			TCGA_AR_A256	Cancer	7.90666
			TCGA_A2_A259	Cancer	9.69829
			TCGA_A2_A25A	Cancer	11.1416
			TCGA_A2_A25B	Cancer	11.2152
			TCGA_A2_A25C	Cancer	20.8381
			TCGA_A2_A25D	Cancer	5.18613
			TCGA_A2_A25E	Cancer	6.51119
			TCGA_A2_A25F	Cancer	13.0374
			TCGA_A7_A26E	Cancer	27.3902
			TCGA_A7_A26E	Cancer	31.6053
			TCGA_A7_A26F	Cancer	13.8289
			TCGA_A7_A26G	Cancer	10.2091
			TCGA_A7_A26H	Cancer	7.25001
			TCGA_A7_A26I	Cancer	17.9877
			TCGA_A7_A26J	Cancer	16.8401
			TCGA_A7_A26J	Cancer	23.2842
			TCGA_C8_A26V	Cancer	5.41223
			TCGA_C8_A26W	Cancer	6.16129
			TCGA_C8_A26X	Cancer	6.29286
			TCGA_C8_A26Y	Cancer	8.35491
			TCGA_C8_A26Z	Cancer	12.3073
			TCGA_C8_A273	Cancer	4.00237
			TCGA_C8_A274	Cancer	10.3945
			TCGA_C8_A275	Cancer	9.85279
			TCGA_C8_A278	Cancer	7.34995
			TCGA_C8_A27A	Cancer	18.6253
			TCGA_C8_A27B	Cancer	7.89406
			TCGA_D8_A27E	Cancer	8.12289
			TCGA_D8_A27F	Cancer	9.14155
			TCGA_D8_A27G	Cancer	7.93682
			TCGA_D8_A27H	Cancer	4.89818
			TCGA_D8_A27I	Cancer	8.80268
			TCGA_D8_A27K	Cancer	12.9619
			TCGA_D8_A27L	Cancer	11.9442
			TCGA_D8_A27M	Cancer	8.77655
			TCGA_D8_A27N	Cancer	4.72148
			TCGA_D8_A27P	Cancer	14.266
			TCGA_D8_A27R	Cancer	4.9158
			TCGA_D8_A27T	Cancer	12.4377
			TCGA_D8_A27V	Cancer	11.283
			TCGA_D8_A27W	Cancer	13.1434
			TCGA_BH_A28O	Cancer	7.209
			TCGA_BH_A28Q	Cancer	11.4224
			TCGA_E9_A295	Cancer	5.91531
			TCGA_AC_A2B8	Cancer	12.007
			TCGA_AC_A2BK	Cancer	8.68167
			TCGA_AC_A2BM	Cancer	13.9078
			TCGA_GI_A2C8	Cancer	5.72282
			TCGA_GI_A2C9	Cancer	6.12078
			TCGA_GM_A2D9	Cancer	6.00559
			TCGA_GM_A2DA	Cancer	4.44293
			TCGA_GM_A2DB	Cancer	3.06063
			TCGA_GM_A2DC	Cancer	5.39158
			TCGA_GM_A2DD	Cancer	3.83336
			TCGA_GM_A2DF	Cancer	5.05662
			TCGA_GM_A2DH	Cancer	20.2561
			TCGA_GM_A2DI	Cancer	13.8095
			TCGA_GM_A2DK	Cancer	5.8409
			TCGA_GM_A2DL	Cancer	7.34287
			TCGA_GM_A2DM	Cancer	7.29473
			TCGA_GM_A2DN	Cancer	8.30087
			TCGA_GM_A2DO	Cancer	5.76561
			TCGA_AC_A2FB	Cancer	10.2949
			TCGA_AC_A2FE	Cancer	7.94787
			TCGA_AC_A2FF	Cancer	10.1843
			TCGA_AC_A2FG	Cancer	9.13355
			TCGA_AC_A2FK	Cancer	12.1155
			TCGA_AC_A2FM	Cancer	14.7717
			TCGA_AC_A2FO	Cancer	7.7015
			TCGA_EW_A2FR	Cancer	6.10322
			TCGA_EW_A2FS	Cancer	3.36075
			TCGA_EW_A2FV	Cancer	10.8186
			TCGA_EW_A2FW	Cancer	10.0396
			TCGA_B6_A2IU	Cancer	8.56315
			TCGA_E9_A2JS	Cancer	4.69117
			TCGA_E9_A2JT	Cancer	11.3085
			TCGA_A7_A2KD	Cancer	7.95559
			TCGA_BH_A2L8	Cancer	7.27651
			TCGA_AR_A2LE	Cancer	13.1824
			TCGA_AR_A2LH	Cancer	5.39217
			TCGA_AR_A2LJ	Cancer	3.76422
			TCGA_AR_A2LK	Cancer	13.9446
			TCGA_AR_A2LL	Cancer	9.72849
			TCGA_AR_A2LM	Cancer	13.1372
			TCGA_AR_A2LN	Cancer	11.3166
			TCGA_AR_A2LO	Cancer	6.75643
			TCGA_AR_A2LQ	Cancer	8.61751
			TCGA_AR_A2LR	Cancer	18.2207
			TCGA_HN_A2NL	Cancer	6.85043
			TCGA_HN_A2OB	Cancer	7.67708
			TCGA_E2_A2P5	Cancer	8.82843
			TCGA_E2_A2P6	Cancer	5.79507
			TCGA_AC_A2QH	Cancer	20.7977
			TCGA_AC_A2QI	Cancer	8.05608
			TCGA_AC_A2QJ	Cancer	1.88565
			TCGA_AC_A3BB	Cancer	6.0035
			TCGA_E2_A3DX	Cancer	8.84066
			TCGA_EW_A3E8	Cancer	4.99962
			TCGA_AC_A3EH	Cancer	10.1957
			TCGA_AC_A3HN	Cancer	8.74997
			TCGA_E9_A3HO	Cancer	5.99524
			TCGA_A7_A3IY	Cancer	3.8955
			TCGA_A7_A3IZ	Cancer	13.0621
			TCGA_A7_A3J0	Cancer	8.34377
			TCGA_A7_A3J1	Cancer	9.54475
			TCGA_A2_A3KC	Cancer	11.2439
			TCGA_A2_A3KD	Cancer	8.96217
			TCGA_C8_A3M7	Cancer	10.0021
			TCGA_C8_A3M8	Cancer	4.5686
			TCGA_GM_A3NW	Cancer	4.14161
			TCGA_GM_A3NY	Cancer	5.08179
			TCGA_AC_A3OD	Cancer	13.9337
			TCGA_E9_A3Q9	Cancer	6.40446
			TCGA_E9_A3QA	Cancer	3.96037
			TCGA_AC_A3QP	Cancer	3.53945
			TCGA_AC_A3QQ	Cancer	16.8164
			TCGA_A7_A3RF	Cancer	5.00642
			TCGA_AC_A3TM	Cancer	3.13972
			TCGA_AC_A3TN	Cancer	5.59728
			TCGA_EW_A3U0	Cancer	7.0627
			TCGA_AC_A3W5	Cancer	5.39123
			TCGA_AC_A3W6	Cancer	7.27247
			TCGA_AC_A3W7	Cancer	8.58565
			TCGA_E9_A3X8	Cancer	2.61988
			TCGA_GM_A3XG	Cancer	4.9295
			TCGA_GM_A3XL	Cancer	3.48528
			TCGA_GM_A3XN	Cancer	6.23377
			TCGA_A2_A3XS	Cancer	5.9135
			TCGA_A2_A3XT	Cancer	4.05675
			TCGA_A2_A3XU	Cancer	3.52001
			TCGA_A2_A3XV	Cancer	1.67005
			TCGA_A2_A3XW	Cancer	2.71943
			TCGA_A2_A3XX	Cancer	3.42304
			TCGA_A2_A3XY	Cancer	7.60921
			TCGA_A2_A3XZ	Cancer	5.6001
			TCGA_A2_A3Y0	Cancer	4.57819
			TCGA_AC_A3YI	Cancer	6.64478
			TCGA_AC_A3YJ	Cancer	3.77806
			TCGA_JL_A3YW	Cancer	3.67893
			TCGA_JL_A3YX	Cancer	5.41956
			TCGA_D8_A3Z5	Cancer	7.66578
			TCGA_D8_A3Z6	Cancer	7.12148
			TCGA_B6_A3ZX	Cancer	6.01833
			TCGA_B6_A400	Cancer	5.40538
			TCGA_B6_A401	Cancer	6.26132
			TCGA_B6_A402	Cancer	5.26409
			TCGA_B6_A408	Cancer	7.62427
			TCGA_B6_A409	Cancer	3.33846
			TCGA_B6_A40B	Cancer	4.57591
			TCGA_B6_A40C	Cancer	4.81288
			TCGA_EW_A423	Cancer	3.40159
			TCGA_EW_A424	Cancer	5.63831
			TCGA_A7_A425	Cancer	6.47046
			TCGA_A7_A426	Cancer	5.43378
			TCGA_BH_A42T	Cancer	3.04016
			TCGA_BH_A42U	Cancer	3.93691
			TCGA_BH_A42V	Cancer	5.64728
			TCGA_LL_A440	Cancer	6.78007
			TCGA_LL_A441	Cancer	8.70796
			TCGA_LL_A442	Cancer	11.1552
			TCGA_GM_A4E0	Cancer	5.07843
			TCGA_LQ_A4E4	Cancer	8.2243
			TCGA_A2_A4RW	Cancer	5.94041
			TCGA_A2_A4RX	Cancer	11.6439
			TCGA_A2_A4RY	Cancer	7.90817
			TCGA_A2_A4S0	Cancer	8.42391
			TCGA_A2_A4S1	Cancer	2.1963
			TCGA_A2_A4S2	Cancer	6.41148
			TCGA_A2_A4S3	Cancer	4.29457
			TCGA_A7_A4SA	Cancer	6.0734
			TCGA_A7_A4SB	Cancer	7.33781
			TCGA_A7_A4SC	Cancer	7.0427
			TCGA_A7_A4SD	Cancer	11.7747
			TCGA_A7_A4SE	Cancer	6.29377
			TCGA_A7_A4SF	Cancer	6.98208
			TCGA_D8_A4Z1	Cancer	9.32046
			TCGA_AC_A4ZE	Cancer	9.70556
			TCGA_LL_A50Y	Cancer	4.85987
			TCGA_MS_A51U	Cancer	6.77255
			TCGA_AQ_A54N	Cancer	3.2613
			TCGA_AQ_A54O	Cancer	3.41856
			TCGA_E9_A54X	Cancer	6.68969
			TCGA_E9_A54Y	Cancer	2.19845
			TCGA_A7_A56D	Cancer	1.51097
			TCGA_E2_A56Z	Cancer	6.08912
			TCGA_E2_A570	Cancer	5.87763
			TCGA_E2_A572	Cancer	2.41039
			TCGA_E2_A573	Cancer	7.05644
			TCGA_E2_A574	Cancer	2.74518
			TCGA_E2_A576	Cancer	3.72635
			TCGA_OL_A5D6	Cancer	4.08387
			TCGA_OL_A5D7	Cancer	9.94432
			TCGA_OL_A5D8	Cancer	10.0259
			TCGA_OL_A5DA	Cancer	9.26847
			TCGA_PE_A5DC	Cancer	3.86799
			TCGA_PE_A5DD	Cancer	7.56441
			TCGA_PE_A5DE	Cancer	7.78202
			TCGA_AC_A5EH	Cancer	4.97113
			TCGA_E9_A5FK	Cancer	3.57183
			TCGA_E9_A5FL	Cancer	1.63901
			TCGA_BH_A5IZ	Cancer	5.17596
			TCGA_BH_A5J0	Cancer	2.97705
			TCGA_GM_A5PV	Cancer	6.6164
			TCGA_GM_A5PX	Cancer	5.90649
			TCGA_OK_A5Q2	Cancer	5.00283
			TCGA_AR_A5QM	Cancer	6.50468
			TCGA_AR_A5QN	Cancer	8.38935
			TCGA_AR_A5QP	Cancer	4.16509
			TCGA_AR_A5QQ	Cancer	5.14786
			TCGA_OL_A5RU	Cancer	7.13283
			TCGA_OL_A5RV	Cancer	8.29354
			TCGA_OL_A5RW	Cancer	2.35398
			TCGA_OL_A5RX	Cancer	7.70287
			TCGA_OL_A5RY	Cancer	3.86255
			TCGA_OL_A5RZ	Cancer	3.94045
			TCGA_OL_A5S0	Cancer	3.91247
			TCGA_E9_A5UO	Cancer	7.37018
			TCGA_E9_A5UP	Cancer	5.13642
			TCGA_AC_A5XS	Cancer	3.05237
			TCGA_AC_A5XU	Cancer	10.08
			TCGA_LL_A5YL	Cancer	2.228
			TCGA_LL_A5YM	Cancer	2.39541
			TCGA_LL_A5YN	Cancer	3.72705
			TCGA_LL_A5YO	Cancer	4.89915
			TCGA_LL_A5YP	Cancer	5.0913
			TCGA_A7_A5ZV	Cancer	2.0073
			TCGA_A7_A5ZW	Cancer	7.52667
			TCGA_A7_A5ZX	Cancer	6.95801
			TCGA_AC_A62V	Cancer	2.92388
			TCGA_AC_A62X	Cancer	5.29224
			TCGA_AC_A62Y	Cancer	5.89307
			TCGA_OL_A66H	Cancer	5.19421
			TCGA_OL_A66I	Cancer	5.31591
			TCGA_OL_A66J	Cancer	6.74176
			TCGA_OL_A66K	Cancer	4.81698
			TCGA_OL_A66L	Cancer	2.86791
			TCGA_OL_A66N	Cancer	2.85638
			TCGA_OL_A66O	Cancer	4.12437
			TCGA_OL_A66P	Cancer	1.69733
			TCGA_LD_A66U	Cancer	3.30763
			TCGA_LL_A6FP	Cancer	4.19296
			TCGA_LL_A6FQ	Cancer	3.63659
			TCGA_LL_A6FR	Cancer	3.4858
			TCGA_E9_A6HE	Cancer	3.40646
			TCGA_AC_A6IV	Cancer	7.03059
			TCGA_AC_A6IW	Cancer	5.78581
			TCGA_AC_A6IX	Cancer	5.5188
			TCGA_AC_A6NO	Cancer	6.61335
			TCGA_BH_A6R8	Cancer	3.81847
			TCGA_BH_A6R9	Cancer	5.44111
			TCGA_EW_A6S9	Cancer	9.71984
			TCGA_EW_A6SA	Cancer	10.443
			TCGA_EW_A6SB	Cancer	4.59643
			TCGA_EW_A6SC	Cancer	10.5994
			TCGA_EW_A6SD	Cancer	11.4759
			TCGA_OL_A6VO	Cancer	10.6501
			TCGA_OL_A6VQ	Cancer	9.01929
			TCGA_OL_A6VR	Cancer	5.06405
			TCGA_A7_A6VV	Cancer	7.17521
			TCGA_A7_A6VW	Cancer	2.99347
			TCGA_A7_A6VX	Cancer	6.02895
			TCGA_A7_A6VY	Cancer	4.01452
			TCGA_S3_A6ZF	Cancer	7.21263
			TCGA_S3_A6ZG	Cancer	10.4648
			TCGA_S3_A6ZH	Cancer	5.78142
			TCGA_D8_A73U	Cancer	7.71614
			TCGA_D8_A73W	Cancer	6.93037
			TCGA_D8_A73X	Cancer	7.34614
			TCGA_LL_A73Y	Cancer	6.81129
			TCGA_LL_A73Z	Cancer	5.14746
			TCGA_LL_A740	Cancer	5.9828
			TCGA_LD_A74U	Cancer	7.72865
			TCGA_V7_A7HQ	Cancer	2.39958
			TCGA_LL_A7SZ	Cancer	2.6202
			TCGA_LL_A7T0	Cancer	2.36632
			TCGA_AQ_A7U7	Cancer	8.76871
			TCGA_AC_A7VB	Cancer	5.24935
			TCGA_AC_A7VC	Cancer	3.49108
			TCGA_LD_A7W6	Cancer	8.8102
			TCGA_W8_A86G	Cancer	5.43944
			TCGA_XX_A899	Cancer	7.474
			TCGA_XX_A89A	Cancer	6.77896
			TCGA_LL_A8F5	Cancer	1.77972
			TCGA_BH_A8FY	Cancer	3.9517
			TCGA_BH_A8FZ	Cancer	6.40964
			TCGA_BH_A8G0	Cancer	7.45121
			TCGA_C8_A8HP	Cancer	3.87557
			TCGA_C8_A8HQ	Cancer	4.79701
			TCGA_C8_A8HR	Cancer	5.55059
			TCGA_PL_A8LV	Cancer	5.04113
			TCGA_PL_A8LX	Cancer	4.12022
			TCGA_PL_A8LY	Cancer	4.81821
			TCGA_PL_A8LZ	Cancer	6.43827
			TCGA_AC_A8OP	Cancer	8.65939
			TCGA_AC_A8OQ	Cancer	5.62403
			TCGA_AC_A8OR	Cancer	5.17698
			TCGA_AC_A8OS	Cancer	10.1717
			TCGA_Z7_A8R5	Cancer	3.72915
			TCGA_Z7_A8R6	Cancer	7.51079
			TCGA_UU_A93S	Cancer	1.15265
			TCGA_OL_A97C	Cancer	4.83448
			TCGA_LL_A9Q3	Cancer	2.57136
			TCGA_5T_A9QA	Cancer	5.28245
			TCGA_LD_A9QF	Cancer	5.37905
			TCGA_E2_A9RU	Cancer	2.46016
			TCGA_S3_AA0Z	Cancer	13.9867
			TCGA_S3_AA10	Cancer	6.59347
			TCGA_S3_AA11	Cancer	6.58809
			TCGA_S3_AA12	Cancer	6.21507
			TCGA_S3_AA14	Cancer	8.16594
			TCGA_S3_AA15	Cancer	6.98834
			TCGA_S3_AA17	Cancer	4.9661
			TCGA_4H_AAAK	Cancer	6.48412
			TCGA_3C_AAAU	Cancer	7.62317
			TCGA_3C_AALI	Cancer	4.35791
			TCGA_3C_AALJ	Cancer	5.74238
			TCGA_3C_AALK	Cancer	5.89952
			TCGA_5L_AAT0	Cancer	4.48727
			TCGA_5L_AAT1	Cancer	5.43449
			TCGA_UL_AAZ6	Cancer	3.94393
			TCGA_BH_AB28	Cancer	7.17626
			TCGA_WT_AB41	Cancer	3.16069
			TCGA_WT_AB44	Cancer	3.92775
