# Supplementary material for: Alternative splicing of PBRM1 mediates resistance to PD-1 blockade therapy in renal cancer
Source: EMBO J. 2024 Oct 7;43(22):7. doi: 10.1038/s44318-024-00262-7 (PMC11574163; doi:10.1038/s44318-024-00262-7)
Supplement: Supplementary file 10 — Dataset EV6 [file 44318_2024_262_MOESM10_ESM.xlsx]

## Sheet: Dataset EV6
Dataset EV6 : Related to Fig. 2A and EV1A
	Cancer type
	UCEC	BLCA	READ	BRCA	PRAD	STAD	LUAD	LUSC	COAD	KIRP	LIHC	KICH	HNSC	KIRC
Splicing factor	Pearson correlation between mRNA levels of splicing factors and PSI values of PBRM1 E27
ACIN1	-0.0518283	0.193745	-0.130643	0.15841	-0.0283265	0.2402	0.0397915	0.0510634	-0.0555432	-0.0450115	0.0378063	-0.00830015	0.237563	-0.109173
AFF2	0.0377753	-0.0127433	-0.230138	-0.211092	-0.347821	0.0389702	-0.0607836	-0.029336	-0.102906	-0.0985587	0.00672037	-0.171751	0.0977195	0.0184807
AHNAK	-0.0297898	-0.210004	-0.32043	-0.0312347	-0.201236	-0.409856	-0.188276	-0.124435	-0.336883	-0.0193274	-0.169908	-0.199216	-0.0657176	-0.183584
AKT2	0.084801	0.0354129	0.254757	0.133745	0.189524	0.0188281	-0.0343207	0.109646	0.103428	0.0720818	-0.0154325	0.467017	0.0939399	0.246817
ATXN7	0.0971551	0.00338378	-0.142039	0.111906	0.153405	-0.0308715	0.0579928	0.0686392	-0.131499	0.0489962	-0.0151796	0.114769	0.179705	0.0794293
ATXN7L3	0.00235537	0.236828	-0.0325319	0.104296	0.145995	0.404075	0.0237172	0.0866047	0.0488552	-0.175481	0.101624	-0.539611	0.144224	-0.139489
BRDT	-0.0426071	-0.0906306	-0.0418083	0.0607693	0.0124028	0.0109316	0.0991867	0.031288	-0.113052	0.0662741	0.116985	-0.0635514	0.0620483	0.0470209
C1QBP	0.00268517	0.129004	0.247639	0.164221	0.23823	0.299521	0.0626855	0.149301	0.224425	0.144856	0.0343792	-0.27486	0.0744089	0.155792
CCNL1	0.0242788	0.106251	-0.0761295	0.0301147	0.0396576	0.22071	0.03112	0.120305	-0.069014	-0.0442764	-0.0124327	-0.0330306	0.262229	0.0353647
CCNL2	-0.0103316	0.192655	0.144022	0.0226567	0.0755094	0.218215	0.0854488	0.134755	0.0872693	-0.019492	0.172585	-0.38712	0.192041	-0.000240119
CDK12	0.0855298	0.00338176	-0.0757042	0.130708	0.135877	0.262248	0.00846065	0.0489114	-0.129933	-0.050657	0.0932062	-0.260061	0.124805	0.0203116
CELF1	0.15088	-0.0119193	-0.1509	0.270622	0.146653	0.054161	0.00114803	0.121565	-0.13156	0.0165924	-0.0235555	0.0140337	0.102099	-0.0886254
CELF2	-0.1969	-0.304559	-0.0438404	-0.284146	-0.477265	-0.580266	-0.0143276	-0.137692	-0.134162	-0.0319366	-0.163343	0.00493804	-0.142838	0.26565
CELF3	-0.0131378	0.0824404	-0.00071384	0.137119	-0.0841822	0.0578128	0.0761756	0.11724	0.0613127	-0.0119286	0.0420955	-0.00716368	0.0922111	0.0509485
CELF4	0.0465274	0.079704	-0.20341	0.0453126	-0.0785544	0.0124495	0.115968	0.150337	-0.162662	0.0058338	-2.45696e-05	0.216833	0.0486061	0.0585318
CELF5	0.0168454	0.0426245	-0.010003	0.0328807	0.101983	0.0603129	0.104227	0.00611633	0.0292184	0.115479	-0.0114887	0.269224	0.0663829	0.124365
CELF6	0.0185086	-0.0333889	-0.0926819	-0.0157091	-0.1353	-0.136722	-0.0629243	0.0443829	0.016391	0.104133	0.11227	0.234883	-0.0401842	0.120132
CIRBP	-0.0758371	0.128961	-0.198068	0.117436	0.0153766	-0.345712	0.00775729	0.0181389	-0.0543442	0.0741919	-0.0101642	0.2111	0.125856	-0.187268
CLK1	-0.0989997	0.0348866	-0.189695	0.0327066	-0.0158876	-0.0362459	0.0265294	0.074896	-0.15735	-0.0562359	0.0318243	-0.230639	0.165221	-0.0678127
CLK2	0.041731	0.204025	0.0559911	0.122696	0.061804	0.303219	0.138007	0.193744	0.0698452	-0.0824658	0.155932	-0.376609	0.282365	-0.0583806
CLK3	0.0199925	0.176632	-0.0147205	0.0980598	0.0487475	0.219588	0.0707124	0.132893	0.0368874	-0.0395187	0.0838385	0.16272	0.171372	-0.00316941
CLK4	-0.00914613	0.00428314	-0.201283	0.0328401	-0.0487883	-0.171071	-0.0161155	0.00557153	-0.180678	-0.0444194	0.032432	0.0205223	0.156971	-0.0369789
CLNS1A	0.0806598	0.171518	-0.0705968	0.167528	0.292035	0.331889	-0.0202162	0.0839516	0.129607	-0.046065	0.14344	-0.27961	0.109546	0.0566972
DAZAP1	0.0580702	0.26648	0.362116	0.11751	0.130397	0.377664	0.0169665	0.161066	0.199998	-0.133575	0.177741	-0.175426	0.277381	0.0246449
DDX17	0.0521358	0.119872	-0.122708	0.0967572	0.0551823	-0.0577006	0.0472681	0.00841038	-0.092968	0.0265656	-0.0628491	0.130946	0.148992	-0.0441638
DDX5	0.0613521	0.0672398	-0.157322	0.104122	0.109515	-0.0442921	0.0270749	0.134571	-0.12979	0.0569182	-0.0178256	-0.0989788	0.170437	-0.129556
DYRK1A	0.0895976	0.0696721	-0.129872	0.113709	0.000988943	-0.0707246	0.00260456	0.0528759	-0.189795	0.0122743	-0.110652	0.0978615	0.154146	-0.177631
EIF4A3	0.0674687	0.07469	0.141959	0.128559	0.23501	0.414939	-0.00248246	0.105668	0.144353	-0.0139935	0.0619114	-0.446431	0.0875442	-0.123643
ENY2	-0.071326	0.0285163	-0.137353	0.0596531	0.121663	0.134268	0.0470507	0.15177	-0.083008	-0.0370321	0.19176	-0.0992038	0.00981322	-0.041022
ERN1	0.0768058	-0.0174543	-0.217218	0.128622	0.221158	0.151346	0.022016	-0.0901304	-0.111773	-0.0579347	0.000421366	-0.148515	0.0135601	0.0738903
ESRP1	0.273177	0.308603	0.0274518	0.344228	0.42909	0.532386	0.291953	0.244657	0.162478	0.021813	0.0385115	0.495674	0.382621	0.248257
ESRP2	0.181762	0.290798	0.327722	0.268874	0.388943	0.562885	0.306289	0.195952	0.307135	-0.00248455	0.0180893	0.474304	0.424225	0.288228
FAM172A	0.07415	0.0504005	-0.176203	0.0265287	-0.0501294	-0.478836	-0.0356594	0.0859337	-0.135637	-0.0266846	0.00546724	-0.186696	0.115541	-0.254822
FAM50A	-0.0764032	0.00483067	-0.0174447	0.01654	0.0479428	0.212297	0.033249	0.0367028	0.10316	-0.0192968	0.238627	-0.275955	0.0390862	0.012403
FASTK	-0.0280293	0.141312	0.22561	0.0755905	0.0898922	0.249338	0.101006	0.118396	0.22572	0.0337703	0.140789	0.190993	0.159119	0.192176
FMR1	0.0665012	0.0621518	-0.192573	0.159403	-0.06507	0.154181	0.0315248	0.163754	-0.092444	-0.0925808	0.0546334	0.352663	0.223558	0.14518
FUS	-0.000656428	0.0707016	0.014044	0.131395	0.0883924	0.230608	0.0326514	0.137404	0.0734561	-0.0375047	0.0843205	0.118304	0.214679	-0.149071
FXR1	0.0133241	0.0277336	-0.197847	0.140434	0.0841079	0.121425	-0.02719	0.0367243	-0.171988	-0.0743864	0.0800533	-0.281392	-0.0431603	-0.0656699
FXR2	-0.0362022	0.0946368	-0.122159	0.231776	-0.0380531	0.0484556	0.0461641	0.0758357	-0.0783924	0.105581	0.0362663	-0.423191	-0.0264701	-0.0589684
GRSF1	0.110482	0.229585	0.0857998	0.243706	0.372262	0.347309	0.0263301	0.0992988	0.0708405	0.168553	0.0218807	0.174502	0.102147	0.261778
HABP4	-0.174964	-0.301754	-0.197357	-0.312736	-0.490495	-0.310702	-0.104769	-0.151216	-0.207975	0.197746	0.0780734	-0.329021	-0.329536	-0.114009
HMX2	-0.0285188	0.0223895	-0.125613	0.0410098	-0.139168	0.03851	0.00901986	0.0943776	0.0267586	-0.192206	0.0456227	-0.059539	0.209666	-0.0941942
HNRNPA0	0.0547616	0.171767	0.0877628	0.104576	0.179131	0.0389014	-0.083809	0.103425	0.020563	-0.100294	0.0027821	-0.0215053	0.0970617	-0.232512
HNRNPA2B1	-0.00415487	0.14452	-0.137216	0.260324	0.28525	0.469936	0.015265	0.135568	-0.00817249	0.0220187	0.140259	-0.00520028	0.185347	-0.0265289
HNRNPF	0.0562812	0.0920496	0.0699586	0.237417	0.413296	0.4439	0.034191	0.085587	0.187105	-0.0743862	-0.00101001	-0.202006	0.143434	-0.0242378
HNRNPH1	0.0637922	0.111056	0.00572614	0.180563	0.043994	0.19486	0.0543241	0.148543	-0.0418785	-0.00584695	0.0548644	-0.183266	0.209458	-0.0716334
HNRNPH2	0.0624615	0.00578887	-0.288638	0.169352	0.190347	0.126363	0.036571	0.0742602	-0.0661275	0.031544	0.0248062	0.244	0.109428	-0.0217371
HNRNPH3	-0.0428926	0.09423	-0.174914	0.0755986	-0.108125	0.07539	-0.00922439	0.0461016	-0.095443	-0.0875546	-0.0723495	-0.271547	0.083883	-0.236568
HNRNPK	0.0331055	0.100306	-0.0999805	0.299545	0.294894	0.323047	0.0536757	0.135544	0.00622311	-0.023646	0.0819323	-0.0382187	0.112096	-0.194315
HNRNPL	0.0220082	0.161249	-0.077966	0.277147	0.456308	0.407464	0.0920807	0.22564	0.0601279	-0.10982	0.0960807	-0.0728628	0.223156	-0.0865277
HNRNPLL	0.0612823	-0.0272252	-0.0674427	0.0885455	0.0946494	0.169708	0.0564713	0.0751213	-0.093819	-0.0403606	-0.0264258	-0.194584	-0.0209429	-0.0227037
HNRNPU	0.0651972	0.0609468	-0.123792	0.307201	0.240803	0.368093	0.0686321	0.153655	-0.0877876	0.00258928	0.143	-0.17813	0.197259	-0.179631
HSPA8	0.0769218	-0.0621743	0.0160071	0.120792	0.262273	0.154536	-0.0088795	-0.0234995	0.0404694	0.089707	-0.127232	-0.0894258	-0.106132	0.141256
ILDR1	0.250829	0.301664	0.131999	0.27102	0.270935	0.241559	0.211559	0.260456	0.218428	0.171878	0.00889426	0.468373	0.367402	0.333155
ILDR2	-0.0252289	-0.0410636	-0.246548	-0.0809166	-0.375952	-0.118288	-0.127259	-0.025112	-0.151923	0.0773698	-0.00239307	0.111014	-0.0210668	-0.0337452
JMJD6	-0.0143367	-0.08434	-0.0588476	-0.0332999	-0.211396	-0.0436717	-0.0325296	0.0271948	-0.0566901	-0.122324	0.109591	-0.423331	-0.045292	-0.139403
KAT2A	0.0267178	0.264673	0.229885	0.183858	0.177216	0.362309	0.100714	0.168998	0.17686	-0.0367279	0.198783	-0.253065	0.219467	0.00783653
KAT2B	0.0558261	0.0369822	-0.364649	-0.0486165	-0.0562897	-0.3259	-0.0312277	-0.0589136	-0.240419	-0.0208498	-0.115288	0.332172	0.0638763	0.0674129
KHDRBS1	0.0150802	0.0933345	-0.104965	0.17759	0.0958894	0.375532	-0.043991	0.12824	-0.0300835	-0.0434349	0.0732478	-0.27357	0.170949	-0.329606
KHDRBS2	0.0152605	0.0109297	-0.0303653	-0.120255	-0.127837	-0.418024	0.072237	0.026317	-0.246056	-0.0303315	-0.0963158	-0.45599	-0.0343164	0.0830948
KHDRBS3	9.18453e-05	-0.117129	0.0237854	-0.194578	0.176312	-0.0880131	-0.065593	-0.0893165	-0.0084724	0.154374	0.032119	0.00660323	0.00612698	-0.121973
LARP7	-0.0336602	0.123758	-0.242453	0.146269	0.174899	-0.0269567	0.011325	0.132508	-0.104175	-0.0195338	-0.0160925	0.136887	0.125608	-0.101807
LMNTD2	0.107434	0.204808	0.193821	0.223928	0.11748	0.364536	0.129495	0.101851	0.198828	0.0381286	0.14602	0.169991	0.232253	0.137392
MAGOH	-0.0733843	0.122126	0.0387669	-0.0166826	0.0289262	0.281992	0.0516139	0.176794	0.169975	-0.0898415	0.218183	-0.228729	0.164587	-0.203642
MALAT1	0.104452	-0.00364457	0.225207	0.0671998	-0.083682	-0.126326	0.0407621	0.125617	0.00593335	0.133313	-0.000264481	0.23117	0.177031	0.0552429
MBNL1	-0.104636	-0.226124	-0.317239	-0.210942	-0.349509	-0.436527	-0.0194857	-0.0149918	-0.304164	-0.102382	-0.0911502	-0.200097	0.0215688	-0.160408
MBNL2	-0.159143	-0.16459	-0.187512	-0.106199	-0.396624	-0.268219	-0.128163	-0.0897744	-0.250061	-0.0562571	-0.14271	-0.204626	-0.217607	-0.232198
MBNL3	0.123727	0.0260351	-0.0718661	-0.0908859	-0.00451919	0.208554	-0.0439073	0.0400895	-0.0120275	-0.00461253	0.16633	0.183171	0.276985	0.148616
METTL16	-0.00838226	0.0270804	-0.117668	0.181411	-0.0276839	-0.158439	0.0142094	0.00662433	-0.141691	0.0958008	0.0165795	-0.177149	0.0453224	-0.146909
METTL4	0.0562787	0.0778702	-0.155579	0.115628	-0.045287	0.141148	-0.0379444	0.0544102	-0.155608	0.0100116	-0.0482011	0.00713221	0.166456	-0.174383
MYOD1	-0.00505182	0.0631	0.0368944	-0.0137171	-0.212506	-0.051419	-4.20745e-05	0.0416868	-0.0489163	0.0142874	-0.0295025	-0.363002	-0.288028	0.0456645
NCBP1	0.0692253	0.000959284	0.00120479	0.194811	0.153084	0.256674	-0.0617761	0.0433654	0.0280894	-0.00353638	0.00202234	0.069703	0.0540497	0.00186378
NCL	-0.00686011	-0.0170577	-0.138367	0.128436	0.319154	0.440784	0.00125996	0.0668463	-0.0100814	-0.126165	0.0506605	-0.364167	0.0853905	-0.237311
NOVA1	-0.145567	-0.142052	-0.243245	0.122377	-0.351863	-0.591668	0.00626331	0.0554725	-0.368853	0.0906901	-0.144796	0.228101	-0.0033372	-0.0989328
NOVA2	-0.210896	-0.229164	-0.390965	-0.293071	-0.380801	-0.479667	-0.260434	-0.141273	-0.486761	-0.440678	-0.42616	-0.329324	-0.351232	-0.553866
NPM1	-0.031291	-0.0098463	-0.0887636	0.129937	0.214474	0.287955	0.0120798	0.0823218	0.00304805	-0.107592	0.201257	-0.230099	0.036557	-0.192682
NSRP1	-0.0555095	-0.0790119	-0.308298	0.113912	0.0165334	-0.0626184	-0.0738683	0.0673793	-0.191033	-0.0189404	-0.0272314	-0.291	0.0335008	-0.219331
NUP98	0.138711	-0.0053329	-0.0205512	0.228653	0.147278	0.277785	0.0119321	0.0465096	-0.0487334	-0.112177	0.0360577	-0.294849	0.0206115	-0.0544141
PCBP4	-0.0179252	0.0857645	0.173092	-0.0253934	-0.15386	0.0485948	0.0475362	0.0506569	0.111663	-0.0086437	0.1634	-0.13351	-0.0708651	0.0212896
PIK3R1	0.121641	-0.123624	-0.176468	-0.0875437	-0.254065	-0.390328	-0.124009	-0.0940292	-0.13703	0.0141945	-0.18646	-0.0418403	-0.156288	-0.139578
POLR2A	0.0544151	0.141098	-0.121312	0.18232	0.0537008	0.186065	0.00537659	-0.0140815	-0.0423884	0.0340072	-0.117698	0.0446658	0.069491	-0.145276
PQBP1	-0.0385715	0.135835	0.128096	0.0379509	0.101507	0.126426	0.0876495	0.18068	0.152823	-0.123754	0.163474	-0.378845	0.134998	-0.145527
PRDX6	0.049385	-0.063948	0.0102488	0.0791225	0.0828623	0.206523	0.118237	0.163906	0.0253161	0.0507536	0.0785005	0.22167	0.162523	0.188812
PRMT5	0.106468	0.0370538	0.0514101	0.254852	0.306183	0.345465	0.0191957	-0.0111381	0.098403	0.13994	0.064082	0.0752134	-0.0294501	-0.131024
PRPF19	-0.00953935	0.133601	0.187889	0.148588	0.302348	0.319971	-0.0565236	0.137311	0.199416	-0.113	0.159862	-0.171427	0.122164	-0.135813
PRX	-0.195133	-0.179189	-0.334484	-0.056768	-0.252517	-0.391744	-0.00308899	-0.0300532	-0.324725	-0.023994	-0.0625734	-0.124805	-0.127787	-0.276003
PTBP1	0.0764326	0.239868	0.337666	0.228488	0.313717	0.540833	0.0130362	0.0954781	0.193396	-0.152195	0.152467	-0.276	0.22141	-0.200586
PTBP2	-0.0216471	-0.0945499	-0.27468	-0.0102223	-0.344384	-0.515771	0.00319015	0.119605	-0.239897	-0.0268426	0.0377587	-0.12982	0.0600244	-0.167163
PTBP3	0.0485139	0.0410828	-0.09383	0.217569	0.173306	0.454262	0.00297132	-0.0457536	-0.0821348	0.0507192	0.0576519	0.105689	0.134701	0.0541964
PUF60	0.0748733	0.13088	0.204185	0.0814695	0.226549	0.317523	0.0777083	0.0917284	0.135667	-0.0483848	0.190221	-0.0937961	-0.016494	0.0509736
QKI	-0.187247	-0.32693	-0.561586	-0.348361	-0.29705	-0.580875	-0.265436	-0.299091	-0.505186	-0.0811718	-0.237987	-0.412057	-0.362963	-0.280124
RBFOX1	-0.00818971	0.050275	-0.0494139	0.00571183	-0.468031	-0.0546434	-0.102854	0.0184095	-0.120817	0.0581255	-0.0373284	-0.0461214	-0.365342	0.16929
RBFOX2	-0.267566	-0.327974	-0.446369	-0.265228	-0.43521	-0.563246	-0.29613	-0.355911	-0.359235	-0.0975279	-0.31208	-0.340204	-0.430859	-0.421728
RBFOX3	-0.16407	-0.312576	-0.171084	0.00126515	-0.574288	-0.534218	-0.0116261	0.00274256	-0.281916	0.00186694	0.0655244	-0.585611	-0.0395393	0.0224689
RBM10	0.0579155	0.140567	0.0788623	0.141666	0.156508	0.353865	0.044696	0.162732	0.131068	-0.124181	0.159346	-0.0494475	0.239097	-0.133031
RBM11	-0.00607123	0.170462	0.0999152	0.190814	0.0280493	-0.133327	0.0223702	0.0509918	-0.112854	-0.0387227	-0.0190638	0.129037	0.169376	0.1917
RBM12	0.0882288	0.0858086	-0.131884	0.197491	0.196792	0.335222	0.0279177	0.077101	-0.106067	-0.069795	-0.00365653	-0.181344	0.0647764	-0.0834287
RBM15	0.132861	0.050316	0.071172	0.0939135	0.0511252	0.300437	-0.0283209	0.0796217	-0.0665412	-0.0670376	0.165203	-0.18661	0.200824	-0.0201819
RBM15B	0.0665641	0.15261	0.104125	0.172076	0.382139	0.210681	0.0244241	0.0984304	0.0444923	0.105317	0.0959021	0.111204	0.130896	-0.176295
RBM20	-0.107015	-0.0462347	-0.224836	0.0316089	-0.188025	-0.141575	0.00625461	0.0288654	-0.306784	0.162941	-0.085856	-0.0444448	0.00574027	-0.0294258
RBM22	0.0508205	0.0680317	0.003325	0.2005	0.0208101	0.174231	-0.0469386	0.0682662	-0.0143145	-0.111779	0.109364	-0.236361	0.045413	-0.284761
RBM24	-0.143214	-0.26003	-0.101345	0.107507	-0.237553	-0.655681	-0.15418	-0.0278431	-0.169135	0.0605927	0.221074	-0.626258	-0.422394	0.0352789
RBM25	-0.0138793	0.116488	-0.200391	0.1343	0.0898139	0.12438	0.00368001	0.0939447	-0.160907	-0.0572572	-0.082158	-0.0679368	0.158759	-0.126043
RBM3	-0.0160388	-0.0280958	0.0488433	0.0103409	0.152097	0.00874721	0.109384	0.0474797	0.106267	0.00137746	0.00616197	0.120218	-0.0344806	-0.174659
RBM38	0.0918834	0.00443046	0.0714746	-0.0212063	-0.4605	-0.0581042	0.0661864	0.255231	0.00750077	-0.0149283	0.0381219	-0.252738	0.179512	0.160465
RBM39	0.0336795	0.130874	-0.0371412	0.236554	0.154426	0.315907	0.0613236	0.204011	-0.0574409	-0.051196	0.104284	-0.268348	0.221316	0.00187523
RBM4	0.0204342	0.14702	-0.233319	0.126384	0.228493	0.101551	0.0705734	0.188726	-0.141354	0.00223823	-0.0545972	0.0463694	0.0836895	-0.089289
RBM42	0.00180288	0.12727	0.329436	0.0377331	-0.0407448	0.172544	0.0451699	0.111107	0.109241	-0.0210978	0.123612	0.110491	0.167636	-0.0611669
RBM47	0.321675	0.238806	0.0688099	0.290615	0.299391	0.459193	0.249991	0.254149	0.155496	0.267313	0.000782652	0.593964	0.417428	0.316431
RBM5	-0.0376686	0.0851446	-0.0491288	0.13732	0.036545	0.00836765	0.0670483	0.0739283	-0.0196786	0.0322411	0.0492732	0.122457	0.135892	-0.0131379
RBM7	0.0628592	-0.158841	-0.230918	-0.0809245	0.116642	0.063677	-0.0514657	0.0123878	-0.12776	-0.0731155	-0.192345	-0.193185	-0.130415	-0.0543784
RBM8A	0.0243812	0.203381	-0.116399	0.214317	0.150566	0.272507	0.0887544	0.250296	-0.0437948	-0.0696656	0.104287	-0.316433	0.338081	-0.2117
RBMX	0.0165983	0.147452	0.0105296	0.275698	0.224521	0.386632	0.102978	0.227719	0.10878	-0.0267696	0.0918356	-0.102652	0.139091	-0.226849
RBMXL1	0.0815809	0.0938182	-0.220224	-0.00549295	0.0747994	0.0542095	-0.0113832	0.069606	-0.133034	-0.122565	0.0472032	-0.0891699	0.231755	-0.238427
RBMXL2	-0.0189868	0.0645515	0.0387613	-0.0558302	-0.28024	-0.0476406	-0.0799046	0.0453266	-0.0154534	0.0105561	-0.0398894	0.0251927	0.177611	0.00432259
REST	0.0853929	0.00540922	-0.25279	0.0883827	0.0921959	0.0205988	-0.0854159	-0.00472398	-0.210603	0.0323915	-0.113567	0.134291	0.0139052	-0.0341362
RNPS1	-0.0841096	0.10362	0.208021	0.158752	0.0801862	0.276407	0.00475325	0.124209	0.189571	-0.0553842	0.0950822	-0.0663356	0.128914	-0.0048735
RPS13	0.0276827	0.0645263	0.170803	0.0557223	0.10286	0.11604	0.0361132	0.0404849	0.208114	-0.0357871	0.140479	-0.337734	0.0713455	-0.142875
RPS26	-0.0238114	0.133757	0.161683	0.0466529	0.0384989	0.149719	0.0697796	0.0744747	0.252766	-0.117921	0.165789	-0.297485	0.0977596	0.0173922
RRP1B	0.0259078	0.101895	0.0574931	0.0862479	0.104566	0.257467	-0.064117	0.0732783	-0.0443992	-0.161856	-0.013378	-0.483078	0.144855	-0.228038
SAP18	-0.0107601	0.186355	0.102156	0.136266	0.0612661	0.173813	0.0779712	0.130221	0.085922	0.0816842	0.150905	0.148377	0.172996	-0.0275416
SETX	0.000789997	-0.153684	-0.30483	0.00872286	0.0419445	-0.0326212	-0.105387	-0.126636	-0.238445	0.0174466	-0.0332432	-0.0346637	-0.0275747	-0.0326242
SF1	0.0906149	0.105999	0.111161	0.186878	0.0735982	0.235329	0.0238067	0.0665967	0.135559	-0.097211	0.034427	-0.123991	0.0686222	-0.133017
SF3B3	0.0913606	0.0237236	0.209152	0.0661769	0.0688942	0.450337	0.00622824	0.0694594	0.138578	-0.0165628	0.0139992	-0.126217	0.103313	-0.0783914
SF3B4	0.0141355	0.199816	0.222302	0.137672	0.0909238	0.341986	0.0833885	0.162435	0.124728	-0.158304	0.182628	-0.369442	0.180313	-0.120184
SF3B5	0.0405273	0.153681	0.315536	0.0138639	0.0176325	0.252329	0.0232353	0.107243	0.225409	0.0182302	0.0672596	0.0594331	0.0836343	-0.0116123
SFSWAP	-0.037385	0.144358	0.00269168	0.116646	-0.0712615	0.222178	-0.037487	0.124285	-0.0658403	-0.160307	0.0747663	-0.233104	0.224784	-0.0355989
SGF29	-0.0699659	0.134654	0.128658	0.109765	-0.13237	-0.220882	0.0376627	0.126367	0.127602	0.00459268	0.112611	0.0271873	0.153715	-0.172552
SLC38A2	-0.0554764	0.0386992	-0.264435	-0.055443	-0.0359824	-0.0342437	-0.189794	-0.0935701	-0.254511	-0.133339	-0.048225	-0.113148	-0.139429	-0.198993
SLC39A5	0.0757369	0.0118661	0.276219	0.0723029	-0.0316096	0.105709	0.044283	0.0832004	0.222613	0.151129	0.113397	0.0430996	0.0864523	-0.0824682
SLIRP	-0.0320165	0.114391	0.194519	0.074059	0.0495871	0.161091	0.0776183	0.163614	0.138312	0.0107806	0.0899357	0.0116251	0.104678	-0.0544768
SMN1	-0.030654	0.115622	-0.0678799	0.127666	0.0847076	0.17689	0.0197781	0.150953	0.00374764	-0.173247	0.225969	-0.394882	0.0897632	-0.118498
SNRNP70	-0.00799632	0.202572	0.214648	0.0826247	0.0915738	0.233026	0.0368511	0.1248	0.150351	-0.0346473	0.14288	-0.0528463	0.230902	0.017155
SNW1	-0.0267567	0.000490471	-0.239095	0.195561	0.10515	0.245797	-0.0456361	0.0416774	-0.0854667	-0.0417309	-0.0654984	-0.10817	-0.00226044	-0.303798
SON	0.0946132	0.0673838	-0.209613	0.122993	0.127454	0.0218226	-0.00254192	-0.032858	-0.238632	-0.000799732	-0.101871	-0.0985548	0.0918292	-0.13194
SRRM1	0.0653746	0.164026	-0.110975	0.136985	0.0453655	0.135899	0.0794315	0.138994	-0.0802086	-0.00130425	0.0291913	-0.116562	0.193412	-0.0302278
SRRM4	0.0271145	0.0875391	0.0292004	0.0754293	-0.0628873	0.0168685	0.0712958	0.0469022	-0.0738925	0.132354	0.0441034	-0.0738038	0.100595	0.0135766
SRSF1	0.0430639	0.24365	-0.086341	0.216	0.321523	0.469025	-0.00337483	0.16884	-0.0409171	-0.036028	0.0823567	-0.152347	0.232876	-0.139174
SRSF10	0.0296675	0.159462	-0.134823	0.215049	0.160133	0.344276	0.0854512	0.145874	-0.0658164	-0.0732886	-0.018313	-0.184078	0.183459	-0.0955427
SRSF12	-0.0270436	-0.092443	-0.331464	-0.0846604	0.121735	-0.140563	0.00743494	0.0501826	-0.25993	0.118119	0.113942	0.073823	0.0958214	-0.144973
SRSF2	-0.00441124	0.190809	-0.00787205	0.164321	0.228646	0.377292	0.0396529	0.190779	0.0634603	-0.0725482	0.0580506	-0.401351	0.21253	-0.0449422
SRSF3	0.015526	0.167989	0.014671	0.182674	0.0648282	0.380932	0.0774474	0.209443	0.0249397	-0.0958529	0.0681827	-0.3497	0.217832	-0.330881
SRSF4	-0.119391	0.11539	-0.137374	0.0106026	-0.208423	0.0971692	-0.00260201	0.0850945	-0.0733245	-0.058507	0.0634963	-0.218336	0.128256	-0.223999
SRSF5	-0.0179791	0.158904	-0.103549	0.116643	0.137614	-0.140537	0.00872545	0.0752578	-0.0162514	0.0792894	0.0187623	0.285217	0.225251	-0.0839821
SRSF6	0.0471922	0.24271	0.131794	0.237969	0.31573	0.359519	0.149718	0.219273	0.102551	-0.038545	0.0151475	-0.0951884	0.224325	-0.0453004
SRSF7	0.0672807	0.208249	0.168012	0.188536	0.106702	0.3737	0.111145	0.194564	0.157843	-0.157625	0.0824143	-0.491037	0.224308	-0.102205
SRSF9	0.0702815	0.130758	0.154402	0.209282	0.358943	0.465285	0.0428535	0.0772302	0.170931	-0.113909	0.0100287	0.121732	0.174737	0.0355192
SUPT7L	0.037917	0.0791084	-0.0401641	0.0894682	0.0694103	0.0994362	0.0382793	0.136001	-0.125836	-0.0552298	0.0890265	-0.298097	0.066906	0.02178
TADA1	0.066095	0.106262	0.00335944	0.254643	0.205514	0.356023	0.184385	0.230156	0.0181393	0.0314602	0.114037	0.0356052	0.219855	0.10797
TADA2B	0.0778542	0.183846	-0.10586	0.151193	0.177194	-0.0341703	0.12625	0.0263846	0.0231389	0.109428	-0.0370123	0.519929	0.0834208	0.142246
TADA3	-0.0873016	0.158308	0.0679773	0.0769648	0.123079	0.0507597	-0.00271006	0.0709841	0.0571996	0.0877762	0.0185883	0.268052	0.0373406	0.0672476
TAF10	-0.0335032	0.131186	0.286932	0.115883	0.0609073	0.137263	0.0400484	0.110123	0.236329	-0.116878	0.169508	-0.23044	0.110657	0.283735
TAF12	-0.141247	0.0210813	-0.144995	0.0194277	0.0219393	0.162053	-0.0156674	0.0640995	-0.0132251	-0.119774	0.221772	-0.381724	0.0637397	-0.240051
TAF5L	0.141424	0.037643	0.0354185	0.194992	0.0477349	0.234505	0.136999	0.140241	0.0595124	-0.132612	0.0865162	-0.307276	0.146066	-0.227284
TAF6L	0.034139	0.199882	0.261429	0.0961826	0.316372	0.308347	0.0298418	0.161904	0.145599	0.0853098	0.0958683	-0.0984383	0.207821	0.11189
TAF9	0.0565079	0.0248971	0.0239895	0.184933	0.152903	0.159538	0.0391645	0.175532	0.149036	-0.0340753	0.243101	-0.252961	0.00752514	0.00927797
THRAP3	0.0805563	-0.0193775	-0.201932	0.180005	0.244813	0.0670896	0.0120818	0.0592209	-0.133394	-0.0317604	0.0141186	-0.0507856	0.0718501	-0.13765
TIA1	-0.0233881	0.124515	-0.163335	0.0679451	0.103931	0.0976396	0.0543837	0.153548	-0.0811245	-0.00701659	-0.00359124	-0.339859	0.125863	0.0436881
TMBIM6	0.158837	0.254427	0.0453422	0.238899	0.263246	0.342006	0.211502	0.0034884	0.19429	0.0337003	0.0543717	0.47634	0.083464	0.214492
TRA2A	-0.0568865	0.206421	-0.208541	0.105554	0.119917	0.187685	0.116614	0.120154	-0.0816914	-0.121866	0.015154	-0.222761	0.211931	-0.0180647
TRA2B	0.0698574	0.0859495	0.0885889	0.173915	0.0438328	0.357478	0.00956256	0.0873862	0.0052514	0.0408131	-0.028305	-0.154108	0.2222	-0.142109
TRRAP	0.0598436	0.00520244	-0.0100426	0.0743536	0.170511	0.217154	0.00682997	-0.00323892	-0.0935526	0.00221796	0.00919616	0.124403	0.0157813	0.0972189
U2AF2	0.0760429	0.198538	0.243341	0.170978	0.276247	0.307082	0.0615074	0.220639	0.180095	-0.120207	0.176639	0.185412	0.179399	-0.0523027
USP22	-0.0326675	0.0644182	-0.0458877	0.0615546	0.285728	-0.0450696	-0.0399837	0.0286914	-0.0878566	0.120986	0.0539453	-0.211229	-0.0916069	-0.0789127
WDR77	0.0733015	0.238651	0.341304	0.066106	0.191332	0.38968	0.0749714	0.145573	0.248806	-0.128685	0.144177	-0.109923	0.222278	0.191415
WTAP	-0.02212	-0.0901997	-0.205626	0.0505963	0.0797626	0.171525	-0.0615997	-0.00972073	-0.101656	-0.220024	-0.0194644	-0.218934	0.0128793	-0.105988
YTHDC1	0.0364594	0.193256	-0.218207	0.230285	0.0237415	0.204547	0.0256151	0.149705	-0.109596	0.0445313	-0.028287	0.0316224	0.230453	-0.139784
ZBTB7A	0.0249973	0.14578	0.183203	0.118528	-0.0530769	-0.01978	-0.0730366	-0.0313478	0.0698847	-0.012358	-0.00782963	0.018951	0.347942	-0.0869268
ZC3H10	0.00497549	0.027771	-0.318989	0.161594	-0.054935	-0.213593	0.0729792	0.0748921	-0.233242	-0.0498743	0.0980598	-0.16968	-0.0154603	-0.151572
ZFP64	0.130796	0.00082907	0.171476	0.155917	0.217913	0.298908	-0.00102676	0.0897456	0.0787159	-0.0110979	0.0719066	0.332666	0.178855	0.086276
ZPR1	0.0263359	0.055253	0.0524931	-0.00619122	-0.0838599	0.376462	-0.0902625	0.104155	0.115264	-0.0806217	0.0399832	-0.169303	-0.0227946	-0.111261
