# Supplementary material for: Alternative splicing of PBRM1 mediates resistance to PD-1 blockade therapy in renal cancer
Source: EMBO J. 2024 Oct 7;43(22):7. doi: 10.1038/s44318-024-00262-7 (PMC11574163; doi:10.1038/s44318-024-00262-7)
Supplement: Supplementary file 11 — Dataset EV7 [file 44318_2024_262_MOESM11_ESM.xlsx]

## Sheet: Dataset EV7
Dataset EV7 : Related to Fig. 2B and EV1B
Cancer type : UCEC					Cancer type : BLCA					Cancer type : BRCA					Cancer type : READ					Cancer type : PRAD
TCGA dataset	Samply type	PBRM1 E27 PSI	RBFOX2 FPKM		TCGA dataset	Samply type	PBRM1 E27 PSI	RBFOX2 FPKM		TCGA dataset	Samply type	PBRM1 E27 PSI	RBFOX2 FPKM		TCGA dataset	Samply type	PBRM1 E27 PSI	RBFOX2 FPKM		TCGA dataset	Samply type	PBRM1 E27 PSI	RBFOX2 FPKM
TCGA_AX_A1CI	Normal	1	14.7427		TCGA_GC_A6I3	Normal	1	5.16337		TCGA_BH_A18V	Normal	1	9.50102		TCGA_AF_5654	Normal	0.8984	6.17599		TCGA_G9_6356	Normal	1	8.38419
TCGA_DI_A2QY	Normal	1	6.18166		TCGA_GD_A2C5	Normal	0.9301	9.51046		TCGA_BH_A18U	Normal	0.9061	18.2708		TCGA_AF_3400	Normal	0.8682	5.65903		TCGA_G9_6363	Normal	0.9394	9.74592
TCGA_AX_A1CK	Normal	0.9084	11.4334		TCGA_K4_A54R	Normal	0.8978	7.89123		TCGA_BH_A1FC	Normal	0.8762	13.3932		TCGA_AG_3725	Normal	0.859	4.87796		TCGA_G9_6362	Normal	0.9324	6.11308
TCGA_FL_A1YM	Normal	0.8973	22.8557		TCGA_BT_A2LB	Normal	0.8705	7.93828		TCGA_E2_A1LB	Normal	0.8727	16.7749		TCGA_AG_3742	Normal	0.7481	14.4436		TCGA_G9_6496	Normal	0.9311	11.2493
TCGA_AJ_A2QL	Normal	0.8872	8.69076		TCGA_K4_A3WV	Normal	0.8561	11.3613		TCGA_BH_A0BT	Normal	0.8673	18.2568		TCGA_AG_3731	Normal	0.7177	11.3512		TCGA_EJ_7782	Normal	0.8731	9.74624
TCGA_AJ_A3NH	Normal	0.86	11.8748		TCGA_BT_A2LA	Normal	0.8331	7.91213		TCGA_BH_A0E1	Normal	0.8606	12.7112		TCGA_AF_2691	Normal	0.6854	9.60446		TCGA_EJ_7789	Normal	0.8678	11.5283
TCGA_AX_A1CF	Normal	0.8	12.3992		TCGA_GD_A3OP	Normal	0.7983	9.66251		TCGA_BH_A1FN	Normal	0.8562	17.882		TCGA_AH_6643	Normal	0.626	10.5117		TCGA_EJ_7327	Normal	0.8655	9.89215
TCGA_AX_A2HD	Normal	0.6805	13.4629		TCGA_GD_A3OQ	Normal	0.733	17.6747		TCGA_BH_A0DK	Normal	0.8487	14.7933		TCGA_AF_2689	Normal	0.5935	10.2193		TCGA_CH_5768	Normal	0.8588	12.6968
TCGA_FL_A1YQ	Normal	0.6747	14.3495		TCGA_GC_A3BM	Normal	0.7314	15.3221		TCGA_BH_A0DZ	Normal	0.8474	11.5303		TCGA_AF_2692	Normal	0.5589	16.3859		TCGA_CH_5769	Normal	0.854	8.50809
TCGA_BG_A3PP	Normal	0.6605	19.9554		TCGA_K4_A5RI	Normal	0.6563	8.90256		TCGA_BH_A0DP	Normal	0.8473	19.1734		TCGA_AF_3913	Cancer	1	5.13141		TCGA_EJ_7321	Normal	0.8486	12.9091
TCGA_AX_A2HA	Normal	0.6213	11.5841		TCGA_BT_A20W	Normal	0.5974	17.2284		TCGA_BH_A0AY	Normal	0.8437	16.1387		TCGA_AG_3574	Cancer	1	5.00011		TCGA_HC_8262	Normal	0.8365	12.1017
TCGA_FL_A1YH	Normal	0.6162	6.02598		TCGA_BT_A20U	Normal	0.4502	6.12408		TCGA_BH_A1FU	Normal	0.8237	19.8026		TCGA_AG_3575	Cancer	1	5.79972		TCGA_J4_A83J	Normal	0.8353	12.7879
TCGA_FL_A1YU	Normal	0.5525	17.0496		TCGA_GC_A3WC	Normal	0.3418	17.4915		TCGA_BH_A1F8	Normal	0.819	18.3746		TCGA_AG_3581	Cancer	1	4.19023		TCGA_G9_6342	Normal	0.8322	8.00647
TCGA_FL_A1YV	Normal	0.4648	17.0152		TCGA_BT_A20N	Normal	0.2738	21.806		TCGA_BH_A18S	Normal	0.8149	13.4115		TCGA_AG_3582	Cancer	1	10.5346		TCGA_CH_5767	Normal	0.8253	13.576
TCGA_FL_A1YL	Normal	0.4604	21.9531		TCGA_CU_A0YR	Normal	0.195	23.1324		TCGA_E2_A1LH	Normal	0.8138	15.786		TCGA_AG_3583	Cancer	1	2.70756		TCGA_HC_7737	Normal	0.8149	10.2044
TCGA_FL_A1YF	Normal	0.361	17.1704		TCGA_BL_A13J	Normal	0.166	20.8424		TCGA_BH_A0HA	Normal	0.7979	21.0403		TCGA_AG_3584	Cancer	1	6.39343		TCGA_EJ_7317	Normal	0.8064	11.3796
TCGA_AX_A0J0	Normal	0.3308	22.2904		TCGA_CU_A0YN	Normal	0.1528	26.3511		TCGA_BH_A0BC	Normal	0.7931	15.8897		TCGA_AG_3591	Cancer	1	4.89779		TCGA_CH_5761	Normal	0.7949	10.7332
TCGA_BK_A13C	Normal	0.3243	31.9297		TCGA_BT_A20Q	Normal	0.1314	22.8687		TCGA_BH_A0DV	Normal	0.7882	16.8021		TCGA_AG_3598	Cancer	1	5.70794		TCGA_EJ_7784	Normal	0.7919	14.1086
TCGA_BK_A4ZD	Normal	0.3059	41.8165		TCGA_BT_A20R	Normal	0.1264	20.4481		TCGA_BH_A0BW	Normal	0.7836	15.5639		TCGA_AG_3609	Cancer	1	5.21094		TCGA_HC_7742	Normal	0.7797	10.7955
TCGA_AX_A0IZ	Normal	0.2863	25.0624		TCGA_2F_A9KT	Cancer	1	18.6394		TCGA_BH_A0BA	Normal	0.7813	17.2566		TCGA_AG_3611	Cancer	1	4.59264		TCGA_HC_8260	Normal	0.7624	12.5033
TCGA_FL_A1YN	Normal	0.261	20.856		TCGA_2F_A9KW	Cancer	1	10.3578		TCGA_BH_A0DT	Normal	0.7802	20.0148		TCGA_AG_3726	Cancer	1	6.46945		TCGA_HC_7740	Normal	0.7551	8.34842
TCGA_AJ_A3NE	Normal	0.2459	22.8262		TCGA_4Z_AA7W	Cancer	1	4.62127		TCGA_BH_A0BS	Normal	0.7773	15.2313		TCGA_AG_3882	Cancer	1	4.59822		TCGA_HC_7819	Normal	0.7418	13.0313
TCGA_FL_A1YG	Normal	0.2239	27.6542		TCGA_4Z_AA81	Cancer	1	5.79839		TCGA_E2_A1L7	Normal	0.7751	15.2271		TCGA_AG_3883	Cancer	1	4.26543		TCGA_HC_7211	Normal	0.7167	5.81109
TCGA_BG_A2AD	Normal	0.2081	17.6396		TCGA_BT_A20V	Cancer	1	10.2824		TCGA_E9_A1N4	Normal	0.7686	16.1057		TCGA_AG_3885	Cancer	1	2.73892		TCGA_HC_8258	Normal	0.7143	6.89056
TCGA_FL_A1YT	Normal	0.2043	22.839		TCGA_BT_A2LA	Cancer	1	22.4364		TCGA_BH_A0C3	Normal	0.7679	21.767		TCGA_AG_3887	Cancer	1	5.94986		TCGA_EJ_7794	Normal	0.6811	18.5598
TCGA_AX_A2HC	Normal	0.1761	22.1421		TCGA_C4_A0EZ	Cancer	1	20.7851		TCGA_BH_A0DH	Normal	0.7675	13.2008		TCGA_AG_3890	Cancer	1	6.60055		TCGA_EJ_7793	Normal	0.6728	14.1933
TCGA_FL_A1YI	Normal	0.168	18.6985		TCGA_CF_A47T	Cancer	1	5.86416		TCGA_BH_A1EW	Normal	0.7661	17.1794		TCGA_AG_3892	Cancer	1	6.09958		TCGA_EJ_7792	Normal	0.6717	15.9148
TCGA_DI_A2QU	Normal	0.1646	29.7784		TCGA_CF_A47V	Cancer	1	5.94359		TCGA_BH_A1FE	Normal	0.7653	22.8125		TCGA_AG_3896	Cancer	1	6.67207		TCGA_HC_7747	Normal	0.6684	7.21939
TCGA_AX_A05Y	Normal	0.1625	24.8388		TCGA_CF_A47W	Cancer	1	4.52659		TCGA_BH_A208	Normal	0.7628	18.585		TCGA_AG_3898	Cancer	1	6.95761		TCGA_EJ_7331	Normal	0.651	16.896
TCGA_E6_A1M0	Normal	0.1366	28.5562		TCGA_CF_A5U8	Cancer	1	4.70097		TCGA_BH_A0BJ	Normal	0.7622	22.7168		TCGA_AG_3999	Cancer	1	5.60521		TCGA_EJ_7125	Normal	0.6376	7.31627
TCGA_BG_A3EW	Normal	0.1191	19.0725		TCGA_CF_A5UA	Cancer	1	5.41968		TCGA_E9_A1N9	Normal	0.7618	14.9238		TCGA_AG_4007	Cancer	1	4.55112		TCGA_G9_6365	Normal	0.6335	8.98221
TCGA_FL_A3WE	Normal	0.1084	14.7207		TCGA_CF_A8HY	Cancer	1	5.19555		TCGA_E9_A1ND	Normal	0.7539	9.02473		TCGA_AG_4008	Cancer	1	8.01744		TCGA_EJ_7314	Normal	0.618	18.1555
TCGA_BK_A0CB	Normal	0.0411	31.7648		TCGA_CU_A3YL	Cancer	1	10.2013		TCGA_BH_A0DQ	Normal	0.7518	19.44		TCGA_AG_A008	Cancer	1	8.63091		TCGA_EJ_7786	Normal	0.613	21.2927
TCGA_AX_A2H8	Normal	0.0406	29.7227		TCGA_CU_A5W6	Cancer	1	7.62386		TCGA_E9_A1N5	Normal	0.7477	20.6345		TCGA_AG_A00C	Cancer	1	5.65473		TCGA_EJ_7115	Normal	0.606	11.0107
TCGA_AJ_A3NC	Normal	0	28.3432		TCGA_DK_A1A7	Cancer	1	5.17557		TCGA_BH_A0BV	Normal	0.744	19.0657		TCGA_AG_A00Y	Cancer	1	6.48975		TCGA_G9_6351	Normal	0.5921	9.00444
TCGA_2E_A9G8	Cancer	1	2.61289		TCGA_DK_A1AE	Cancer	1	7.23549		TCGA_BH_A0AZ	Normal	0.7367	21.2008		TCGA_AG_A011	Cancer	1	6.70865		TCGA_HC_8259	Normal	0.5893	12.6916
TCGA_5S_A9Q8	Cancer	1	4.97599		TCGA_DK_A2I1	Cancer	1	5.49029		TCGA_BH_A0H5	Normal	0.7353	18.94		TCGA_AG_A014	Cancer	1	5.26103		TCGA_G9_6384	Normal	0.5664	11.1494
TCGA_A5_A0G2	Cancer	1	4.20204		TCGA_DK_A3IS	Cancer	1	6.73975		TCGA_AC_A2FM	Normal	0.7279	8.14258		TCGA_AG_A015	Cancer	1	8.11137		TCGA_EJ_7797	Normal	0.5616	14.6148
TCGA_A5_A0G5	Cancer	1	6.06237		TCGA_DK_A6AW	Cancer	1	3.71148		TCGA_AC_A2FF	Normal	0.7278	20.6596		TCGA_AG_A016	Cancer	1	5.74647		TCGA_EJ_7315	Normal	0.5396	20.2571
TCGA_A5_A0GG	Cancer	1	9.17178		TCGA_DK_A6B0	Cancer	1	5.29458		TCGA_BH_A18N	Normal	0.7215	16.0865		TCGA_AG_A01J	Cancer	1	6.01494		TCGA_G9_6333	Normal	0.5314	12.6068
TCGA_A5_A0GH	Cancer	1	15.474		TCGA_DK_AA6Q	Cancer	1	9.05259		TCGA_BH_A1EV	Normal	0.7136	21.2791		TCGA_AG_A01L	Cancer	1	5.65427		TCGA_EJ_7330	Normal	0.5079	17.7887
TCGA_A5_A0GU	Cancer	1	6.72381		TCGA_DK_AA75	Cancer	1	4.44359		TCGA_A7_A13F	Normal	0.7109	14.9004		TCGA_AG_A01W	Cancer	1	7.46895		TCGA_HC_7738	Normal	0.5048	10.797
TCGA_A5_A0GX	Cancer	1	9.42142		TCGA_E5_A2PC	Cancer	1	7.27934		TCGA_BH_A18L	Normal	0.7089	15.6994		TCGA_AG_A020	Cancer	1	4.47617		TCGA_EJ_7781	Normal	0.5028	24.0817
TCGA_A5_A0R6	Cancer	1	8.19473		TCGA_E7_A3Y1	Cancer	1	6.18624		TCGA_BH_A1F6	Normal	0.7082	20.9583		TCGA_AG_A025	Cancer	1	7.83672		TCGA_HC_7745	Normal	0.4954	13.9327
TCGA_A5_A0R7	Cancer	1	8.63127		TCGA_E7_A4IJ	Cancer	1	8.11178		TCGA_BH_A0DG	Normal	0.7055	22.4895		TCGA_AG_A026	Cancer	1	6.49441		TCGA_EJ_7328	Normal	0.4206	20.3966
TCGA_A5_A0R9	Cancer	1	5.8009		TCGA_E7_A4XJ	Cancer	1	6.55689		TCGA_BH_A0DO	Normal	0.7047	19.8773		TCGA_AG_A02X	Cancer	1	7.50103		TCGA_EJ_7785	Normal	0.4076	15.9721
TCGA_A5_A0VP	Cancer	1	6.01744		TCGA_E7_A678	Cancer	1	6.53449		TCGA_A7_A0CH	Normal	0.7036	12.0325		TCGA_AG_A032	Cancer	1	6.24766		TCGA_G9_6499	Normal	0.3897	8.91133
TCGA_A5_A1OF	Cancer	1	6.57758		TCGA_E7_A7DU	Cancer	1	8.35369		TCGA_E9_A1NA	Normal	0.7032	14.1416		TCGA_AG_A036	Cancer	1	8.55911		TCGA_HC_7752	Normal	0.3764	15.7587
TCGA_A5_A1OG	Cancer	1	6.32567		TCGA_E7_A85H	Cancer	1	9.83775		TCGA_BH_A0AU	Normal	0.7018	17.725		TCGA_DC_5337	Cancer	1	3.43275		TCGA_G9_6348	Normal	0.3207	13.7689
TCGA_A5_A2K2	Cancer	1	6.2879		TCGA_E7_A8O8	Cancer	1	4.39528		TCGA_BH_A0BZ	Normal	0.6981	14.6029		TCGA_DY_A1DD	Cancer	1	5.50358		TCGA_EJ_7123	Normal	0.2845	23.5088
TCGA_A5_A2K7	Cancer	1	6.50023		TCGA_FD_A43S	Cancer	1	5.66929		TCGA_BH_A0C0	Normal	0.6934	20.1601		TCGA_EF_5830	Cancer	1	4.99379		TCGA_EJ_A8FO	Normal	0.2462	15.7305
TCGA_AJ_A3BD	Cancer	1	4.89484		TCGA_FD_A5BS	Cancer	1	4.79508		TCGA_A7_A0CE	Normal	0.688	12.562		TCGA_EI_6881	Cancer	1	4.79712		TCGA_EJ_7783	Normal	0.165	22.8743
TCGA_AJ_A3BG	Cancer	1	5.68663		TCGA_FD_A5BV	Cancer	1	7.15987		TCGA_E2_A15M	Normal	0.6806	15.903		TCGA_G5_6641	Cancer	1	4.02555		TCGA_2A_A8W1	Cancer	1	9.06622
TCGA_AJ_A3BI	Cancer	1	1.40429		TCGA_FD_A5BY	Cancer	1	8.03793		TCGA_E2_A153	Normal	0.6802	16.0925		TCGA_AH_6643	Cancer	0.9737	7.23147		TCGA_CH_5741	Cancer	1	5.93199
TCGA_AJ_A3OJ	Cancer	1	8.1871		TCGA_FD_A62N	Cancer	1	5.04659		TCGA_BH_A209	Normal	0.6781	17.0728		TCGA_DC_6157	Cancer	0.9733	8.49092		TCGA_EJ_5521	Cancer	1	5.30058
TCGA_AJ_A3TW	Cancer	1	5.05406		TCGA_FJ_A3ZE	Cancer	1	6.75556		TCGA_E9_A1N6	Normal	0.6671	15.1027		TCGA_CI_6622	Cancer	0.9722	6.3916		TCGA_EJ_7312	Cancer	1	4.27454
TCGA_AJ_A8CT	Cancer	1	5.94286		TCGA_G2_A2EJ	Cancer	1	9.90699		TCGA_BH_A0B3	Normal	0.6657	18.862		TCGA_F5_6861	Cancer	0.9713	8.53804		TCGA_EJ_7325	Cancer	1	2.4803
TCGA_AJ_A8CV	Cancer	1	5.85213		TCGA_G2_A2EK	Cancer	1	10.8877		TCGA_GI_A2C9	Normal	0.6622	15.7316		TCGA_AF_A56K	Cancer	0.9677	8.43301		TCGA_EJ_8469	Cancer	1	9.30179
TCGA_AP_A052	Cancer	1	6.95527		TCGA_G2_AA3D	Cancer	1	10.5576		TCGA_BH_A0DL	Normal	0.6598	19.2742		TCGA_CL_5917	Cancer	0.9654	8.04473		TCGA_EJ_A46D	Cancer	1	8.87974
TCGA_AP_A05D	Cancer	1	4.0297		TCGA_GU_A763	Cancer	1	3.92408		TCGA_BH_A18Q	Normal	0.6546	23.1281		TCGA_AG_4015	Cancer	0.965	5.49444		TCGA_EJ_A65G	Cancer	1	5.79918
TCGA_AP_A05J	Cancer	1	2.43305		TCGA_GU_A767	Cancer	1	8.27041		TCGA_BH_A0B7	Normal	0.6485	19.7246		TCGA_EI_6510	Cancer	0.9634	7.29925		TCGA_EJ_A6RA	Cancer	1	6.51217
TCGA_AP_A05N	Cancer	1	8.56913		TCGA_GU_AATO	Cancer	1	4.47454		TCGA_BH_A203	Normal	0.6466	20.2101		TCGA_AG_3592	Cancer	0.9633	6.18638		TCGA_FC_A4JI	Cancer	1	6.02869
TCGA_AP_A05O	Cancer	1	4.72555		TCGA_K4_A5RJ	Cancer	1	2.74533		TCGA_BH_A1FM	Normal	0.6445	20.47		TCGA_AG_3727	Cancer	0.9625	5.73201		TCGA_G9_6354	Cancer	1	4.03928
TCGA_AP_A0LG	Cancer	1	8.95633		TCGA_KQ_A41N	Cancer	1	8.8528		TCGA_E9_A1NG	Normal	0.6428	12.9681		TCGA_EI_6509	Cancer	0.9615	8.33457		TCGA_HC_8216	Cancer	1	6.57518
TCGA_AP_A0LJ	Cancer	1	6.26686		TCGA_KQ_A41O	Cancer	1	8.00998		TCGA_BH_A1FD	Normal	0.6334	13.3846		TCGA_CL_4957	Cancer	0.9606	4.04213		TCGA_HC_A6AL	Cancer	1	3.59846
TCGA_AP_A0LO	Cancer	1	5.10251		TCGA_KQ_A41R	Cancer	1	7.94969		TCGA_A7_A13G	Normal	0.6318	14.0324		TCGA_CI_6623	Cancer	0.9583	7.0368		TCGA_HC_A6AO	Cancer	1	3.08464
TCGA_AP_A0LS	Cancer	1	5.31743		TCGA_LC_A66R	Cancer	1	8.30843		TCGA_BH_A1FJ	Normal	0.6306	16.5273		TCGA_DC_6160	Cancer	0.9578	5.08574		TCGA_HC_A6AQ	Cancer	1	4.58889
TCGA_AP_A0LT	Cancer	1	6.1384		TCGA_PQ_A6FN	Cancer	1	4.85063		TCGA_BH_A1EU	Normal	0.6294	21.7516		TCGA_G5_6235	Cancer	0.9568	5.37663		TCGA_J4_A67K	Cancer	1	3.31317
TCGA_AP_A1DM	Cancer	1	8.7774		TCGA_S5_A6DX	Cancer	1	5.8976		TCGA_BH_A0H7	Normal	0.6214	13.5577		TCGA_EI_6883	Cancer	0.9565	5.84967		TCGA_J4_A67M	Cancer	1	5.49235
TCGA_AP_A1DO	Cancer	1	4.4321		TCGA_UY_A78K	Cancer	1	4.0229		TCGA_BH_A0BQ	Normal	0.6194	21.1658		TCGA_AF_5654	Cancer	0.9558	6.30462		TCGA_J4_A83N	Cancer	1	5.27361
TCGA_AP_A1DV	Cancer	1	8.19456		TCGA_UY_A8OB	Cancer	1	6.33895		TCGA_BH_A18J	Normal	0.6172	14.4325		TCGA_AG_3725	Cancer	0.9555	5.82629		TCGA_J9_A52D	Cancer	1	3.90519
TCGA_AP_A1E1	Cancer	1	7.90216		TCGA_XF_A8HG	Cancer	1	5.03951		TCGA_A7_A13E	Normal	0.6169	13.6663		TCGA_DY_A1DE	Cancer	0.9555	7.28346		TCGA_KC_A7F5	Cancer	1	4.13736
TCGA_AP_A1E3	Cancer	1	10.9521		TCGA_XF_A9SJ	Cancer	1	3.70438		TCGA_BH_A18M	Normal	0.6168	17.0456		TCGA_DY_A1DC	Cancer	0.9521	4.43243		TCGA_KK_A59X	Cancer	1	6.60818
TCGA_AP_A3K1	Cancer	1	6.00768		TCGA_XF_A9T3	Cancer	1	12.052		TCGA_BH_A18R	Normal	0.6131	19.6491		TCGA_AH_6544	Cancer	0.9516	5.65805		TCGA_KK_A6E1	Cancer	1	6.47809
TCGA_AW_A1PO	Cancer	1	10.5955		TCGA_XF_A9T6	Cancer	1	4.17585		TCGA_BH_A1FB	Normal	0.6111	17.9693		TCGA_AG_3599	Cancer	0.9513	6.41266		TCGA_KK_A6E4	Cancer	1	4.06406
TCGA_AX_A05S	Cancer	1	6.17572		TCGA_XF_AAMX	Cancer	1	14.7367		TCGA_A7_A0DC	Normal	0.6101	13.5717		TCGA_AG_3593	Cancer	0.95	6.84923		TCGA_KK_A6E7	Cancer	1	4.68748
TCGA_AX_A05U	Cancer	1	8.69567		TCGA_XF_AAMZ	Cancer	1	6.7511		TCGA_BH_A1ET	Normal	0.6004	18.2964		TCGA_AG_3878	Cancer	0.9474	6.90571		TCGA_KK_A6E8	Cancer	1	3.59652
TCGA_AX_A060	Cancer	1	4.18824		TCGA_XF_AAN1	Cancer	1	9.50133		TCGA_E9_A1RI	Normal	0.5928	12.0689		TCGA_AG_3587	Cancer	0.9432	6.49678		TCGA_KK_A7AP	Cancer	1	8.56132
TCGA_AX_A06F	Cancer	1	7.75004		TCGA_YF_AA3L	Cancer	1	5.35116		TCGA_BH_A0E0	Normal	0.5911	13.0735		TCGA_AG_A01Y	Cancer	0.9431	10.352		TCGA_KK_A7AU	Cancer	1	5.51026
TCGA_AX_A06J	Cancer	1	5.02477		TCGA_ZF_A9R5	Cancer	1	7.89532		TCGA_BH_A1FR	Normal	0.5881	17.0782		TCGA_AG_4005	Cancer	0.9429	7.04909		TCGA_KK_A7AY	Cancer	1	4.51716
TCGA_AX_A0IU	Cancer	1	9.20616		TCGA_ZF_A9R7	Cancer	1	7.78822		TCGA_AC_A2FB	Normal	0.5862	17.4545		TCGA_CL_5918	Cancer	0.9413	4.56459		TCGA_KK_A7AZ	Cancer	1	6.29362
TCGA_AX_A0J1	Cancer	1	6.82501		TCGA_ZF_AA52	Cancer	1	7.17477		TCGA_BH_A18K	Normal	0.5862	20.1867		TCGA_EI_6513	Cancer	0.941	7.88842		TCGA_KK_A7B0	Cancer	1	4.41568
TCGA_AX_A1C4	Cancer	1	10.7118		TCGA_E5_A4TZ	Cancer	0.9911	8.05718		TCGA_BH_A0BM	Normal	0.581	15.9223		TCGA_DC_6682	Cancer	0.9408	6.29616		TCGA_KK_A8IF	Cancer	1	4.13724
TCGA_AX_A1C5	Cancer	1	7.62189		TCGA_GV_A3JX	Cancer	0.9895	5.25625		TCGA_BH_A1FH	Normal	0.5808	16.6676		TCGA_AF_6672	Cancer	0.9399	7.37755		TCGA-KK-A8IK	Cancer	1	5.72175
TCGA_AX_A1C7	Cancer	1	1.8863		TCGA_DK_A3IV	Cancer	0.9856	7.0517		TCGA_BH_A18P	Normal	0.5743	17.0322		TCGA_AG_3909	Cancer	0.9396	4.53855		TCGA_M7_A71Z	Cancer	1	3.94505
TCGA_AX_A1C8	Cancer	1	6.51748		TCGA_E7_A6MF	Cancer	0.9826	16.2668		TCGA_E9_A1RH	Normal	0.5472	14.2948		TCGA_AF_6136	Cancer	0.939	7.0581		TCGA_M7_A723	Cancer	1	6.11317
TCGA_AX_A1C9	Cancer	1	9.06389		TCGA_E7_A5KF	Cancer	0.982	10.4187		TCGA_AC_A23H	Normal	0.5456	22.3313		TCGA_AF_4110	Cancer	0.9387	5.69436		TCGA_QU_A6IN	Cancer	1	3.63524
TCGA_AX_A1CE	Cancer	1	7.62626		TCGA_CU_A3QU	Cancer	0.9778	3.68185		TCGA_BH_A0B5	Normal	0.5451	10.9628		TCGA_AG_3600	Cancer	0.9385	6.58444		TCGA_TP_A8TV	Cancer	1	6.31331
TCGA_AX_A1CP	Cancer	1	7.61773		TCGA_GV_A40G	Cancer	0.9755	7.45606		TCGA_BH_A1EN	Normal	0.5249	15.1292		TCGA_EI_6882	Cancer	0.9365	9.77232		TCGA_VN_A88K	Cancer	1	6.40908
TCGA_AX_A2H2	Cancer	1	6.37871		TCGA_FJ_A3ZF	Cancer	0.972	6.57871		TCGA_E9_A1NF	Normal	0.5235	15.5309		TCGA_AF_A56L	Cancer	0.9359	8.33823		TCGA_VN_A88M	Cancer	1	4.3391
TCGA_AX_A2H4	Cancer	1	3.13319		TCGA_G2_A3VY	Cancer	0.9716	7.46571		TCGA_BH_A0HK	Normal	0.5197	13.7642		TCGA_AG_A00H	Cancer	0.9359	8.89078		TCGA_VN_A88R	Cancer	1	5.52366
TCGA_AX_A2H7	Cancer	1	4.84559		TCGA_E7_A8O7	Cancer	0.9714	11.1611		TCGA_E2_A1IG	Normal	0.516	14.6641		TCGA_AG_A01N	Cancer	0.9337	5.84954		TCGA_VP_A87B	Cancer	1	6.27579
TCGA_AX_A2H8	Cancer	1	7.68133		TCGA_DK_A3X2	Cancer	0.9694	9.05923		TCGA_BH_A1F2	Normal	0.504	17.721		TCGA_AG_3578	Cancer	0.933	7.36973		TCGA_VP_A87K	Cancer	1	6.11562
TCGA_AX_A2HF	Cancer	1	6.8435		TCGA_FD_A43X	Cancer	0.9664	7.18035		TCGA_BH_A0DD	Normal	0.4987	14.9527		TCGA_DC_4745	Cancer	0.9289	4.8389		TCGA_WW_A8ZI	Cancer	1	6.12901
TCGA_AX_A2HH	Cancer	1	8.22173		TCGA_CF_A47S	Cancer	0.9647	5.55286		TCGA_BH_A204	Normal	0.4974	14.0463		TCGA_AG_3612	Cancer	0.9248	6.73524		TCGA_X4_A8KQ	Cancer	1	6.0722
TCGA_AX_A2HK	Cancer	1	9.69566		TCGA_FD_A3SS	Cancer	0.964	8.55559		TCGA_E9_A1R7	Normal	0.4936	15.761		TCGA_AG_3608	Cancer	0.9244	5.02656		TCGA_X4_A8KS	Cancer	1	5.91443
TCGA_AX_A3FV	Cancer	1	5.87366		TCGA_XF_A8HB	Cancer	0.9637	6.10878		TCGA_E9_A1RD	Normal	0.4764	14.2052		TCGA_DY_A1DG	Cancer	0.9229	3.29134		TCGA_XJ_A83F	Cancer	1	4.651
TCGA_AX_A3FW	Cancer	1	2.60654		TCGA_CF_A3MH	Cancer	0.9636	10.3054		TCGA_E9_A1RF	Normal	0.4565	16.8955		TCGA_F5_6813	Cancer	0.9221	8.28841		TCGA_XJ_A83G	Cancer	1	5.08957
TCGA_AX_A3FX	Cancer	1	2.50025		TCGA_LT_A5Z6	Cancer	0.9623	11.7927		TCGA_E2_A15K	Normal	0.4516	10.5419		TCGA_EF_5831	Cancer	0.92	5.09623		TCGA_XJ_A83H	Cancer	1	6.189
TCGA_AX_A3G3	Cancer	1	3.8733		TCGA_2F_A9KR	Cancer	0.9608	13.922		TCGA_E9_A1RB	Normal	0.4407	16.4109		TCGA_G5_6572	Cancer	0.9187	8.55991		TCGA_XJ_A9DX	Cancer	1	3.49864
TCGA_AX_A3G6	Cancer	1	5.34488		TCGA_FD_A6TE	Cancer	0.9606	4.76651		TCGA_E2_A1BC	Normal	0.438	8.10943		TCGA_AF_2693	Cancer	0.9177	9.68912		TCGA_YL_A8HM	Cancer	1	5.15908
TCGA_AX_A3G8	Cancer	1	3.06844		TCGA_GU_A42R	Cancer	0.96	10.4911		TCGA_E9_A1RC	Normal	0.4367	13.8042		TCGA_AG_3594	Cancer	0.9148	8.11363		TCGA_YL_A8S9	Cancer	1	5.32773
TCGA_AX_A3G9	Cancer	1	6.56883		TCGA_CF_A9FL	Cancer	0.9586	6.44471		TCGA_E2_A158	Normal	0.4346	16.3412		TCGA_DC_4749	Cancer	0.9122	5.11695		TCGA_YL_A9WI	Cancer	1	5.72367
TCGA_AX_A3GI	Cancer	1	9.46604		TCGA_ZF_A9R4	Cancer	0.9574	8.90288		TCGA_BH_A1F0	Normal	0.4325	15.1285		TCGA_AG_3580	Cancer	0.91	6.59332		TCGA_ZG_A9LM	Cancer	1	6.14768
TCGA_B5_A0JN	Cancer	1	6.30225		TCGA_H4_A2HQ	Cancer	0.9568	10.746		TCGA_BH_A1EO	Normal	0.4189	10.3395		TCGA_EI_6507	Cancer	0.9094	10.0015		TCGA_ZG_A9ND	Cancer	1	7.53299
TCGA_B5_A0JS	Cancer	1	4.55911		TCGA_FD_A3N6	Cancer	0.9566	6.76581		TCGA_E2_A15I	Normal	0.4017	14.614		TCGA_EI_6917	Cancer	0.9094	8.00987		TCGA_HC_7212	Cancer	0.9907	8.04458
TCGA_B5_A0JX	Cancer	1	9.34242		TCGA_XF_AAN0	Cancer	0.9556	7.18246		TCGA_A7_A0D9	Normal	0.3604	13.3748		TCGA_AH_6903	Cancer	0.9087	8.40677		TCGA_KK_A7B4	Cancer	0.9851	6.88817
TCGA_B5_A0JY	Cancer	1	10.7751		TCGA_ZF_AA4X	Cancer	0.955	8.11123		TCGA_BH_A0H9	Normal	0.3086	8.57182		TCGA_AF_A56N	Cancer	0.9076	9.54564		TCGA_EJ_8470	Cancer	0.9845	9.93919
TCGA_B5_A0JZ	Cancer	1	6.25646		TCGA_HQ_A2OE	Cancer	0.9548	17.3151		TCGA_BH_A0B8	Normal	0.3019	13.6478		TCGA_F5_6571	Cancer	0.9056	8.35399		TCGA_HC_A9TH	Cancer	0.9841	8.50945
TCGA_B5_A0K1	Cancer	1	6.34235		TCGA_FD_A3N5	Cancer	0.9543	10.8092		TCGA_A7_A0DB	Normal	0.3018	13.6974		TCGA_CI_6621	Cancer	0.9048	8.77948		TCGA_HC_7213	Cancer	0.9836	7.92293
TCGA_B5_A0K3	Cancer	1	5.85935		TCGA_BL_A3JM	Cancer	0.9527	5.98758		TCGA_E2_A1LS	Normal	0.2316	14.6833		TCGA_BM_6198	Cancer	0.9022	4.74289		TCGA_EJ_7314	Cancer	0.9834	7.57574
TCGA_B5_A0K4	Cancer	1	5.13169		TCGA_BT_A42F	Cancer	0.9527	3.98081		TCGA_GI_A2C8	Normal	0	10.0541		TCGA_G5_6233	Cancer	0.9012	5.70456		TCGA_CH_5790	Cancer	0.9814	8.79234
TCGA_B5_A0K6	Cancer	1	6.17698		TCGA_DK_A6AV	Cancer	0.95	7.81561		TCGA_BH_A1ES	Cancer	1	4.59845		TCGA_DC_6154	Cancer	0.8966	4.66418		TCGA_CH_5748	Cancer	0.98	8.47886
TCGA_B5_A0K8	Cancer	1	10.864		TCGA_LT_A8JT	Cancer	0.9498	10.7145		TCGA_BH_A1F5	Cancer	1	7.06551		TCGA_AG_3601	Cancer	0.8963	4.73858		TCGA_VN_A88Q	Cancer	0.9799	6.85462
TCGA_B5_A11F	Cancer	1	8.10679		TCGA_DK_A3IK	Cancer	0.9496	10.1677		TCGA_BH_A1FG	Cancer	1	5.58691		TCGA_AG_3605	Cancer	0.895	5.51883		TCGA_VP_A875	Cancer	0.9789	5.37917
TCGA_B5_A11P	Cancer	1	5.81171		TCGA_CU_A0YN	Cancer	0.9488	8.69769		TCGA_BH_A1FR	Cancer	1	12.0222		TCGA_AG_3893	Cancer	0.8932	7.27491		TCGA_HC_7744	Cancer	0.9778	7.90623
TCGA_B5_A11V	Cancer	1	8.16708		TCGA_CF_A9FM	Cancer	0.9485	6.50367		TCGA_BH_A5IZ	Cancer	1	7.81917		TCGA_AG_3902	Cancer	0.8886	6.73894		TCGA_CH_5761	Cancer	0.9776	13.2964
TCGA_B5_A11W	Cancer	1	6.17313		TCGA_UY_A9PA	Cancer	0.9479	11.0458		TCGA_C8_A12M	Cancer	1	9.82893		TCGA_EI_6506	Cancer	0.8858	6.4869		TCGA_EJ_A65J	Cancer	0.9776	5.31293
TCGA_B5_A11Y	Cancer	1	7.96871		TCGA_E7_A97Q	Cancer	0.9473	8.66191		TCGA_C8_A12U	Cancer	1	5.02723		TCGA_EI_6514	Cancer	0.8848	7.48966		TCGA_CH_5752	Cancer	0.9763	12.6023
TCGA_B5_A121	Cancer	1	7.75873		TCGA_HQ_A2OF	Cancer	0.9461	11.0033		TCGA_C8_A12X	Cancer	1	5.69647		TCGA_EI_6884	Cancer	0.8813	8.54327		TCGA_CH_5791	Cancer	0.9753	7.31308
TCGA_B5_A1MW	Cancer	1	10.7627		TCGA_ZF_A9RE	Cancer	0.9454	7.27402		TCGA_C8_A12Y	Cancer	1	4.23229		TCGA_CI_6620	Cancer	0.8794	9.94302		TCGA_VN_A88L	Cancer	0.9747	7.43755
TCGA_B5_A1MX	Cancer	1	6.54148		TCGA_DK_AA6R	Cancer	0.9451	7.3449		TCGA_C8_A1HG	Cancer	1	8.16077		TCGA_AG_3731	Cancer	0.8756	9.87663		TCGA_HC_7211	Cancer	0.9742	10.6799
TCGA_B5_A1MY	Cancer	1	8.13308		TCGA_XF_A8HF	Cancer	0.9446	5.76123		TCGA_D8_A1JN	Cancer	1	5.67119		TCGA_F5_6863	Cancer	0.8748	7.05291		TCGA_KK_A6E2	Cancer	0.9716	7.64967
TCGA_B5_A3F9	Cancer	1	7.57478		TCGA_4Z_AA7M	Cancer	0.9443	6.60604		TCGA_D8_A1JS	Cancer	1	7.10598		TCGA_DC_5869	Cancer	0.8739	6.19647		TCGA_CH_5788	Cancer	0.9708	5.4927
TCGA_B5_A3FA	Cancer	1	10.3006		TCGA_4Z_AA87	Cancer	0.944	8.61129		TCGA_D8_A1JT	Cancer	1	5.32704		TCGA_AF_2692	Cancer	0.8718	8.36261		TCGA_V1_A9O9	Cancer	0.9701	8.66945
TCGA_B5_A3S1	Cancer	1	11.6784		TCGA_DK_AA6W	Cancer	0.9433	12.8196		TCGA_D8_A1XC	Cancer	1	12.5001		TCGA_CI_6619	Cancer	0.8698	7.88438		TCGA_CH_5768	Cancer	0.9696	8.7588
TCGA_BG_A0LW	Cancer	1	9.48711		TCGA_HQ_A5NE	Cancer	0.9431	7.92682		TCGA_D8_A1XV	Cancer	1	8.03922		TCGA_AG_3732	Cancer	0.8678	9.22391		TCGA_EJ_7789	Cancer	0.9666	6.49888
TCGA_BG_A0M0	Cancer	1	5.07115		TCGA_FD_A43P	Cancer	0.9429	5.31449		TCGA_D8_A1Y3	Cancer	1	4.89071		TCGA_AH_6644	Cancer	0.8674	8.24352		TCGA_HC_7819	Cancer	0.9665	6.43891
TCGA_BG_A0M3	Cancer	1	5.4696		TCGA_GV_A3QH	Cancer	0.9422	9.38214		TCGA_E2_A10C	Cancer	1	4.80176		TCGA_AG_4001	Cancer	0.8599	7.10367		TCGA_KK_A8I5	Cancer	0.9655	6.88715
TCGA_BG_A0M4	Cancer	1	5.22739		TCGA_ZF_A9RF	Cancer	0.9422	2.95777		TCGA_E2_A14N	Cancer	1	6.56313		TCGA_AH_6897	Cancer	0.8582	9.25018		TCGA_HC_8213	Cancer	0.9648	5.23593
TCGA_BG_A0M9	Cancer	1	3.86193		TCGA_FD_A62O	Cancer	0.9413	14.6553		TCGA_E2_A14R	Cancer	1	3.57528		TCGA_F5_6465	Cancer	0.8567	10.1183		TCGA_EJ_A65E	Cancer	0.9638	6.36915
TCGA_BG_A0MG	Cancer	1	9.26764		TCGA_DK_A2I4	Cancer	0.9398	7.94071		TCGA_E2_A14U	Cancer	1	11.7764		TCGA_DY_A1DF	Cancer	0.8549	5.42561		TCGA_CH_5744	Cancer	0.9628	6.93928
TCGA_BG_A0MO	Cancer	1	3.94325		TCGA_DK_AA6U	Cancer	0.9395	13.133		TCGA_E2_A14Y	Cancer	1	8.4439		TCGA_AF_3911	Cancer	0.8538	7.67916		TCGA_YL_A8HL	Cancer	0.9625	6.38505
TCGA_BG_A0MS	Cancer	1	7.34656		TCGA_DK_AA6P	Cancer	0.9394	7.97026		TCGA_E2_A15D	Cancer	1	10.1449		TCGA_F5_6812	Cancer	0.8525	8.33516		TCGA_HC_A8CY	Cancer	0.9621	9.08209
TCGA_BG_A0MT	Cancer	1	3.68684		TCGA_G2_A2EL	Cancer	0.9382	15.276		TCGA_E2_A1B4	Cancer	1	9.48083		TCGA_CI_6624	Cancer	0.8502	6.95255		TCGA_V1_A9O5	Cancer	0.9614	5.72312
TCGA_BG_A0MU	Cancer	1	4.0203		TCGA_BT_A0S7	Cancer	0.937	8.99366		TCGA_E2_A1IK	Cancer	1	6.32356		TCGA_EI_6508	Cancer	0.85	10.5856		TCGA_KK_A8I8	Cancer	0.9607	6.35928
TCGA_BG_A0VV	Cancer	1	5.48609		TCGA_C4_A0F1	Cancer	0.9367	4.38271		TCGA_E2_A1LA	Cancer	1	5.84932		TCGA_EI_6512	Cancer	0.8495	6.16551		TCGA_ZG_A9L5	Cancer	0.9605	8.16037
TCGA_BG_A0VX	Cancer	1	7.53748		TCGA_DK_A1A6	Cancer	0.9361	9.24618		TCGA_E2_A1LB	Cancer	1	5.79802		TCGA_EI_7002	Cancer	0.8429	8.35046		TCGA_HC_7077	Cancer	0.9603	7.49238
TCGA_BG_A0YU	Cancer	1	5.79337		TCGA_E7_A5KE	Cancer	0.9359	6.43572		TCGA_E2_A574	Cancer	1	3.77802		TCGA_DC_6681	Cancer	0.8427	9.11512		TCGA_KK_A6E0	Cancer	0.9596	7.95626
TCGA_BG_A18B	Cancer	1	4.5822		TCGA_DK_A6B1	Cancer	0.9343	4.29378		TCGA_E9_A22D	Cancer	1	6.29251		TCGA_DC_6683	Cancer	0.8407	5.71271		TCGA_XK_AAIW	Cancer	0.9591	10.1747
TCGA_BG_A220	Cancer	1	10.0511		TCGA_CF_A3MG	Cancer	0.933	10.6353		TCGA_E9_A244	Cancer	1	11.1081		TCGA_DC_6158	Cancer	0.8386	10.85		TCGA_CH_5765	Cancer	0.9576	8.00272
TCGA_BG_A222	Cancer	1	12.0958		TCGA_XF_AAML	Cancer	0.9329	11.0052		TCGA_E9_A54X	Cancer	1	8.15874		TCGA_AG_3602	Cancer	0.8383	2.20787		TCGA_HC_A76X	Cancer	0.9561	6.36148
TCGA_BG_A2AE	Cancer	1	12.5746		TCGA_2F_A9KP	Cancer	0.9324	10.8655		TCGA_E9_A5FK	Cancer	1	4.42695		TCGA_AG_A002	Cancer	0.8341	7.22539		TCGA_M7_A725	Cancer	0.9551	5.66711
TCGA_BG_A3EW	Cancer	1	10.7727		TCGA_FD_A3B6	Cancer	0.9324	14.377		TCGA_EW_A1P8	Cancer	1	10.7164		TCGA_AG_A02N	Cancer	0.8341	9.21365		TCGA_HC_7080	Cancer	0.9549	10.3669
TCGA_BK_A0CA	Cancer	1	20.1305		TCGA_ZF_A9RM	Cancer	0.9324	9.99055		TCGA_EW_A423	Cancer	1	3.16123		TCGA_DC_6156	Cancer	0.8329	11.5236		TCGA_KK_A8I9	Cancer	0.9544	7.41069
TCGA_BK_A0CC	Cancer	1	10.5634		TCGA_G2_A3IE	Cancer	0.9313	11.0023		TCGA_EW_A6SB	Cancer	1	5.15677		TCGA_F5_6702	Cancer	0.8288	12.1174		TCGA_EJ_8472	Cancer	0.9542	7.61617
TCGA_BK_A13B	Cancer	1	7.26393		TCGA_CF_A1HR	Cancer	0.9309	7.85321		TCGA_GM_A3XL	Cancer	1	6.36233		TCGA_AH_6549	Cancer	0.828	9.57109		TCGA_HC_A48F	Cancer	0.9541	8.24596
TCGA_BK_A13C	Cancer	1	7.27582		TCGA_KQ_A41Q	Cancer	0.9308	12.9769		TCGA_LL_A6FP	Cancer	1	4.29535		TCGA_AF_6655	Cancer	0.8259	9.39506		TCGA_KK_A5A1	Cancer	0.9538	7.17771
TCGA_BK_A6W3	Cancer	1	6.77831		TCGA_XF_AAMY	Cancer	0.9308	9.11447		TCGA_LL_A6FR	Cancer	1	5.48729		TCGA_AG_A023	Cancer	0.8256	7.58499		TCGA_XQ_A8TA	Cancer	0.9537	3.93918
TCGA_BS_A0TC	Cancer	1	4.2244		TCGA_FD_A3SO	Cancer	0.9299	7.21403		TCGA_LL_A7SZ	Cancer	1	3.27433		TCGA_AG_3742	Cancer	0.8233	8.0151		TCGA_KC_A7FD	Cancer	0.9533	6.99569
TCGA_BS_A0U5	Cancer	1	7.24405		TCGA_DK_A6B2	Cancer	0.9298	12.4489		TCGA_LL_A9Q3	Cancer	1	3.45206		TCGA_F5_6814	Cancer	0.823	12.0371		TCGA_CH_5753	Cancer	0.9529	7.10648
TCGA_BS_A0U8	Cancer	1	6.58293		TCGA_E7_A541	Cancer	0.9298	11.5142		TCGA_OL_A5RZ	Cancer	1	5.11854		TCGA_EI_6885	Cancer	0.8181	9.77701		TCGA_HC_7230	Cancer	0.9528	6.66419
TCGA_BS_A0UA	Cancer	1	7.33158		TCGA_FD_A3SM	Cancer	0.9296	9.48733		TCGA_OL_A5S0	Cancer	1	8.93364		TCGA_F5_6810	Cancer	0.8123	9.91264		TCGA_EJ_5508	Cancer	0.9524	11.9216
TCGA_BS_A0UF	Cancer	1	10.5063		TCGA_ZF_A9RL	Cancer	0.9285	12.4961		TCGA_OL_A66O	Cancer	1	3.39037		TCGA_AH_6547	Cancer	0.8037	7.25511		TCGA_VN_A88N	Cancer	0.9516	7.79631
TCGA_BS_A0UM	Cancer	1	5.70823		TCGA_E7_A6MD	Cancer	0.928	9.52127		TCGA_WT_AB44	Cancer	1	3.19738		TCGA_AG_3586	Cancer	0.8017	7.16857		TCGA_J4_AATZ	Cancer	0.9509	7.20002
TCGA_D1_A0ZP	Cancer	1	6.65323		TCGA_CU_A3KJ	Cancer	0.9276	5.81709		TCGA_3C_AALJ	Cancer	1	6.29085		TCGA_F5_6464	Cancer	0.7994	11.1439		TCGA_G9_7521	Cancer	0.9507	7.12125
TCGA_D1_A0ZZ	Cancer	1	8.70507		TCGA_GV_A3QK	Cancer	0.927	8.45953		TCGA_5T_A9QA	Cancer	1	6.42618		TCGA_AG_3881	Cancer	0.7839	4.7952		TCGA_EJ_7123	Cancer	0.9497	7.62023
TCGA_D1_A103	Cancer	1	7.69842		TCGA_BT_A0YX	Cancer	0.9251	7.38885		TCGA_A2_A04Q	Cancer	1	6.06886		TCGA_AG_4022	Cancer	0.7784	7.35928		TCGA_V1_A8WW	Cancer	0.9495	7.27724
TCGA_D1_A15V	Cancer	1	9.40659		TCGA_CF_A47Y	Cancer	0.925	4.98208		TCGA_A2_A0CY	Cancer	1	4.84436		TCGA_F5_6811	Cancer	0.7752	8.85092		TCGA_HC_7736	Cancer	0.949	9.55386
TCGA_D1_A15X	Cancer	1	8.92273		TCGA_XF_A8HC	Cancer	0.9227	4.6826		TCGA_A2_A0D0	Cancer	1	5.83811		TCGA_AG_3728	Cancer	0.7681	4.8955		TCGA_VP_A87J	Cancer	0.948	7.08944
TCGA_D1_A160	Cancer	1	5.55509		TCGA_E7_A3X6	Cancer	0.9215	12.687		TCGA_A2_A4S2	Cancer	1	9.45729		TCGA_EI_6511	Cancer	0.7468	5.7168		TCGA_KK_A8II	Cancer	0.9477	6.55143
TCGA_D1_A161	Cancer	1	7.49919		TCGA_FD_A5C0	Cancer	0.9214	12.7463		TCGA_A7_A0DC	Cancer	1	12.2414		TCGA_DY_A0XA	Cancer	0.7455	7.84996		TCGA_XK_AAJP	Cancer	0.9477	7.43383
TCGA_D1_A162	Cancer	1	5.44332		TCGA_E7_A6ME	Cancer	0.9211	5.90316		TCGA_A7_A4SF	Cancer	1	6.95079		TCGA_AG_4021	Cancer	0.7397	6.11352		TCGA_XK_AAJA	Cancer	0.9476	6.28955
TCGA_D1_A163	Cancer	1	13.5312		TCGA_G2_AA3F	Cancer	0.9202	9.7995		TCGA_A7_A6VW	Cancer	1	5.02511		TCGA_AG_3894	Cancer	0.7318	7.47871		TCGA_YL_A9WL	Cancer	0.9467	7.56987
TCGA_D1_A169	Cancer	1	5.28178		TCGA_GV_A3JW	Cancer	0.9184	7.96404		TCGA_A8_A06Q	Cancer	1	5.70954		TCGA_AF_2687	Cancer	0.7212	12.7413		TCGA_HC_7209	Cancer	0.9461	7.48472
TCGA_D1_A16B	Cancer	1	8.18192		TCGA_E7_A7DV	Cancer	0.9183	6.26422		TCGA_A8_A07B	Cancer	1	7.69185		TCGA_AF_3400	Cancer	0.7026	6.02734		TCGA_KK_A6E6	Cancer	0.9461	8.27171
TCGA_D1_A16E	Cancer	1	7.24954		TCGA_XF_AAMW	Cancer	0.9183	11.4342		TCGA_A8_A07Z	Cancer	1	7.83061		TCGA_AG_3901	Cancer	0.6999	11.5067		TCGA_VN_A943	Cancer	0.9461	6.52625
TCGA_D1_A16G	Cancer	1	7.96523		TCGA_XF_A8HI	Cancer	0.9181	8.50785		TCGA_A8_A08B	Cancer	1	11.7646		TCGA_F5_6864	Cancer	0.6829	10.1639		TCGA_2A_A8VT	Cancer	0.9458	7.96861
TCGA_D1_A16I	Cancer	1	4.67243		TCGA_ZF_AA4V	Cancer	0.9179	6.16095		TCGA_A8_A09M	Cancer	1	5.10052		TCGA_DT_5265	Cancer	0.6633	9.3731		TCGA_EJ_7317	Cancer	0.9457	7.57399
TCGA_D1_A16N	Cancer	1	5.50526		TCGA_GU_A42P	Cancer	0.9177	7.83631		TCGA_A8_A09T	Cancer	1	8.5805		TCGA_AF_2690	Cancer	0.6084	11.0321		TCGA_EJ_5496	Cancer	0.9434	9.44112
TCGA_D1_A16S	Cancer	1	5.63625		TCGA_GU_A762	Cancer	0.9171	5.19179		TCGA_AC_A2BK	Cancer	1	11.8455		TCGA_EI_7004	Cancer	0.5923	11.5242		TCGA_FC_A5OB	Cancer	0.9434	5.36271
TCGA_D1_A174	Cancer	1	6.0286		TCGA_XF_A9SV	Cancer	0.917	8.42778		TCGA_AC_A3QQ	Cancer	1	22.0953							TCGA_EJ_A8FS	Cancer	0.9432	7.99726
TCGA_D1_A176	Cancer	1	4.82197		TCGA_XF_A9T0	Cancer	0.9121	7.25677		TCGA_AC_A3TN	Cancer	1	7.09201							TCGA_VP_A87H	Cancer	0.9428	5.74933
TCGA_D1_A17K	Cancer	1	3.69771		TCGA_GD_A76B	Cancer	0.9111	3.7283		TCGA_AC_A3YJ	Cancer	1	5.30799							TCGA_2A_AAYF	Cancer	0.9414	5.99332
TCGA_D1_A17M	Cancer	1	6.74307		TCGA_BT_A20W	Cancer	0.9099	9.80655		TCGA_AC_A62V	Cancer	1	3.9292							TCGA_EJ_5501	Cancer	0.9414	11.5605
TCGA_D1_A17U	Cancer	1	5.96799		TCGA_ZF_A9R2	Cancer	0.9097	11.6348		TCGA_AC_A62Y	Cancer	1	6.02547							TCGA_CH_5764	Cancer	0.9401	10.4257
TCGA_D1_A1NS	Cancer	1	6.16207		TCGA_K4_A3WV	Cancer	0.9095	12.989		TCGA_AC_A7VB	Cancer	1	4.15386							TCGA_HC_7749	Cancer	0.9391	10.1559
TCGA_D1_A1NU	Cancer	1	3.96823		TCGA_ZF_AA5H	Cancer	0.9089	10.2142		TCGA_AC_A8OR	Cancer	1	7.5553							TCGA_KK_A8I6	Cancer	0.9391	7.72756
TCGA_D1_A1NX	Cancer	1	6.09741		TCGA_XF_A8HE	Cancer	0.9088	10.5637		TCGA_AN_A03X	Cancer	1	8.70201							TCGA_V1_A9ZG	Cancer	0.9386	8.22661
TCGA_D1_A1O5	Cancer	1	5.63878		TCGA_G2_AA3B	Cancer	0.908	6.5486		TCGA_AN_A0XR	Cancer	1	6.59451							TCGA_G9_6366	Cancer	0.9385	6.13697
TCGA_D1_A2G5	Cancer	1	7.08521		TCGA_PQ_A6FI	Cancer	0.9074	4.91778		TCGA_AO_A0JL	Cancer	1	4.93861							TCGA_VP_A87D	Cancer	0.9362	7.41492
TCGA_D1_A2G7	Cancer	1	9.42211		TCGA_BT_A20U	Cancer	0.9071	9.89836		TCGA_AO_A125	Cancer	1	8.55111							TCGA_CH_5794	Cancer	0.936	7.74181
TCGA_D1_A3DH	Cancer	1	4.94041		TCGA_XF_AAMH	Cancer	0.9071	6.40774		TCGA_AO_A1KP	Cancer	1	4.51756							TCGA_YL_A8SC	Cancer	0.9346	12.5813
TCGA_DF_A2KR	Cancer	1	4.82672		TCGA_DK_AA6M	Cancer	0.9069	5.75727		TCGA_AR_A1AH	Cancer	1	10.2626							TCGA_EJ_5497	Cancer	0.9343	10.2646
TCGA_DF_A2KS	Cancer	1	5.01104		TCGA_4Z_AA84	Cancer	0.9067	9.86779		TCGA_AR_A1AS	Cancer	1	9.95644							TCGA_V1_A9OF	Cancer	0.9325	6.55085
TCGA_DF_A2KU	Cancer	1	4.54344		TCGA_DK_A1AD	Cancer	0.9064	7.7766		TCGA_B6_A0I1	Cancer	1	7.33102							TCGA_G9_A9S0	Cancer	0.9321	3.76136
TCGA_DF_A2KV	Cancer	1	5.56116		TCGA_UY_A9PH	Cancer	0.9064	4.54593		TCGA_B6_A0I2	Cancer	1	6.92077							TCGA_HC_7075	Cancer	0.9321	8.0478
TCGA_DI_A0WH	Cancer	1	5.69183		TCGA_E7_A7PW	Cancer	0.906	4.88034		TCGA_B6_A0IK	Cancer	1	10.7957							TCGA_EJ_5505	Cancer	0.932	10.0909
TCGA_DI_A1NO	Cancer	1	7.10005		TCGA_DK_A3IL	Cancer	0.9046	9.38682		TCGA_B6_A0RL	Cancer	1	5.35054							TCGA_EJ_7784	Cancer	0.932	7.88432
TCGA_DI_A2QY	Cancer	1	5.15299		TCGA_FD_A6TK	Cancer	0.9042	9.11637		TCGA_B6_A0WZ	Cancer	1	9.51879							TCGA_EJ_A7NN	Cancer	0.9315	9.17976
TCGA_E6_A1LX	Cancer	1	6.84286		TCGA_DK_A6B6	Cancer	0.904	7.60765		TCGA_B6_A0X0	Cancer	1	8.73224							TCGA_HC_A4ZV	Cancer	0.9307	6.9146
TCGA_E6_A1M0	Cancer	1	10.7602		TCGA_4Z_AA83	Cancer	0.9039	7.98565		TCGA_B6_A0X4	Cancer	1	10.4025							TCGA_YL_A8SL	Cancer	0.9304	8.0016
TCGA_EC_A1NJ	Cancer	1	9.41382		TCGA_GU_A42Q	Cancer	0.9027	6.72572		TCGA_BH_A0B4	Cancer	1	7.50758							TCGA_EJ_5514	Cancer	0.9303	10.4801
TCGA_EC_A1QX	Cancer	1	7.64677		TCGA_FJ_A3Z9	Cancer	0.9026	9.66479		TCGA_BH_A0B8	Cancer	1	14.9544							TCGA_CH_5750	Cancer	0.93	8.56278
TCGA_EO_A1Y5	Cancer	1	4.59663		TCGA_KQ_A41S	Cancer	0.9008	5.91571		TCGA_BH_A0DD	Cancer	1	11.4347							TCGA_V1_A9OL	Cancer	0.9298	6.45193
TCGA_EO_A1Y7	Cancer	1	2.25201		TCGA_BT_A3PH	Cancer	0.9007	12.1854		TCGA_BH_A0HK	Cancer	1	7.74063							TCGA_EJ_5507	Cancer	0.9295	8.4735
TCGA_EO_A22Y	Cancer	1	6.1744		TCGA_GV_A3JZ	Cancer	0.8995	9.75623		TCGA_BH_A0HL	Cancer	1	11.6417							TCGA_YJ_A8SW	Cancer	0.9284	9.52598
TCGA_EO_A2CG	Cancer	1	7.83547		TCGA_E7_A7XN	Cancer	0.8986	8.11023		TCGA_BH_A18N	Cancer	1	10.0143							TCGA_EJ_7321	Cancer	0.9278	7.79822
TCGA_EO_A2CH	Cancer	1	7.19328		TCGA_ZF_A9RN	Cancer	0.8984	5.32109		TCGA_BH_A18Q	Cancer	1	18.2134							TCGA_CH_5751	Cancer	0.9276	7.30171
TCGA_EO_A3KW	Cancer	1	4.6812		TCGA_CF_A47X	Cancer	0.8965	5.71291		TCGA_A8_A08I	Cancer	0.9913	4.73161							TCGA_KC_A4BN	Cancer	0.9273	5.53677
TCGA_EO_A3KX	Cancer	1	7.3117		TCGA_XF_AAN5	Cancer	0.8964	14.0829		TCGA_A7_A3IZ	Cancer	0.9898	9.10051							TCGA_HC_7231	Cancer	0.9268	7.77668
TCGA_EY_A1GD	Cancer	1	6.44584		TCGA_XF_AAMQ	Cancer	0.8939	11.5251		TCGA_A8_A084	Cancer	0.9882	11.6286							TCGA_G9_7519	Cancer	0.9257	6.75183
TCGA_EY_A1GE	Cancer	1	6.34634		TCGA_DK_AA6L	Cancer	0.8937	13.7041		TCGA_EW_A6SA	Cancer	0.986	5.52096							TCGA_YL_A8S8	Cancer	0.9236	9.38086
TCGA_EY_A1GF	Cancer	1	6.81121		TCGA_FD_A3B5	Cancer	0.8923	9.02824		TCGA_E2_A15G	Cancer	0.9852	8.18184							TCGA_ZG_A9M4	Cancer	0.9236	7.97833
TCGA_EY_A1GH	Cancer	1	7.74255		TCGA_BT_A2LB	Cancer	0.8895	10.2327		TCGA_E2_A14T	Cancer	0.9849	8.10274							TCGA_ZG_A9LZ	Cancer	0.9226	6.58067
TCGA_EY_A1GK	Cancer	1	9.133		TCGA_GC_A4ZW	Cancer	0.8894	28.0859		TCGA_A2_A0ET	Cancer	0.9842	7.1002							TCGA_KK_A59Y	Cancer	0.9223	6.04759
TCGA_EY_A1GM	Cancer	1	7.84485		TCGA_4Z_AA89	Cancer	0.8891	8.67754		TCGA_AO_A0JI	Cancer	0.9842	8.0244							TCGA_J4_A6M7	Cancer	0.9219	8.66309
TCGA_EY_A1GR	Cancer	1	5.7901		TCGA_BT_A42C	Cancer	0.8887	7.79157		TCGA_A8_A07R	Cancer	0.9832	7.46577							TCGA_EJ_5494	Cancer	0.9214	11.8146
TCGA_EY_A1GU	Cancer	1	10.4559		TCGA_DK_A1AA	Cancer	0.8872	7.18627		TCGA_E2_A15J	Cancer	0.9826	7.64926							TCGA_HC_A6HY	Cancer	0.921	5.42226
TCGA_EY_A212	Cancer	1	8.00319		TCGA_H4_A2HO	Cancer	0.886	6.57622		TCGA_E2_A15F	Cancer	0.9817	6.89949							TCGA_KK_A8IA	Cancer	0.921	6.92007
TCGA_EY_A2ON	Cancer	1	5.17466		TCGA_DK_AA71	Cancer	0.8858	5.47925		TCGA_A1_A0SK	Cancer	0.9814	15.0074							TCGA_KK_A8IJ	Cancer	0.9205	7.4231
TCGA_EY_A2OO	Cancer	1	10.879		TCGA_4Z_AA7R	Cancer	0.8844	7.88403		TCGA_A7_A425	Cancer	0.9814	8.15719							TCGA_J4_A6G3	Cancer	0.9201	10.3872
TCGA_EY_A2OP	Cancer	1	6.42785		TCGA_BT_A20N	Cancer	0.8844	13.0703		TCGA_GM_A2DM	Cancer	0.9812	8.99228							TCGA_EJ_7788	Cancer	0.9165	11.2147
TCGA_EY_A2OQ	Cancer	1	8.63181		TCGA_KQ_A41P	Cancer	0.8834	10.4425		TCGA_A8_A09N	Cancer	0.9811	9.91653							TCGA_G9_6339	Cancer	0.9164	5.67652
TCGA_EY_A3L3	Cancer	1	9.51753		TCGA_GC_A3BM	Cancer	0.883	13.1147		TCGA_D8_A1JI	Cancer	0.9808	13.4236							TCGA_CH_5769	Cancer	0.9153	8.31949
TCGA_EY_A548	Cancer	1	3.32099		TCGA_BT_A20J	Cancer	0.8823	4.64544		TCGA_E2_A15T	Cancer	0.9804	8.6563							TCGA_KK_A8ID	Cancer	0.9151	8.95578
TCGA_EY_A549	Cancer	1	5.60133		TCGA_DK_A1A3	Cancer	0.8814	5.64194		TCGA_C8_A27A	Cancer	0.98	9.06839							TCGA_HC_8256	Cancer	0.9146	8.82012
TCGA_FI_A2D2	Cancer	1	8.98715		TCGA_4Z_AA7S	Cancer	0.8813	10.6441		TCGA_A7_A3J0	Cancer	0.9798	8.9067							TCGA_EJ_5530	Cancer	0.9145	9.55382
TCGA_FI_A2D5	Cancer	1	9.17601		TCGA_DK_AA76	Cancer	0.88	12.1698		TCGA_E2_A14P	Cancer	0.9789	6.76964							TCGA_CH_5740	Cancer	0.914	7.67308
TCGA_FI_A2EU	Cancer	1	8.40082		TCGA_DK_A3IM	Cancer	0.879	9.99273		TCGA_AC_A3EH	Cancer	0.9786	7.99461							TCGA_G9_6363	Cancer	0.9128	5.06972
TCGA_FI_A2EX	Cancer	1	7.25388		TCGA_GC_A3RC	Cancer	0.8786	8.12729		TCGA_E9_A228	Cancer	0.978	7.55689							TCGA_YL_A9WH	Cancer	0.9123	6.65546
TCGA_FI_A2F4	Cancer	1	4.72918		TCGA_K4_A4AB	Cancer	0.8783	10.7076		TCGA_D8_A1X6	Cancer	0.9774	8.37141							TCGA_EJ_5532	Cancer	0.912	9.26936
TCGA_K6_A3WQ	Cancer	1	6.23783		TCGA_CF_A9FF	Cancer	0.8769	6.6799		TCGA_3C_AAAU	Cancer	0.9773	10.0279							TCGA_ZG_A9KY	Cancer	0.912	7.50173
TCGA_KP_A3W0	Cancer	1	7.37016		TCGA_C4_A0F7	Cancer	0.8761	11.3476		TCGA_AN_A0AK	Cancer	0.9773	7.64283							TCGA_HC_7078	Cancer	0.911	8.29344
TCGA_KP_A3W3	Cancer	1	6.00964		TCGA_UY_A78O	Cancer	0.8736	7.68285		TCGA_AR_A0TR	Cancer	0.9766	7.61477							TCGA_J4_A83M	Cancer	0.9091	7.55711
TCGA_PG_A914	Cancer	1	7.6913		TCGA_K4_A6MB	Cancer	0.8704	9.93327		TCGA_EW_A2FW	Cancer	0.9766	6.9933							TCGA_EJ_7782	Cancer	0.9085	12.4301
TCGA_QF_A5YS	Cancer	1	4.77753		TCGA_YC_A9TC	Cancer	0.8692	4.69074		TCGA_D8_A27K	Cancer	0.9763	14.8059							TCGA_FC_A8O0	Cancer	0.9074	11.7882
TCGA_QS_A5YQ	Cancer	1	3.94881		TCGA_GD_A2C5	Cancer	0.8673	10.8945		TCGA_Z7_A8R6	Cancer	0.9762	9.26067							TCGA_G9_6373	Cancer	0.907	6.81143
TCGA_QS_A5YR	Cancer	1	4.34641		TCGA_S5_AA26	Cancer	0.866	7.45553		TCGA_E2_A1IL	Cancer	0.976	9.04103							TCGA_HC_7821	Cancer	0.9067	8.10077
TCGA_SJ_A6ZJ	Cancer	1	4.76723		TCGA_FT_A3EE	Cancer	0.8644	15.9378		TCGA_E2_A156	Cancer	0.9758	12.6233							TCGA_EJ_5499	Cancer	0.9065	8.0645
TCGA_SL_A6JA	Cancer	1	4.81889		TCGA_GC_A3I6	Cancer	0.8641	16.1044		TCGA_AR_A0TV	Cancer	0.9746	9.75441							TCGA_2A_A8W3	Cancer	0.9062	8.41265
TCGA_B5_A11R	Cancer	0.9847	5.05436		TCGA_FD_A3SR	Cancer	0.8639	7.80456		TCGA_B6_A0WV	Cancer	0.9716	13.242							TCGA_EJ_7327	Cancer	0.9061	11.9178
TCGA_QS_A744	Cancer	0.9806	11.5229		TCGA_GD_A3OP	Cancer	0.8628	8.87132		TCGA_BH_A0W3	Cancer	0.9713	7.59944							TCGA_G9_7522	Cancer	0.9059	8.74097
TCGA_B5_A0KB	Cancer	0.9791	5.4636		TCGA_GC_A6I1	Cancer	0.8617	5.56522		TCGA_B6_A0X5	Cancer	0.971	11.49							TCGA_V1_A8WS	Cancer	0.9058	6.47102
TCGA_A5_A7WJ	Cancer	0.9768	10.1219		TCGA_XF_A9SZ	Cancer	0.8617	5.21344		TCGA_D8_A1JB	Cancer	0.9705	10.8577							TCGA_Y6_A9XI	Cancer	0.9047	7.15384
TCGA_EY_A72D	Cancer	0.9736	5.66895		TCGA_CU_A0YO	Cancer	0.8615	11.5585		TCGA_A7_A26E	Cancer	0.9701	8.78999							TCGA_VN_A88O	Cancer	0.9046	6.92414
TCGA_5B_A90C	Cancer	0.9724	8.65084		TCGA_ZF_A9R1	Cancer	0.8614	12.4895		TCGA_B6_A0IA	Cancer	0.9701	3.39541							TCGA_J4_A83J	Cancer	0.9041	6.89544
TCGA_AJ_A3OL	Cancer	0.9712	9.23502		TCGA_DK_A1A5	Cancer	0.8601	9.6043		TCGA_E2_A15S	Cancer	0.9697	18.1617							TCGA_EJ_A7NF	Cancer	0.9039	5.69626
TCGA_BK_A4ZD	Cancer	0.9706	6.48476		TCGA_YC_A89H	Cancer	0.8601	8.47025		TCGA_C8_A1HM	Cancer	0.9693	3.88791							TCGA_G9_6377	Cancer	0.9038	5.31125
TCGA_E6_A2P9	Cancer	0.9684	6.49665		TCGA_DK_AA6T	Cancer	0.8574	1.41045		TCGA_BH_A1FJ	Cancer	0.9692	9.03832							TCGA_ZG_A9LN	Cancer	0.9036	7.68374
TCGA_D1_A175	Cancer	0.9678	11.9362		TCGA_ZF_AA4T	Cancer	0.8574	6.20159		TCGA_S3_AA12	Cancer	0.9692	7.68019							TCGA_KK_A8IH	Cancer	0.9035	6.64924
TCGA_AX_A1CF	Cancer	0.9671	5.70557		TCGA_XF_A9T2	Cancer	0.8569	6.71029		TCGA_D8_A1XG	Cancer	0.9685	12.531							TCGA_TP_A8TT	Cancer	0.9034	10.3152
TCGA_BG_A187	Cancer	0.9661	6.46003		TCGA_XF_A9SY	Cancer	0.8549	6.87136		TCGA_BH_A18L	Cancer	0.9684	5.85353							TCGA_G9_A9S7	Cancer	0.9033	5.0717
TCGA_D1_A167	Cancer	0.9655	11.0198		TCGA_K4_A54R	Cancer	0.8535	11.6431		TCGA_C8_A133	Cancer	0.9683	6.11797							TCGA_HC_7748	Cancer	0.9031	11.6206
TCGA_B5_A11S	Cancer	0.9637	7.09606		TCGA_FD_A6TC	Cancer	0.8524	11.9392		TCGA_E9_A3QA	Cancer	0.9683	6.25297							TCGA_EJ_7797	Cancer	0.9018	9.00702
TCGA_EY_A215	Cancer	0.9629	9.44328		TCGA_FD_A6TI	Cancer	0.8522	4.59625		TCGA_BH_A204	Cancer	0.9677	12.8299							TCGA_EJ_7315	Cancer	0.901	7.87801
TCGA_AJ_A5DV	Cancer	0.9628	5.95098		TCGA_GC_A3WC	Cancer	0.8502	7.95329		TCGA_A2_A0CW	Cancer	0.9676	4.3378							TCGA_XK_AAIV	Cancer	0.8999	7.70272
TCGA_B5_A0K9	Cancer	0.9628	6.39389		TCGA_4Z_AA80	Cancer	0.8491	8.73376		TCGA_E2_A1L7	Cancer	0.9674	9.63628							TCGA_HC_7210	Cancer	0.8987	9.07765
TCGA_PG_A7D5	Cancer	0.9622	4.95512		TCGA_FD_A6TA	Cancer	0.8491	11.7222		TCGA_A8_A075	Cancer	0.9673	8.07293							TCGA_HC_A632	Cancer	0.8985	8.34969
TCGA_AX_A2HD	Cancer	0.9618	12.3148		TCGA_ZF_AA56	Cancer	0.849	8.86876		TCGA_A2_A0YF	Cancer	0.9669	6.59724							TCGA_YL_A8SH	Cancer	0.898	8.81248
TCGA_BK_A26L	Cancer	0.9609	20.992		TCGA_C4_A0F6	Cancer	0.8489	16.1255		TCGA_BH_A1F8	Cancer	0.9669	5.34417							TCGA_EJ_8468	Cancer	0.8977	12.6047
TCGA_A5_A3LO	Cancer	0.9605	6.04513		TCGA_K4_A6FZ	Cancer	0.8474	7.35045		TCGA_A1_A0SQ	Cancer	0.9665	5.96776							TCGA_EJ_5525	Cancer	0.8961	9.25727
TCGA_A5_A1OK	Cancer	0.9595	7.8747		TCGA_FD_A62S	Cancer	0.8464	15.6269		TCGA_AO_A03V	Cancer	0.9665	8.86221							TCGA_HC_8260	Cancer	0.8958	9.88285
TCGA_D1_A2G6	Cancer	0.959	11.3969		TCGA_FD_A5BR	Cancer	0.8463	10.993		TCGA_E9_A1RE	Cancer	0.9662	8.69287							TCGA_EJ_5510	Cancer	0.8956	10.4924
TCGA_D1_A16J	Cancer	0.9577	7.20839		TCGA_CF_A27C	Cancer	0.8448	8.60119		TCGA_A2_A0CT	Cancer	0.9653	7.10625							TCGA_M7_A724	Cancer	0.8954	4.53873
TCGA_D1_A16V	Cancer	0.9574	3.66259		TCGA_DK_A2HX	Cancer	0.8444	10.0036		TCGA_BH_A1FC	Cancer	0.9648	8.2341							TCGA_CH_5746	Cancer	0.8941	10.4598
TCGA_A5_A7WK	Cancer	0.9568	8.05427		TCGA_DK_A3IN	Cancer	0.844	8.55812		TCGA_A8_A09K	Cancer	0.9646	15.3845							TCGA_SU_A7E7	Cancer	0.8913	11.8702
TCGA_D1_A15W	Cancer	0.9552	7.89317		TCGA_BT_A20R	Cancer	0.8434	6.9465		TCGA_A2_A25C	Cancer	0.9644	12.6215							TCGA_H9_7775	Cancer	0.891	8.76022
TCGA_AP_A051	Cancer	0.955	7.41926		TCGA_FD_A6TG	Cancer	0.8422	10.9162		TCGA_E9_A1R0	Cancer	0.9636	15.8676							TCGA_EJ_7115	Cancer	0.8904	9.71484
TCGA_B5_A0JR	Cancer	0.9548	7.39768		TCGA_UY_A9PB	Cancer	0.8413	10.5976		TCGA_A8_A09Q	Cancer	0.9629	7.40076							TCGA_XK_AAJ3	Cancer	0.8895	7.29482
TCGA_EY_A2OM	Cancer	0.9545	12.8347		TCGA_UY_A9PE	Cancer	0.8402	14.4996		TCGA_OL_A5D7	Cancer	0.9623	4.99151							TCGA_YL_A8SP	Cancer	0.8894	9.77526
TCGA_D1_A165	Cancer	0.954	7.41421		TCGA_FD_A43N	Cancer	0.8394	9.03556		TCGA_AO_A12B	Cancer	0.9621	6.4353							TCGA_G9_6364	Cancer	0.8892	12.3825
TCGA_KJ_A3U4	Cancer	0.9526	3.87895		TCGA_DK_A3IT	Cancer	0.8393	10.6791		TCGA_AO_A1KS	Cancer	0.9618	10.0807							TCGA_CH_5737	Cancer	0.8882	4.91889
TCGA_B5_A3FB	Cancer	0.9525	6.93344		TCGA_FD_A3NA	Cancer	0.8392	9.83779		TCGA_AR_A0TU	Cancer	0.9614	7.29807							TCGA_EJ_5542	Cancer	0.8882	11.9594
TCGA_EY_A1G7	Cancer	0.9524	12.2746		TCGA_ZF_A9RC	Cancer	0.8364	13.5891		TCGA_D8_A1XR	Cancer	0.9611	9.18079							TCGA_KK_A6DY	Cancer	0.8881	7.74784
TCGA_D1_A177	Cancer	0.9515	8.90198		TCGA_GC_A3RD	Cancer	0.8323	12.0012		TCGA_AR_A0U3	Cancer	0.961	7.00793							TCGA_HC_7737	Cancer	0.8877	8.58985
TCGA_B5_A1MV	Cancer	0.9504	8.9957		TCGA_2F_A9KO	Cancer	0.832	9.58137		TCGA_AO_A124	Cancer	0.9605	9.90162							TCGA_HC_A9TE	Cancer	0.8877	9.16285
TCGA_BG_A3PP	Cancer	0.9497	6.79403		TCGA_FD_A5BZ	Cancer	0.8278	12.9515		TCGA_A2_A4S0	Cancer	0.9599	10.1028							TCGA_HC_8262	Cancer	0.8871	8.19933
TCGA_FI_A3PV	Cancer	0.9496	6.11931		TCGA_GC_A3OO	Cancer	0.8275	12.9817		TCGA_AR_A1AP	Cancer	0.9596	6.22385							TCGA_XJ_A9DQ	Cancer	0.8867	7.90827
TCGA_FI_A2CX	Cancer	0.949	3.26012		TCGA_K4_A83P	Cancer	0.8264	8.28311		TCGA_BH_A18R	Cancer	0.9595	9.63236							TCGA_HC_7079	Cancer	0.8858	12.1568
TCGA_D1_A3DA	Cancer	0.9488	9.43846		TCGA_XF_AAN3	Cancer	0.8253	10.4268		TCGA_EW_A6SD	Cancer	0.9595	5.72464							TCGA_J4_AAU2	Cancer	0.8852	6.10269
TCGA_AJ_A23M	Cancer	0.9487	12.045		TCGA_BT_A20T	Cancer	0.8251	8.47604		TCGA_BH_A0HW	Cancer	0.9594	6.31351							TCGA_HC_7818	Cancer	0.8837	8.43323
TCGA_AJ_A3I9	Cancer	0.9472	2.6158		TCGA_BT_A20O	Cancer	0.8216	6.85529		TCGA_A8_A09E	Cancer	0.9589	6.20112							TCGA_G9_6362	Cancer	0.8834	3.44295
TCGA_AX_A2IN	Cancer	0.9466	11.4724		TCGA_DK_A3WX	Cancer	0.8199	11.381		TCGA_BH_A18P	Cancer	0.9585	12.8004							TCGA_FC_A66V	Cancer	0.8833	5.37467
TCGA_B5_A0JT	Cancer	0.9463	8.59565		TCGA_CU_A72E	Cancer	0.8194	7.45449		TCGA_JL_A3YX	Cancer	0.9585	4.71799							TCGA_G9_6332	Cancer	0.8833	6.13463
TCGA_AX_A05Y	Cancer	0.9451	5.27235		TCGA_ZF_AA51	Cancer	0.8189	7.7059		TCGA_A1_A0SO	Cancer	0.9581	9.66791							TCGA_HC_A631	Cancer	0.8831	8.13334
TCGA_BS_A0U9	Cancer	0.945	6.63486		TCGA_GV_A3QI	Cancer	0.8178	13.8107		TCGA_A8_A06N	Cancer	0.9579	9.4368							TCGA_KC_A4BV	Cancer	0.883	10.1029
TCGA_EY_A1GX	Cancer	0.9446	6.17575		TCGA_G2_A3IB	Cancer	0.8162	11.0526		TCGA_AO_A0J2	Cancer	0.9575	8.73368							TCGA_M7_A721	Cancer	0.8828	7.56307
TCGA_AJ_A3NH	Cancer	0.9423	8.76942		TCGA_UY_A78N	Cancer	0.816	9.38808		TCGA_E9_A248	Cancer	0.9575	6.95916							TCGA_HC_8257	Cancer	0.8814	8.94523
TCGA_AP_A5FX	Cancer	0.942	3.21521		TCGA_FD_A62P	Cancer	0.8154	7.07917		TCGA_EW_A1OV	Cancer	0.9572	10.6345							TCGA_EJ_7218	Cancer	0.8808	6.92442
TCGA_AX_A1CN	Cancer	0.942	7.29618		TCGA_4Z_AA7O	Cancer	0.8149	10.3769		TCGA_EW_A1PB	Cancer	0.957	7.82476							TCGA_HC_A8D0	Cancer	0.8808	8.96928
TCGA_D1_A16X	Cancer	0.942	6.47144		TCGA_DK_A6B5	Cancer	0.8136	7.0765		TCGA_BH_A1FL	Cancer	0.9567	7.03807							TCGA_KK_A8IM	Cancer	0.8803	10.1557
TCGA_BG_A0M6	Cancer	0.9418	11.8062		TCGA_GU_AATQ	Cancer	0.8108	7.50773		TCGA_BH_A0HN	Cancer	0.9565	5.36385							TCGA_CH_5767	Cancer	0.8799	7.23504
TCGA_EO_A22S	Cancer	0.9418	9.64787		TCGA_K4_A4AC	Cancer	0.8097	15.8521		TCGA_E2_A14O	Cancer	0.9563	3.05123							TCGA_G9_6342	Cancer	0.8797	8.30466
TCGA_EY_A54A	Cancer	0.9413	10.6264		TCGA_DK_A3WW	Cancer	0.8091	3.98428		TCGA_BH_A18S	Cancer	0.9558	5.01068							TCGA_CH_5766	Cancer	0.878	8.36791
TCGA_A5_A0GD	Cancer	0.941	5.94548		TCGA_UY_A78L	Cancer	0.8089	9.91608		TCGA_E9_A22G	Cancer	0.9557	12.1156							TCGA_HC_7745	Cancer	0.8775	10.1009
TCGA_AJ_A3BF	Cancer	0.9404	6.76041		TCGA_BT_A3PJ	Cancer	0.8082	21.4575		TCGA_B6_A0RV	Cancer	0.9554	13.8976							TCGA_YL_A8SO	Cancer	0.8772	6.53505
TCGA_B5_A11J	Cancer	0.9402	6.25881		TCGA_GC_A3RB	Cancer	0.808	13.1203		TCGA_BH_A1EX	Cancer	0.9554	9.65059							TCGA_V1_A8MM	Cancer	0.877	7.11236
TCGA_BS_A0TJ	Cancer	0.9395	10.0136		TCGA_FD_A43U	Cancer	0.8074	4.5516		TCGA_OL_A66K	Cancer	0.955	7.79333							TCGA_V1_A9ZI	Cancer	0.8766	7.85779
TCGA_BK_A139	Cancer	0.939	4.41458		TCGA_ZF_A9R3	Cancer	0.8059	11.8242		TCGA_AR_A1AM	Cancer	0.9549	9.39999							TCGA_EJ_5522	Cancer	0.8764	12.2373
TCGA_B5_A3FH	Cancer	0.9388	3.82605		TCGA_GV_A3JV	Cancer	0.8048	12.8457		TCGA_AR_A24H	Cancer	0.9549	7.40708							TCGA_J4_A83I	Cancer	0.8757	8.51184
TCGA_AJ_A2QO	Cancer	0.9376	4.28841		TCGA_DK_A3WY	Cancer	0.804	5.68079		TCGA_AO_A0JD	Cancer	0.9543	5.71787							TCGA_HC_7747	Cancer	0.8754	6.33966
TCGA_KP_A3VZ	Cancer	0.9367	6.88725		TCGA_DK_A1AB	Cancer	0.8037	19.3272		TCGA_C8_A1HN	Cancer	0.9543	4.56794							TCGA_HC_8266	Cancer	0.8753	11.4177
TCGA_EY_A210	Cancer	0.936	4.919		TCGA_HQ_A5ND	Cancer	0.8026	12.6309		TCGA_A8_A08L	Cancer	0.9538	7.64262							TCGA_EJ_A7NM	Cancer	0.8745	8.02644
TCGA_D1_A17B	Cancer	0.9359	6.14983		TCGA_XF_A9SI	Cancer	0.8024	8.43495		TCGA_AR_A2LE	Cancer	0.9538	10.7819							TCGA_EJ_5519	Cancer	0.8734	11.3635
TCGA_EO_A22R	Cancer	0.935	14.6878		TCGA_XF_AAN2	Cancer	0.8011	6.99811		TCGA_BH_A0DS	Cancer	0.9537	6.25774							TCGA_VP_A876	Cancer	0.8734	6.65763
TCGA_EY_A1GO	Cancer	0.9348	11.6118		TCGA_4Z_AA86	Cancer	0.7984	9.78731		TCGA_AN_A0XP	Cancer	0.9536	10.1973							TCGA_XK_AAJR	Cancer	0.8727	9.28852
TCGA_AJ_A3NE	Cancer	0.9345	8.69779		TCGA_ZF_AA4U	Cancer	0.7939	5.909		TCGA_D8_A143	Cancer	0.9534	7.91403							TCGA_EJ_7783	Cancer	0.8718	13.8166
TCGA_A5_A3LP	Cancer	0.9343	6.06502		TCGA_E7_A97P	Cancer	0.7931	8.41984		TCGA_A8_A07L	Cancer	0.9528	7.07711							TCGA_G9_A9S4	Cancer	0.8688	5.82672
TCGA_PG_A917	Cancer	0.9337	7.19792		TCGA_FT_A61P	Cancer	0.7931	9.78539		TCGA_A8_A082	Cancer	0.9527	9.4381							TCGA_J9_A8CN	Cancer	0.8663	4.81257
TCGA_D1_A16Y	Cancer	0.9322	8.82845		TCGA_XF_A9ST	Cancer	0.7912	13.7995		TCGA_AQ_A1H2	Cancer	0.9524	6.95952							TCGA_HC_7232	Cancer	0.8662	8.88361
TCGA_AJ_A3EK	Cancer	0.9321	8.53494		TCGA_FJ_A3Z7	Cancer	0.7911	3.35254		TCGA_D8_A1XA	Cancer	0.9518	7.79732							TCGA_CH_5743	Cancer	0.8659	13.2866
TCGA_SJ_A6ZI	Cancer	0.932	10.0534		TCGA_FD_A6TF	Cancer	0.7906	7.97094		TCGA_EW_A1P5	Cancer	0.9518	8.67289							TCGA_HI_7171	Cancer	0.8652	5.45592
TCGA_D1_A102	Cancer	0.9312	7.17183		TCGA_CU_A0YR	Cancer	0.7894	7.59201		TCGA_S3_A6ZG	Cancer	0.9518	11.5568							TCGA_YL_A9WX	Cancer	0.8642	11.0275
TCGA_AJ_A3NC	Cancer	0.931	9.21716		TCGA_XF_A8HH	Cancer	0.7889	8.2073		TCGA_B6_A0I9	Cancer	0.9517	10.9522							TCGA_KK_A7B1	Cancer	0.8636	7.93687
TCGA_B5_A0JU	Cancer	0.9304	6.56793		TCGA_DK_A2I6	Cancer	0.7866	15.2455		TCGA_BH_A18H	Cancer	0.9517	5.22731							TCGA_EJ_5518	Cancer	0.8634	9.21972
TCGA_BG_A186	Cancer	0.9304	7.39155		TCGA_DK_A1AF	Cancer	0.7846	13.2761		TCGA_E2_A1L8	Cancer	0.9502	7.8198							TCGA_G9_6371	Cancer	0.8626	8.41277
TCGA_D1_A15Z	Cancer	0.9288	9.50093		TCGA_G2_A2EC	Cancer	0.7843	18.6597		TCGA_OL_A66H	Cancer	0.9491	7.02342							TCGA_CH_5754	Cancer	0.862	5.35298
TCGA_D1_A17Q	Cancer	0.9284	7.86046		TCGA_XF_A9T8	Cancer	0.784	5.70515		TCGA_E2_A14V	Cancer	0.9486	8.19488							TCGA_KK_A7AV	Cancer	0.8614	7.85314
TCGA_AJ_A3EM	Cancer	0.9279	6.60855		TCGA_FD_A6TB	Cancer	0.7837	9.14113		TCGA_A8_A0A9	Cancer	0.9484	8.17278							TCGA_HC_7081	Cancer	0.8607	11.7108
TCGA_AP_A1E0	Cancer	0.9278	10.6922		TCGA_E7_A677	Cancer	0.7825	16.5793		TCGA_D8_A27P	Cancer	0.9479	13.8372							TCGA_XQ_A8TB	Cancer	0.8607	9.42548
TCGA_A5_A0GA	Cancer	0.927	6.07053		TCGA_FD_A6TD	Cancer	0.7815	6.03545		TCGA_OL_A6VR	Cancer	0.9479	7.08682							TCGA_EJ_AB27	Cancer	0.8587	8.49917
TCGA_4E_A92E	Cancer	0.9268	9.69371		TCGA_G2_A2EO	Cancer	0.779	8.59127		TCGA_AC_A3BB	Cancer	0.9478	8.38297							TCGA_EJ_A8FN	Cancer	0.8583	8.15723
TCGA_PG_A915	Cancer	0.9252	10.6635		TCGA_FD_A3B7	Cancer	0.7789	13.5112		TCGA_AO_A0JM	Cancer	0.9478	7.72892							TCGA_G9_6384	Cancer	0.8562	10.7041
TCGA_FI_A3PX	Cancer	0.9249	4.83894		TCGA_FJ_A871	Cancer	0.7746	10.4056		TCGA_E9_A5UO	Cancer	0.9477	7.33613							TCGA_EJ_5527	Cancer	0.8559	12.0388
TCGA_BG_A0VZ	Cancer	0.9237	6.77587		TCGA_GV_A40E	Cancer	0.7741	12.9966		TCGA_AC_A6NO	Cancer	0.9476	6.64909							TCGA_KK_A8IB	Cancer	0.8558	4.87161
TCGA_PG_A916	Cancer	0.9228	3.74597		TCGA_FD_A3B4	Cancer	0.7738	8.11895		TCGA_C8_A1HE	Cancer	0.9476	10.2424							TCGA_HC_8259	Cancer	0.8554	8.08562
TCGA_D1_A17R	Cancer	0.9219	7.86929		TCGA_YF_AA3M	Cancer	0.7729	6.20306		TCGA_A8_A09Z	Cancer	0.9475	6.70751							TCGA_J9_A52B	Cancer	0.8553	11.4416
TCGA_EY_A4KR	Cancer	0.9219	12.1769		TCGA_K4_A5RH	Cancer	0.7721	6.44896		TCGA_LL_A442	Cancer	0.9475	7.46774							TCGA_EJ_7330	Cancer	0.8552	11.7397
TCGA_AJ_A5DW	Cancer	0.9212	10.7113		TCGA_GD_A3OQ	Cancer	0.7701	13.1388		TCGA_EW_A1OX	Cancer	0.9471	11.5371							TCGA_V1_A9OH	Cancer	0.8548	7.87962
TCGA_B5_A1MS	Cancer	0.9211	6.13749		TCGA_XF_A9SL	Cancer	0.7694	9.12197		TCGA_A8_A081	Cancer	0.9469	10.4259							TCGA_HC_7820	Cancer	0.8547	7.78177
TCGA_D1_A179	Cancer	0.9186	12.4765		TCGA_DK_A3X1	Cancer	0.7683	4.46664		TCGA_AO_A128	Cancer	0.9469	4.52918							TCGA_EJ_A46G	Cancer	0.8542	8.5693
TCGA_FI_A2CY	Cancer	0.9186	10.9311		TCGA_GU_A766	Cancer	0.7672	5.11688		TCGA_E9_A1RB	Cancer	0.9465	8.71018							TCGA_YL_A9WJ	Cancer	0.8531	8.6179
TCGA_AJ_A2QL	Cancer	0.9183	3.97549		TCGA_FD_A43Y	Cancer	0.7613	5.78483		TCGA_OL_A5D8	Cancer	0.9465	11.0174							TCGA_HC_A8D1	Cancer	0.8526	9.61693
TCGA_B5_A11Z	Cancer	0.9174	9.50513		TCGA_ZF_AA4R	Cancer	0.7571	8.58098		TCGA_A2_A1G4	Cancer	0.9463	12.402							TCGA_EJ_5511	Cancer	0.8524	10.2275
TCGA_EO_A22T	Cancer	0.9174	11.4528		TCGA_K4_A5RI	Cancer	0.7567	7.83213		TCGA_A7_A0CJ	Cancer	0.946	12.3273							TCGA_YL_A8SA	Cancer	0.8514	7.05975
TCGA_AJ_A23N	Cancer	0.9168	9.97044		TCGA_ZF_AA4W	Cancer	0.7561	7.99865		TCGA_AR_A1AY	Cancer	0.946	17.7848							TCGA_ZG_A8QX	Cancer	0.8509	8.10567
TCGA_BS_A0UV	Cancer	0.9167	6.16238		TCGA_MV_A51V	Cancer	0.756	4.82951		TCGA_D8_A140	Cancer	0.9459	10.2536							TCGA_EJ_7794	Cancer	0.8498	12.4562
TCGA_AJ_A3IA	Cancer	0.9165	9.00207		TCGA_UY_A9PF	Cancer	0.7545	5.77401		TCGA_D8_A1XJ	Cancer	0.9459	6.97575							TCGA_KK_A8IG	Cancer	0.8496	9.71134
TCGA_DI_A2QT	Cancer	0.9164	3.00768		TCGA_4Z_AA7Y	Cancer	0.7526	11.8553		TCGA_BH_A0EA	Cancer	0.9458	10.8736							TCGA_EJ_5509	Cancer	0.848	9.43971
TCGA_AX_A0J0	Cancer	0.915	8.28523		TCGA_DK_A1AG	Cancer	0.749	11.8613		TCGA_EW_A1J1	Cancer	0.9455	7.71231							TCGA_EJ_7781	Cancer	0.8477	11.8406
TCGA_AP_A0L9	Cancer	0.9142	6.9876		TCGA_CF_A1HS	Cancer	0.7481	9.64649		TCGA_AR_A24K	Cancer	0.945	9.11128							TCGA_KK_A8IC	Cancer	0.8471	8.91128
TCGA_AX_A06B	Cancer	0.9141	7.50718		TCGA_2F_A9KQ	Cancer	0.7479	8.52753		TCGA_B6_A0IP	Cancer	0.945	12.533							TCGA_EJ_A7NJ	Cancer	0.8467	8.26254
TCGA_A5_A0GB	Cancer	0.914	4.07892		TCGA_ZF_A9R0	Cancer	0.7473	9.58939		TCGA_EW_A6SC	Cancer	0.9449	9.17906							TCGA_EJ_7793	Cancer	0.8464	8.49156
TCGA_AJ_A2QM	Cancer	0.9138	10.6682		TCGA_XF_A9SU	Cancer	0.7469	7.59548		TCGA_A7_A0CE	Cancer	0.9448	8.42419							TCGA_G9_6499	Cancer	0.8453	5.66132
TCGA_B5_A11U	Cancer	0.9128	16.3505		TCGA_ZF_AA53	Cancer	0.7428	6.30308		TCGA_GM_A2DH	Cancer	0.9445	8.25391							TCGA_EJ_A46E	Cancer	0.8452	11.243
TCGA_EO_A22U	Cancer	0.9121	5.96506		TCGA_FD_A3SJ	Cancer	0.7409	12.374		TCGA_E2_A105	Cancer	0.9438	6.98958							TCGA_ZG_A8QY	Cancer	0.8451	9.20358
TCGA_BG_A2AD	Cancer	0.9118	11.5402		TCGA_E5_A4U1	Cancer	0.7405	6.09127		TCGA_A2_A0EM	Cancer	0.9437	10.7795							TCGA_G9_6370	Cancer	0.845	13.0307
TCGA_DI_A1BU	Cancer	0.9108	6.95831		TCGA_ZF_AA5N	Cancer	0.7405	14.2388		TCGA_EW_A1J3	Cancer	0.9436	8.8148							TCGA_VP_A879	Cancer	0.845	11.9636
TCGA_D1_A17D	Cancer	0.9103	4.65104		TCGA_BT_A42E	Cancer	0.7372	5.82441		TCGA_BH_A0E2	Cancer	0.9432	8.96791							TCGA_G9_6356	Cancer	0.8443	9.44773
TCGA_AJ_A3NG	Cancer	0.9095	13.8809		TCGA_4Z_AA82	Cancer	0.7364	13.5167		TCGA_E2_A1LI	Cancer	0.9429	11.3692							TCGA_EJ_5502	Cancer	0.843	11.8817
TCGA_B5_A5OD	Cancer	0.9073	7.42196		TCGA_ZF_AA54	Cancer	0.7348	13.2863		TCGA_D8_A1J8	Cancer	0.9425	9.50662							TCGA_YL_A8SB	Cancer	0.843	10.483
TCGA_E6_A8L9	Cancer	0.9061	7.09195		TCGA_BL_A0C8	Cancer	0.7347	30.2428		TCGA_A2_A0CS	Cancer	0.9421	7.27967							TCGA_J4_AATV	Cancer	0.8429	12.0296
TCGA_BG_A2L7	Cancer	0.9042	13.7127		TCGA_XF_A9SX	Cancer	0.7299	5.38122		TCGA_A7_A4SD	Cancer	0.942	10.2199							TCGA_KC_A7F3	Cancer	0.8419	7.17809
TCGA_EY_A1GC	Cancer	0.9039	3.68064		TCGA_FD_A3SQ	Cancer	0.726	13.8256		TCGA_A8_A076	Cancer	0.9418	7.71686							TCGA_CH_5739	Cancer	0.8417	9.96321
TCGA_PG_A5BC	Cancer	0.9039	9.18462		TCGA_DK_A2I2	Cancer	0.7224	5.82697		TCGA_C8_A12K	Cancer	0.9417	5.97315							TCGA_EJ_5516	Cancer	0.8404	9.78059
TCGA_BG_A221	Cancer	0.9037	8.42933		TCGA_G2_A2ES	Cancer	0.7212	10.4415		TCGA_A8_A091	Cancer	0.9416	11.5075							TCGA_V1_A9ZK	Cancer	0.8403	8.23593
TCGA_D1_A0ZQ	Cancer	0.9037	10.6597		TCGA_UY_A78P	Cancer	0.7208	6.15967		TCGA_B6_A0IC	Cancer	0.9414	16.6212							TCGA_G9_6333	Cancer	0.8384	8.15597
TCGA_EO_A1Y8	Cancer	0.903	8.11916		TCGA_GV_A6ZA	Cancer	0.7178	5.88625		TCGA_A8_A07S	Cancer	0.9407	13.0285							TCGA_YL_A8SR	Cancer	0.8382	7.73173
TCGA_AP_A054	Cancer	0.9025	15.8454		TCGA_XF_A9SM	Cancer	0.7177	8.21653		TCGA_E9_A3HO	Cancer	0.9407	5.58458							TCGA_CH_5792	Cancer	0.8373	10.6445
TCGA_D1_A0ZR	Cancer	0.9024	6.39986		TCGA_GV_A3QG	Cancer	0.7173	10.2787		TCGA_A2_A0ER	Cancer	0.9406	10.7329							TCGA_HC_7233	Cancer	0.8367	9.71625
TCGA_EY_A1GI	Cancer	0.9019	9.16173		TCGA_BL_A13J	Cancer	0.7158	12.4249		TCGA_OL_A5RU	Cancer	0.9406	6.77842							TCGA_V1_A8X3	Cancer	0.8358	10.4538
TCGA_B5_A1N2	Cancer	0.9015	10.1227		TCGA_4Z_AA7N	Cancer	0.7115	11.5742		TCGA_AO_A0J7	Cancer	0.9402	11.4598							TCGA_2A_A8VO	Cancer	0.8357	7.46144
TCGA_A5_A0G9	Cancer	0.9014	5.76816		TCGA_G2_A2EF	Cancer	0.7102	15.745		TCGA_BH_A0H9	Cancer	0.94	7.47259							TCGA_J4_8198	Cancer	0.8354	12.0084
TCGA_BG_A0RY	Cancer	0.9008	7.60794		TCGA_CF_A9FH	Cancer	0.7063	8.70629		TCGA_E2_A15C	Cancer	0.94	9.63344							TCGA_ZG_A9L2	Cancer	0.8353	11.9326
TCGA_AJ_A3QS	Cancer	0.9006	5.42499		TCGA_DK_AA6S	Cancer	0.7031	12.1545		TCGA_A8_A08F	Cancer	0.9399	9.08592							TCGA_ZG_A9L4	Cancer	0.8347	7.85721
TCGA_A5_A0GI	Cancer	0.8991	7.50772		TCGA_K4_AAQO	Cancer	0.6974	12.5868		TCGA_BH_A203	Cancer	0.9399	9.24536							TCGA_EJ_7125	Cancer	0.8275	9.0039
TCGA_EO_A3B0	Cancer	0.8988	8.18429		TCGA_FD_A3SN	Cancer	0.6956	25.4607		TCGA_EW_A424	Cancer	0.9397	6.35299							TCGA_EJ_5506	Cancer	0.8269	11.6433
TCGA_BG_A18C	Cancer	0.898	6.57266		TCGA_XF_A8HD	Cancer	0.6934	8.67523		TCGA_E9_A249	Cancer	0.9395	6.17846							TCGA_EJ_5531	Cancer	0.826	9.40403
TCGA_EY_A3QX	Cancer	0.8974	13.6663		TCGA_UY_A9PD	Cancer	0.6924	10.1692		TCGA_A8_A06Z	Cancer	0.9394	4.61103							TCGA_QU_A6IP	Cancer	0.8256	7.1226
TCGA_AJ_A8CW	Cancer	0.8969	6.56725		TCGA_K4_A3WU	Cancer	0.6919	10.351		TCGA_E9_A5UP	Cancer	0.9393	5.1504							TCGA_V1_A9OQ	Cancer	0.8256	5.88224
TCGA_BG_A0M7	Cancer	0.8952	5.89001		TCGA_R3_A69X	Cancer	0.6907	13.1928		TCGA_AR_A0TP	Cancer	0.9392	15.5784							TCGA_EJ_5526	Cancer	0.8255	11.1793
TCGA_BG_A0MK	Cancer	0.895	6.62132		TCGA_XF_A9T4	Cancer	0.69	12.7662		TCGA_B6_A408	Cancer	0.9392	6.57292							TCGA_G9_6336	Cancer	0.8249	6.59068
TCGA_FI_A2F9	Cancer	0.895	12.7373		TCGA_FD_A6TH	Cancer	0.6764	18.0458		TCGA_A8_A0AB	Cancer	0.9388	14.5554							TCGA_EJ_A7NH	Cancer	0.823	10.0589
TCGA_B5_A3FD	Cancer	0.8907	4.0081		TCGA_BT_A20P	Cancer	0.6724	5.95709		TCGA_BH_A0GY	Cancer	0.9386	6.39987							TCGA_J4_A67N	Cancer	0.8198	4.42711
TCGA_D1_A0ZU	Cancer	0.8902	10.6183		TCGA_UY_A78M	Cancer	0.6706	5.92751		TCGA_BH_A18T	Cancer	0.9386	10.9603							TCGA_EJ_7786	Cancer	0.8193	10.3043
TCGA_D1_A3JQ	Cancer	0.8885	10.7031		TCGA_FD_A3SL	Cancer	0.6702	10.8177		TCGA_3C_AALK	Cancer	0.9385	9.70373							TCGA_G9_6385	Cancer	0.8186	10.2655
TCGA_B5_A11I	Cancer	0.8875	3.82563		TCGA_BL_A13I	Cancer	0.6689	17.6885		TCGA_A2_A0CP	Cancer	0.9383	7.59964							TCGA_G9_6351	Cancer	0.8178	6.82221
TCGA_D1_A1O8	Cancer	0.8873	9.84859		TCGA_BT_A20Q	Cancer	0.6664	13.4971		TCGA_PL_A8LX	Cancer	0.9378	6.09446							TCGA_EJ_5524	Cancer	0.8171	11.9258
TCGA_BG_A0MI	Cancer	0.8864	7.31501		TCGA_CF_A7I0	Cancer	0.6655	8.8798		TCGA_A8_A06X	Cancer	0.9376	4.77923							TCGA_EJ_A7NK	Cancer	0.8163	11.5487
TCGA_EY_A1GL	Cancer	0.8862	6.82447		TCGA_DK_A3IU	Cancer	0.661	10.9904		TCGA_E2_A106	Cancer	0.9363	6.29118							TCGA_M7_A720	Cancer	0.8155	10.1709
TCGA_AP_A053	Cancer	0.8856	9.18722		TCGA_DK_AA6X	Cancer	0.6577	10.4446		TCGA_AN_A0XO	Cancer	0.9362	7.0528							TCGA_HC_7738	Cancer	0.8153	8.15778
TCGA_B5_A5OE	Cancer	0.8845	5.44079		TCGA_C4_A0F0	Cancer	0.6535	10.4501		TCGA_E2_A107	Cancer	0.9362	4.39073							TCGA_KK_A8IL	Cancer	0.8149	7.39746
TCGA_DF_A2KN	Cancer	0.8834	8.23599		TCGA_XF_AAMG	Cancer	0.6499	10.2462		TCGA_A8_A079	Cancer	0.9361	7.06854							TCGA_V1_A8WL	Cancer	0.8143	9.30389
TCGA_EO_A3AU	Cancer	0.8822	10.5369		TCGA_BT_A3PK	Cancer	0.6468	11.8534		TCGA_D8_A1JM	Cancer	0.9361	4.72591							TCGA_G9_7510	Cancer	0.8142	8.51106
TCGA_AJ_A3BH	Cancer	0.8816	15.4533		TCGA_DK_A1AC	Cancer	0.6432	6.1297		TCGA_PE_A5DD	Cancer	0.9356	8.18294							TCGA_KC_A7FA	Cancer	0.814	6.68279
TCGA_BG_A0YV	Cancer	0.8804	12.6653		TCGA_GU_A764	Cancer	0.6278	14.0436		TCGA_OL_A6VO	Cancer	0.9355	7.21835							TCGA_EJ_5503	Cancer	0.8131	11.7585
TCGA_D1_A2G0	Cancer	0.88	4.30964		TCGA_ZF_AA58	Cancer	0.6236	9.54844		TCGA_AO_A0J8	Cancer	0.9354	5.49116							TCGA_G9_6494	Cancer	0.8127	7.83622
TCGA_AX_A2H5	Cancer	0.8798	4.25481		TCGA_XF_AAMT	Cancer	0.6161	9.25039		TCGA_B6_A2IU	Cancer	0.9353	7.51277							TCGA_EJ_8474	Cancer	0.8101	10.4011
TCGA_D1_A0ZN	Cancer	0.8793	11.3678		TCGA_FD_A3B8	Cancer	0.6152	13.5962		TCGA_A2_A3XW	Cancer	0.9349	5.85455							TCGA_KC_A7F6	Cancer	0.8085	7.7214
TCGA_D1_A16R	Cancer	0.8769	8.98631		TCGA_DK_AA77	Cancer	0.6091	12.4685		TCGA_E2_A15K	Cancer	0.9349	10.6731							TCGA_J4_A83L	Cancer	0.8067	9.94413
TCGA_EY_A1H0	Cancer	0.8769	4.0068		TCGA_GV_A3QF	Cancer	0.6006	8.45304		TCGA_AC_A2FM	Cancer	0.9348	6.02687							TCGA_EJ_5515	Cancer	0.8054	11.5364
TCGA_FI_A2D6	Cancer	0.8765	15.3875		TCGA_FD_A3SP	Cancer	0.5984	14.6122		TCGA_A2_A0SY	Cancer	0.9345	9.47175							TCGA_2A_A8VV	Cancer	0.8047	7.18423
TCGA_EO_A3B1	Cancer	0.8757	9.41159		TCGA_GC_A3YS	Cancer	0.5972	8.24275		TCGA_A2_A0T7	Cancer	0.9343	11.1856							TCGA_KK_A7B3	Cancer	0.8025	9.4489
TCGA_EO_A3KU	Cancer	0.8748	11.9316		TCGA_SY_A9G5	Cancer	0.5906	11.9441		TCGA_A2_A0YM	Cancer	0.9343	14.287							TCGA_EJ_A7NG	Cancer	0.8005	13.3069
TCGA_D1_A1NZ	Cancer	0.8739	7.85045		TCGA_GD_A3OS	Cancer	0.5821	17.8104		TCGA_LD_A7W6	Cancer	0.9342	11.0742							TCGA_XK_AAJT	Cancer	0.7999	9.00427
TCGA_D1_A16D	Cancer	0.8735	6.19019		TCGA_XF_AAME	Cancer	0.5808	10.4969		TCGA_AN_A0FF	Cancer	0.9338	5.07387							TCGA_J4_A67T	Cancer	0.7996	6.95957
TCGA_D1_A1NY	Cancer	0.8735	12.2817		TCGA_XF_A9SH	Cancer	0.5771	7.10125		TCGA_A2_A3XZ	Cancer	0.9336	4.74221							TCGA_EJ_5512	Cancer	0.7994	12.0307
TCGA_D1_A3DG	Cancer	0.8735	5.41254		TCGA_SY_A9G0	Cancer	0.5736	18.6768		TCGA_AR_A24R	Cancer	0.9324	8.40421							TCGA_KC_A4BL	Cancer	0.7987	11.6267
TCGA_SL_A6J9	Cancer	0.8726	2.34559		TCGA_CF_A3MI	Cancer	0.5726	5.07816		TCGA_E9_A1N8	Cancer	0.9322	11.9617							TCGA_YL_A8SQ	Cancer	0.7974	8.50583
TCGA_B5_A1MZ	Cancer	0.8712	7.20536		TCGA_BL_A5ZZ	Cancer	0.5698	12.9037		TCGA_C8_A26Z	Cancer	0.9321	7.88536							TCGA_HC_8264	Cancer	0.7968	13.6188
TCGA_EO_A22X	Cancer	0.8703	11.3397		TCGA_XF_A9SP	Cancer	0.5518	7.66814		TCGA_A8_A099	Cancer	0.9318	10.5441							TCGA_ZG_A9LB	Cancer	0.7962	4.9425
TCGA_FI_A2D4	Cancer	0.8699	5.39166		TCGA_XF_AAMJ	Cancer	0.5395	19.072		TCGA_C8_A26Y	Cancer	0.9315	6.83514							TCGA_G9_7509	Cancer	0.7951	10.1244
TCGA_A5_A0G3	Cancer	0.8677	8.40008		TCGA_BT_A20X	Cancer	0.5326	8.35068		TCGA_AR_A24U	Cancer	0.9314	11.3593							TCGA_YL_A8SK	Cancer	0.7935	13.8738
TCGA_B5_A11L	Cancer	0.8677	7.72158		TCGA_FD_A5BU	Cancer	0.5054	9.67224		TCGA_A7_A13G	Cancer	0.9307	20.52							TCGA_EJ_5504	Cancer	0.7922	9.26311
TCGA_BK_A56F	Cancer	0.8677	8.31005		TCGA_UY_A8OC	Cancer	0.4815	10.6053		TCGA_BH_A0BT	Cancer	0.9306	6.04644							TCGA_EJ_A65F	Cancer	0.7911	8.04014
TCGA_AX_A3GB	Cancer	0.8667	3.79184		TCGA_XF_A9T5	Cancer	0.4793	5.33106		TCGA_C8_A274	Cancer	0.9306	8.07624							TCGA_CH_5789	Cancer	0.7891	10.8996
TCGA_BG_A0W1	Cancer	0.8664	4.85268		TCGA_BT_A2LD	Cancer	0.4776	22.3163		TCGA_B6_A3ZX	Cancer	0.9301	6.03597							TCGA_VP_A87E	Cancer	0.7885	9.73444
TCGA_D1_A0ZS	Cancer	0.8645	24.2824		TCGA_XF_AAMR	Cancer	0.4698	19.1799		TCGA_BH_A0H5	Cancer	0.9301	8.05357							TCGA_EJ_5498	Cancer	0.7883	13.9395
TCGA_AX_A0IS	Cancer	0.8612	3.90795		TCGA_GU_AATP	Cancer	0.4565	5.15723		TCGA_A2_A1FV	Cancer	0.9298	22.6966							TCGA_HC_8265	Cancer	0.7879	25.7963
TCGA_EY_A214	Cancer	0.8611	4.48333		TCGA_ZF_A9R9	Cancer	0.4548	7.13673		TCGA_E2_A14W	Cancer	0.9298	4.32215							TCGA_EJ_7331	Cancer	0.7865	12.7714
TCGA_DI_A1NN	Cancer	0.861	9.10887		TCGA_5N_A9KI	Cancer	0.4464	6.54533		TCGA_EW_A1IW	Cancer	0.9297	10.8154							TCGA_EJ_A8FP	Cancer	0.7842	11.3182
TCGA_AX_A2HC	Cancer	0.8582	26.9647		TCGA_YC_A8S6	Cancer	0.4284	11.1905		TCGA_EW_A1P0	Cancer	0.9297	9.20388							TCGA_ZG_A9N3	Cancer	0.7842	7.77995
TCGA_EO_A3AS	Cancer	0.856	8.61436		TCGA_XF_A9SK	Cancer	0.419	11.7691		TCGA_GM_A5PV	Cancer	0.9297	7.27044							TCGA_J9_A8CK	Cancer	0.7829	8.10779
TCGA_AX_A3G1	Cancer	0.8517	4.03981		TCGA_XF_AAN4	Cancer	0.3931	17.2792		TCGA_AR_A2LL	Cancer	0.9287	8.07558							TCGA_EJ_7318	Cancer	0.7825	5.74624
TCGA_AJ_A23O	Cancer	0.8513	7.59378		TCGA_ZF_AA5P	Cancer	0.389	11.6063		TCGA_AR_A2LH	Cancer	0.9282	8.1744							TCGA_ZG_A9LU	Cancer	0.7825	8.51391
TCGA_B5_A5OC	Cancer	0.8508	10.341		TCGA_K4_A3WS	Cancer	0.3152	13.7506		TCGA_BH_A8FY	Cancer	0.9282	6.3665							TCGA_J4_A6G1	Cancer	0.7818	9.55144
TCGA_BG_A0MQ	Cancer	0.8474	8.40206		TCGA_ZF_AA4N	Cancer	0.3005	10.3352		TCGA_A8_A06O	Cancer	0.928	8.82611							TCGA_CH_5771	Cancer	0.7815	11.7701
TCGA_FI_A2F8	Cancer	0.8458	8.53324		TCGA_DK_A3IQ	Cancer	0.246	15.3449		TCGA_D8_A1XZ	Cancer	0.9277	9.86575							TCGA_CH_5738	Cancer	0.7799	10.5798
TCGA_AX_A05Z	Cancer	0.8439	5.27261		TCGA_UY_A8OD	Cancer	0.2106	19.2839		TCGA_D8_A3Z5	Cancer	0.9277	8.97084							TCGA_ZG_A9MC	Cancer	0.7795	9.56381
TCGA_AP_A0LV	Cancer	0.8419	10.7311		TCGA_XF_AAN7	Cancer	0.2001	19.2575		TCGA_BH_A18V	Cancer	0.9275	10.5685							TCGA_J9_A8CP	Cancer	0.7784	8.95108
TCGA_AP_A1DR	Cancer	0.8405	7.87931							TCGA_E9_A1RC	Cancer	0.9275	6.23303							TCGA_V1_A8MU	Cancer	0.7778	10.2083
TCGA_FI_A2D0	Cancer	0.8394	9.80555							TCGA_A8_A07I	Cancer	0.9274	8.3802							TCGA_CH_5772	Cancer	0.7762	8.55346
TCGA_A5_A2K4	Cancer	0.837	11.2952							TCGA_EW_A1PC	Cancer	0.9272	6.80137							TCGA_G9_6348	Cancer	0.7751	7.05785
TCGA_B5_A0JV	Cancer	0.8366	6.9712							TCGA_BH_A0E0	Cancer	0.9271	8.32989							TCGA_2A_AAYU	Cancer	0.7743	9.18406
TCGA_D1_A1O0	Cancer	0.8328	4.32808							TCGA_B6_A0IQ	Cancer	0.9267	11.2102							TCGA_EJ_5495	Cancer	0.7724	13.2193
TCGA_AJ_A3EJ	Cancer	0.8322	6.35168							TCGA_D8_A1XF	Cancer	0.9264	9.72123							TCGA_EJ_5517	Cancer	0.7712	9.95692
TCGA_AP_A056	Cancer	0.829	7.30213							TCGA_E9_A1N3	Cancer	0.9264	8.87749							TCGA_CH_5745	Cancer	0.7701	10.1046
TCGA_EY_A1GT	Cancer	0.8233	13.3416							TCGA_D8_A1XK	Cancer	0.9262	10.6555							TCGA_XK_AAJU	Cancer	0.77	10.411
TCGA_E6_A2P8	Cancer	0.8195	13.3976							TCGA_C8_A27B	Cancer	0.9259	11.4494							TCGA_V1_A9OX	Cancer	0.7699	8.01983
TCGA_A5_A0G1	Cancer	0.8188	7.08575							TCGA_A2_A25B	Cancer	0.9255	8.97991							TCGA_XA_A8JR	Cancer	0.7683	8.50702
TCGA_D1_A17H	Cancer	0.8173	7.86672							TCGA_A2_A0YC	Cancer	0.9253	12.2509							TCGA_QU_A6IO	Cancer	0.7676	3.40182
TCGA_EC_A24G	Cancer	0.8169	8.12028							TCGA_A8_A094	Cancer	0.9251	12.3746							TCGA_G9_6369	Cancer	0.7666	4.92739
TCGA_A5_A0VO	Cancer	0.815	7.05243							TCGA_S3_AA10	Cancer	0.9248	8.2237							TCGA_HC_A6AP	Cancer	0.7645	4.22396
TCGA_D1_A16O	Cancer	0.8142	8.4211							TCGA_BH_A0H0	Cancer	0.9243	7.64229							TCGA_J9_A8CM	Cancer	0.7643	9.4478
TCGA_BS_A0WQ	Cancer	0.814	7.22867							TCGA_E2_A10B	Cancer	0.9242	12.7616							TCGA_CH_5763	Cancer	0.7639	13.2185
TCGA_B5_A11X	Cancer	0.8123	6.72863							TCGA_A2_A0CU	Cancer	0.9237	7.42139							TCGA_G9_6496	Cancer	0.7637	5.45011
TCGA_EO_A3L0	Cancer	0.8116	6.34081							TCGA_BH_A0DH	Cancer	0.9237	5.27999							TCGA_EJ_A46H	Cancer	0.7624	16.9806
TCGA_AX_A0IW	Cancer	0.8115	7.90419							TCGA_E2_A15I	Cancer	0.9236	14.3522							TCGA_J4_8200	Cancer	0.7623	8.50989
TCGA_B5_A3FC	Cancer	0.8109	4.78681							TCGA_EW_A1PE	Cancer	0.9233	8.27094							TCGA_KK_A7AQ	Cancer	0.7608	5.49985
TCGA_AJ_A2QN	Cancer	0.8092	7.20134							TCGA_BH_A2L8	Cancer	0.9231	8.48106							TCGA_ZG_A8QZ	Cancer	0.7594	9.60285
TCGA_A5_A0VQ	Cancer	0.8091	7.29964							TCGA_D8_A13Y	Cancer	0.9231	12.1432							TCGA_VN_A88P	Cancer	0.7584	7.55718
TCGA_EY_A5W2	Cancer	0.8055	3.57438							TCGA_A2_A04R	Cancer	0.9228	6.71925							TCGA_VP_AA1N	Cancer	0.7577	6.96695
TCGA_EY_A1GV	Cancer	0.8054	9.57609							TCGA_A2_A0EQ	Cancer	0.9225	9.36032							TCGA_XJ_A9DK	Cancer	0.7575	10.315
TCGA_BS_A0TD	Cancer	0.8	5.51049							TCGA_AN_A04C	Cancer	0.9219	6.64868							TCGA_YL_A8SI	Cancer	0.7538	9.88152
TCGA_EY_A1GP	Cancer	0.7994	9.42488							TCGA_E9_A247	Cancer	0.9219	6.99455							TCGA_YL_A8HO	Cancer	0.7521	10.8393
TCGA_AP_A0LI	Cancer	0.7992	4.74696							TCGA_EW_A3U0	Cancer	0.9219	11.0108							TCGA_V1_A8WV	Cancer	0.7519	9.83715
TCGA_AP_A05P	Cancer	0.798	9.2856							TCGA_AR_A0TQ	Cancer	0.9218	6.88972							TCGA_FC_7708	Cancer	0.7508	10.6408
TCGA_BG_A18A	Cancer	0.7937	9.13212							TCGA_A8_A09V	Cancer	0.9214	17.7476							TCGA_V1_A9OY	Cancer	0.7493	8.40167
TCGA_A5_A0GQ	Cancer	0.7925	4.29719							TCGA_AO_A129	Cancer	0.9214	8.75364							TCGA_V1_A8MF	Cancer	0.7473	6.59391
TCGA_BS_A0T9	Cancer	0.7893	10.3561							TCGA_A7_A0CD	Cancer	0.9212	12.5676							TCGA_HC_A76W	Cancer	0.7438	10.1282
TCGA_D1_A1O7	Cancer	0.7893	6.18782							TCGA_AR_A256	Cancer	0.9212	9.92097							TCGA_ZG_A9LY	Cancer	0.7415	10.4777
TCGA_A5_A1OJ	Cancer	0.7884	11.3089							TCGA_A2_A3KD	Cancer	0.9211	10.6113							TCGA_XK_AAIR	Cancer	0.74	10.9594
TCGA_B5_A11E	Cancer	0.7847	9.23004							TCGA_GM_A3NW	Cancer	0.9211	6.10683							TCGA_VP_A87C	Cancer	0.7385	9.70197
TCGA_AX_A1CC	Cancer	0.7843	18.8947							TCGA_A7_A0D9	Cancer	0.921	11.4516							TCGA_2A_AAYO	Cancer	0.7352	7.79331
TCGA_AX_A2IO	Cancer	0.7841	8.10971							TCGA_E9_A2JS	Cancer	0.921	6.32434							TCGA_J4_A67S	Cancer	0.7344	4.17883
TCGA_D1_A17A	Cancer	0.7744	5.22926							TCGA_AR_A0TS	Cancer	0.9208	11.668							TCGA_YL_A9WY	Cancer	0.7341	9.02914
TCGA_D1_A3JP	Cancer	0.7743	11.7598							TCGA_AC_A2FG	Cancer	0.9206	13.1248							TCGA_2A_A8VX	Cancer	0.7338	5.249
TCGA_A5_A0GE	Cancer	0.773	7.49117							TCGA_AR_A1AQ	Cancer	0.9205	8.32955							TCGA_V1_A8MG	Cancer	0.7318	9.14884
TCGA_QF_A5YT	Cancer	0.7685	4.72805							TCGA_E9_A24A	Cancer	0.9203	7.63622							TCGA_V1_A9Z9	Cancer	0.7292	8.65278
TCGA_BG_A0LX	Cancer	0.7682	8.97565							TCGA_BH_A0EE	Cancer	0.9202	4.09775							TCGA_EJ_7328	Cancer	0.7291	9.71545
TCGA_D1_A16F	Cancer	0.766	10.8571							TCGA_GM_A2DB	Cancer	0.9196	4.25772							TCGA_EJ_A8FO	Cancer	0.726	8.83031
TCGA_BG_A0MA	Cancer	0.7642	7.13927							TCGA_E2_A14Z	Cancer	0.9191	6.59246							TCGA_CH_5762	Cancer	0.7254	12.4054
TCGA_B5_A1MR	Cancer	0.7625	7.19677							TCGA_A2_A0YG	Cancer	0.9189	6.8087							TCGA_J9_A8CL	Cancer	0.7249	5.88663
TCGA_B5_A1MU	Cancer	0.7599	15.9062							TCGA_BH_A0C1	Cancer	0.9188	12.5899							TCGA_MG_AAMC	Cancer	0.7239	4.42326
TCGA_BS_A0U7	Cancer	0.7442	7.70189							TCGA_AC_A8OS	Cancer	0.9187	12.749							TCGA_YL_A8HK	Cancer	0.7232	10.7925
TCGA_B5_A0K0	Cancer	0.7423	8.34196							TCGA_AN_A0FD	Cancer	0.9185	4.89535							TCGA_HC_7817	Cancer	0.723	9.83485
TCGA_D1_A17N	Cancer	0.7423	8.11473							TCGA_AN_A0G0	Cancer	0.9185	11.533							TCGA_KK_A8I4	Cancer	0.7229	8.30523
TCGA_AX_A2HJ	Cancer	0.7401	7.84081							TCGA_D8_A1JG	Cancer	0.9183	11.4444							TCGA_ZG_A9L1	Cancer	0.7216	12.2465
TCGA_AP_A0L8	Cancer	0.7386	14.7011							TCGA_A8_A09X	Cancer	0.9177	7.59933							TCGA_HC_8261	Cancer	0.7187	7.47378
TCGA_AP_A05H	Cancer	0.7276	6.54005							TCGA_AR_A0TZ	Cancer	0.9175	11.7382							TCGA_KK_A8I7	Cancer	0.7177	9.96118
TCGA_D1_A0ZO	Cancer	0.7275	9.5941							TCGA_E2_A10A	Cancer	0.9174	10.8061							TCGA_4L_AA1F	Cancer	0.7167	12.8877
TCGA_DF_A2KZ	Cancer	0.7275	4.7003							TCGA_E9_A295	Cancer	0.9174	8.22977							TCGA_HC_7750	Cancer	0.7159	10.4738
TCGA_BG_A0M8	Cancer	0.7253	5.45926							TCGA_E9_A22H	Cancer	0.9172	8.79472							TCGA_VP_A872	Cancer	0.715	6.18846
TCGA_AJ_A3BK	Cancer	0.7203	3.66059							TCGA_AR_A1AJ	Cancer	0.9171	9.36901							TCGA_V1_A9Z7	Cancer	0.7142	8.57768
TCGA_BK_A0C9	Cancer	0.7184	5.37328							TCGA_A8_A06Y	Cancer	0.9168	5.32849							TCGA_HC_7752	Cancer	0.7141	5.22815
TCGA_BG_A0W2	Cancer	0.6896	7.16594							TCGA_A7_A13F	Cancer	0.9167	5.75722							TCGA_V1_A8WN	Cancer	0.7136	11.965
TCGA_D1_A168	Cancer	0.685	9.83647							TCGA_A8_A08S	Cancer	0.9167	8.63143							TCGA_EJ_7785	Cancer	0.7106	14.0227
TCGA_A5_A0GW	Cancer	0.6772	8.36117							TCGA_AR_A1AV	Cancer	0.9165	8.20954							TCGA_ZG_A9L6	Cancer	0.7077	12.4177
TCGA_D1_A101	Cancer	0.6746	10.6308							TCGA_B6_A1KC	Cancer	0.9164	15.5851							TCGA_HI_7170	Cancer	0.6992	10.8714
TCGA_AX_A3FT	Cancer	0.6569	6.04422							TCGA_A2_A3XS	Cancer	0.9162	7.98808							TCGA_G9_7525	Cancer	0.6983	5.75745
TCGA_BK_A6W4	Cancer	0.6433	16.3471							TCGA_A8_A06T	Cancer	0.9159	6.70767							TCGA_HC_7742	Cancer	0.6981	8.73295
TCGA_AP_A1E4	Cancer	0.6267	10.3025							TCGA_C8_A12W	Cancer	0.9155	10.0608							TCGA_G9_6343	Cancer	0.686	5.13337
TCGA_KP_A3W4	Cancer	0.6189	9.41368							TCGA_C8_A12Z	Cancer	0.9151	8.69258							TCGA_G9_6353	Cancer	0.6786	9.54765
TCGA_AJ_A3EL	Cancer	0.6121	9.74753							TCGA_A2_A0EY	Cancer	0.9148	7.61577							TCGA_2A_A8VL	Cancer	0.6755	5.87507
TCGA_B5_A11M	Cancer	0.5831	14.7188							TCGA_BH_A0BA	Cancer	0.9147	9.55093							TCGA_FC_7961	Cancer	0.6686	10.3785
TCGA_EO_A3AV	Cancer	0.5456	5.95997							TCGA_BH_A0HP	Cancer	0.9147	11.3054							TCGA_G9_6361	Cancer	0.6668	8.34104
TCGA_AJ_A3NF	Cancer	0.5302	18.2966							TCGA_A7_A4SB	Cancer	0.9145	6.58321							TCGA_XJ_A9DI	Cancer	0.6668	10.3379
TCGA_EY_A1GQ	Cancer	0.5289	7.93254							TCGA_B6_A0RN	Cancer	0.9144	7.9072							TCGA_V1_A9Z8	Cancer	0.6634	10.0486
TCGA_A5_AB3J	Cancer	0.5108	14.9442							TCGA_GM_A2DF	Cancer	0.9144	6.07087							TCGA_EJ_A6RC	Cancer	0.6605	10.4263
TCGA_A5_A1OH	Cancer	0.4761	12.7234							TCGA_E2_A15P	Cancer	0.9142	9.94857							TCGA_ZG_A8QW	Cancer	0.6595	6.9009
TCGA_AX_A3G4	Cancer	0.4623	8.56083							TCGA_EW_A1PA	Cancer	0.9141	8.11095							TCGA_EJ_7791	Cancer	0.6513	14.1135
TCGA_KP_A3W1	Cancer	0.4534	7.05043							TCGA_A2_A04T	Cancer	0.9134	18.1067							TCGA_M7_A71Y	Cancer	0.6436	7.43127
TCGA_B5_A11O	Cancer	0.4487	11.0679							TCGA_AR_A0U2	Cancer	0.9125	12.0865							TCGA_J4_A83K	Cancer	0.6375	9.91017
TCGA_BS_A0UL	Cancer	0.4344	14.6825							TCGA_AN_A0FK	Cancer	0.9118	4.20479							TCGA_ZG_A9NI	Cancer	0.6369	8.54535
TCGA_AX_A3FS	Cancer	0.3936	34.6245							TCGA_E2_A2P5	Cancer	0.9118	6.07498							TCGA_Y6_A8TL	Cancer	0.6362	8.12802
TCGA_PG_A6IB	Cancer	0.348	9.77075							TCGA_D8_A73W	Cancer	0.9115	9.37926							TCGA_KK_A6E5	Cancer	0.6326	6.89877
TCGA_AJ_A3OK	Cancer	0.3013	6.3889							TCGA_A7_A3RF	Cancer	0.911	10.8628							TCGA_V1_A9OA	Cancer	0.6288	12.8604
TCGA_AX_A3FZ	Cancer	0.2257	14.1895							TCGA_A8_A08C	Cancer	0.9109	9.92834							TCGA_YL_A8HJ	Cancer	0.6247	12.1595
										TCGA_A7_A3J1	Cancer	0.9108	10.466							TCGA_EJ_A8FU	Cancer	0.6154	14.1168
										TCGA_AC_A2BM	Cancer	0.9107	14.2828							TCGA_ZG_A9LS	Cancer	0.6154	9.53628
										TCGA_BH_A6R8	Cancer	0.9107	3.73832							TCGA_YL_A8SJ	Cancer	0.6092	12.9648
										TCGA_BH_A1FD	Cancer	0.9105	6.38355							TCGA_J9_A52E	Cancer	0.6089	7.3651
										TCGA_AR_A1AN	Cancer	0.9104	9.70221							TCGA_HC_8258	Cancer	0.6052	9.54159
										TCGA_E2_A1IU	Cancer	0.9104	11.6098							TCGA_V1_A8MK	Cancer	0.6016	10.369
										TCGA_A2_A25D	Cancer	0.9101	5.4617							TCGA_EJ_A46B	Cancer	0.6006	9.60603
										TCGA_A7_A13E	Cancer	0.91	13.6709							TCGA_EJ_7792	Cancer	0.5993	14.3236
										TCGA_AO_A03O	Cancer	0.91	11.0004							TCGA_VP_A878	Cancer	0.5973	10.1079
										TCGA_E2_A1BD	Cancer	0.9097	6.24991							TCGA_KC_A4BR	Cancer	0.5959	9.96189
										TCGA_BH_A0B9	Cancer	0.9093	6.27737							TCGA_V1_A9O7	Cancer	0.592	11.8967
										TCGA_E9_A1RG	Cancer	0.9092	3.83723							TCGA_G9_6347	Cancer	0.5906	6.394
										TCGA_E2_A1II	Cancer	0.909	6.0289							TCGA_V1_A9ZR	Cancer	0.5903	12.0547
										TCGA_BH_A0B5	Cancer	0.9088	13.1227							TCGA_G9_6365	Cancer	0.5863	10.7873
										TCGA_AR_A2LK	Cancer	0.9084	7.13356							TCGA_HI_7168	Cancer	0.5859	9.2698
										TCGA_C8_A12L	Cancer	0.9083	13.2894							TCGA_EJ_A46I	Cancer	0.5853	12.9996
										TCGA_E2_A150	Cancer	0.9083	8.7257							TCGA_YL_A9WK	Cancer	0.5841	6.43314
										TCGA_AR_A1AL	Cancer	0.9082	18.8982							TCGA_J9_A52C	Cancer	0.581	10.2621
										TCGA_A8_A09G	Cancer	0.908	8.54175							TCGA_ZG_A9L9	Cancer	0.5803	7.23884
										TCGA_C8_A1HO	Cancer	0.9072	9.23435							TCGA_G9_6378	Cancer	0.5505	12.3473
										TCGA_AR_A5QN	Cancer	0.9066	7.42158							TCGA_G9_6329	Cancer	0.5486	8.6063
										TCGA_LD_A66U	Cancer	0.9065	4.25328							TCGA_G9_6367	Cancer	0.5453	11.7814
										TCGA_E2_A15A	Cancer	0.9064	6.3059							TCGA_KK_A59Z	Cancer	0.5417	7.66723
										TCGA_A8_A0A1	Cancer	0.9063	10.6096							TCGA_V1_A8ML	Cancer	0.5407	9.38979
										TCGA_AR_A5QM	Cancer	0.9059	10.8742							TCGA_KC_A7FE	Cancer	0.5353	12.4453
										TCGA_AR_A0TW	Cancer	0.9057	3.52395							TCGA_ZG_A9L0	Cancer	0.5224	10.5838
										TCGA_AC_A23H	Cancer	0.9054	11.7881							TCGA_J4_A67L	Cancer	0.4996	4.42377
										TCGA_E9_A1R4	Cancer	0.9054	7.67771							TCGA_H9_A6BX	Cancer	0.4861	16.8844
										TCGA_D8_A4Z1	Cancer	0.9052	14.1681							TCGA_G9_7523	Cancer	0.4839	14.2672
										TCGA_AR_A0TY	Cancer	0.905	3.80761							TCGA_VN_A88I	Cancer	0.4233	15.2971
										TCGA_AR_A24N	Cancer	0.9049	9.4854							TCGA_HC_7740	Cancer	0.419	41.8597
										TCGA_D8_A1Y0	Cancer	0.9049	13.0199							TCGA_G9_6498	Cancer	0.4016	7.03153
										TCGA_A2_A3XT	Cancer	0.9047	3.58262							TCGA_G9_6338	Cancer	0.3079	5.85751
										TCGA_B6_A0RO	Cancer	0.9047	5.34952							TCGA_TK_A8OK	Cancer	0.2484	14.7351
										TCGA_AR_A1AW	Cancer	0.9044	8.58709							TCGA_EJ_AB20	Cancer	0.0827	13.5776
										TCGA_AO_A0JA	Cancer	0.9043	8.6337
										TCGA_BH_A28Q	Cancer	0.9043	13.0225
										TCGA_D8_A27L	Cancer	0.9042	14.5497
										TCGA_S3_A6ZF	Cancer	0.9042	7.07865
										TCGA_AQ_A04H	Cancer	0.9041	13.0781
										TCGA_B6_A0RS	Cancer	0.9041	11.1469
										TCGA_BH_A0W4	Cancer	0.9041	16.3991
										TCGA_AR_A0U0	Cancer	0.904	4.21901
										TCGA_5L_AAT1	Cancer	0.9033	8.58622
										TCGA_EW_A1J5	Cancer	0.9032	12.0954
										TCGA_E2_A1L6	Cancer	0.9028	12.9223
										TCGA_AC_A3W7	Cancer	0.9027	10.572
										TCGA_EW_A1OW	Cancer	0.9025	14.3034
										TCGA_AN_A0FY	Cancer	0.9024	6.21305
										TCGA_BH_A18J	Cancer	0.9023	7.44337
										TCGA_D8_A73X	Cancer	0.9021	9.76631
										TCGA_EW_A1OZ	Cancer	0.9021	8.06888
										TCGA_OL_A66J	Cancer	0.902	6.94949
										TCGA_A2_A0YJ	Cancer	0.9017	10.8935
										TCGA_EW_A1IZ	Cancer	0.9016	4.96437
										TCGA_A8_A09B	Cancer	0.9015	8.9118
										TCGA_OK_A5Q2	Cancer	0.9015	9.91585
										TCGA_B6_A0IB	Cancer	0.9001	8.29224
										TCGA_E9_A6HE	Cancer	0.9	4.3764
										TCGA_B6_A0IE	Cancer	0.8998	6.4761
										TCGA_A2_A0ST	Cancer	0.8995	8.59146
										TCGA_E2_A15L	Cancer	0.8995	11.8403
										TCGA_A7_A4SA	Cancer	0.8993	12.6334
										TCGA_BH_A0B7	Cancer	0.8991	10.3538
										TCGA_D8_A1JA	Cancer	0.8988	10.9507
										TCGA_E9_A1RD	Cancer	0.8986	8.87046
										TCGA_BH_A1ET	Cancer	0.8985	8.19508
										TCGA_EW_A3E8	Cancer	0.8985	9.12177
										TCGA_OL_A6VQ	Cancer	0.8985	9.72123
										TCGA_A7_A3IY	Cancer	0.8984	8.86867
										TCGA_E2_A15O	Cancer	0.8979	6.83529
										TCGA_AC_A4ZE	Cancer	0.8977	10.4716
										TCGA_AO_A12D	Cancer	0.8976	10.5632
										TCGA_AR_A2LR	Cancer	0.8973	23.612
										TCGA_A8_A096	Cancer	0.8972	12.6176
										TCGA_E2_A1LG	Cancer	0.8972	15.5002
										TCGA_AO_A0JC	Cancer	0.8971	4.05706
										TCGA_D8_A27E	Cancer	0.8971	9.41063
										TCGA_A2_A0D3	Cancer	0.8969	8.93535
										TCGA_BH_A0E7	Cancer	0.8968	13.234
										TCGA_A2_A0YT	Cancer	0.8967	8.16181
										TCGA_A7_A26J	Cancer	0.8967	8.59827
										TCGA_E2_A15R	Cancer	0.8965	12.6674
										TCGA_MS_A51U	Cancer	0.8963	11.1503
										TCGA_BH_A201	Cancer	0.8961	14.079
										TCGA_A8_A08J	Cancer	0.8957	6.85883
										TCGA_D8_A1JC	Cancer	0.8957	11.2826
										TCGA_B6_A401	Cancer	0.8951	6.915
										TCGA_A8_A09I	Cancer	0.895	6.85451
										TCGA_D8_A1X7	Cancer	0.895	11.6289
										TCGA_E2_A10E	Cancer	0.8941	12.0399
										TCGA_C8_A1HK	Cancer	0.8938	12.9573
										TCGA_BH_A0DT	Cancer	0.8931	11.1962
										TCGA_OL_A5RV	Cancer	0.893	9.83717
										TCGA_A2_A0CV	Cancer	0.8929	8.56538
										TCGA_AR_A1AR	Cancer	0.8928	12.0692
										TCGA_AR_A252	Cancer	0.8928	12.3857
										TCGA_A8_A07O	Cancer	0.8927	9.51462
										TCGA_AR_A1AT	Cancer	0.8927	7.38948
										TCGA_B6_A0RG	Cancer	0.8927	5.34064
										TCGA_A1_A0SJ	Cancer	0.8925	5.87719
										TCGA_AC_A2FB	Cancer	0.8925	10.5557
										TCGA_A7_A13H	Cancer	0.8921	8.24983
										TCGA_AC_A8OP	Cancer	0.8921	8.16161
										TCGA_EW_A1IY	Cancer	0.8921	13.7124
										TCGA_AN_A0AM	Cancer	0.8919	6.59555
										TCGA_PL_A8LV	Cancer	0.8912	14.116
										TCGA_S3_A6ZH	Cancer	0.8912	5.20088
										TCGA_B6_A0WW	Cancer	0.891	6.65834
										TCGA_AR_A24X	Cancer	0.8908	7.07232
										TCGA_C8_A1HL	Cancer	0.8908	8.03712
										TCGA_B6_A409	Cancer	0.8906	5.14123
										TCGA_EW_A6S9	Cancer	0.8906	7.537
										TCGA_AN_A0AJ	Cancer	0.8905	4.48509
										TCGA_C8_A12T	Cancer	0.8901	8.28841
										TCGA_A2_A1FW	Cancer	0.8897	19.8251
										TCGA_BH_A1EN	Cancer	0.8897	8.51423
										TCGA_BH_A1F6	Cancer	0.8895	8.90498
										TCGA_D8_A3Z6	Cancer	0.8894	10.5456
										TCGA_E9_A1R6	Cancer	0.8893	7.1542
										TCGA_A8_A095	Cancer	0.8888	13.2052
										TCGA_BH_A1EW	Cancer	0.8885	10.1223
										TCGA_E2_A154	Cancer	0.8884	11.6902
										TCGA_AN_A0AT	Cancer	0.8878	6.78283
										TCGA_BH_A1F2	Cancer	0.8877	11.53
										TCGA_A2_A4S3	Cancer	0.8871	4.00139
										TCGA_AC_A62X	Cancer	0.8871	9.75202
										TCGA_D8_A27T	Cancer	0.887	12.5993
										TCGA_A8_A08O	Cancer	0.8869	11.7274
										TCGA_BH_AB28	Cancer	0.8866	9.01733
										TCGA_A8_A07F	Cancer	0.8865	12.8336
										TCGA_AN_A03Y	Cancer	0.886	6.15626
										TCGA_OL_A5RX	Cancer	0.8859	11.0744
										TCGA_A7_A0CH	Cancer	0.8855	11.2922
										TCGA_BH_A42T	Cancer	0.8854	4.99185
										TCGA_E2_A1B6	Cancer	0.8854	8.50296
										TCGA_A2_A4RY	Cancer	0.8849	14.3956
										TCGA_E2_A1B0	Cancer	0.8849	10.9562
										TCGA_A2_A0D4	Cancer	0.8848	7.51164
										TCGA_AN_A0AR	Cancer	0.8844	9.07331
										TCGA_D8_A27H	Cancer	0.8841	11.6874
										TCGA_BH_A0HU	Cancer	0.884	4.66505
										TCGA_E2_A14X	Cancer	0.8838	11.9952
										TCGA_A2_A3XU	Cancer	0.8835	2.82052
										TCGA_BH_A0DP	Cancer	0.8833	11.1104
										TCGA_EW_A1P3	Cancer	0.8833	5.76621
										TCGA_A2_A0YI	Cancer	0.8831	12.6254
										TCGA_BH_A18K	Cancer	0.8831	6.30731
										TCGA_AC_A3HN	Cancer	0.8829	11.0426
										TCGA_EW_A1OY	Cancer	0.8829	5.06648
										TCGA_BH_A18M	Cancer	0.8828	11.4563
										TCGA_A2_A3Y0	Cancer	0.8827	7.96323
										TCGA_C8_A8HP	Cancer	0.8826	5.741
										TCGA_BH_A0DL	Cancer	0.8823	8.04964
										TCGA_D8_A1JJ	Cancer	0.8823	8.2052
										TCGA_A8_A08A	Cancer	0.8822	8.78734
										TCGA_E2_A109	Cancer	0.8819	9.32731
										TCGA_A2_A04X	Cancer	0.8812	3.7689
										TCGA_EW_A1IX	Cancer	0.8812	11.2022
										TCGA_D8_A27W	Cancer	0.8809	9.3686
										TCGA_A2_A1FX	Cancer	0.8806	11.4587
										TCGA_C8_A26V	Cancer	0.8806	9.99399
										TCGA_A7_A4SC	Cancer	0.8804	8.35381
										TCGA_A1_A0SP	Cancer	0.8803	15.6398
										TCGA_BH_A0DO	Cancer	0.8802	12.8791
										TCGA_AN_A046	Cancer	0.88	5.6836
										TCGA_E9_A1R7	Cancer	0.8799	6.84313
										TCGA_BH_A209	Cancer	0.8797	4.08457
										TCGA_AC_A23C	Cancer	0.8794	11.889
										TCGA_AR_A1AX	Cancer	0.879	11.1712
										TCGA_E9_A1ND	Cancer	0.879	7.58362
										TCGA_A7_A6VX	Cancer	0.8789	8.82973
										TCGA_A2_A0YE	Cancer	0.8783	13.6742
										TCGA_AO_A12E	Cancer	0.8776	7.09644
										TCGA_D8_A1X5	Cancer	0.8776	6.41941
										TCGA_E2_A3DX	Cancer	0.8773	12.7768
										TCGA_E9_A1QZ	Cancer	0.8773	12.2489
										TCGA_BH_A42U	Cancer	0.8771	8.24533
										TCGA_D8_A1J9	Cancer	0.8763	11.5225
										TCGA_A8_A09R	Cancer	0.8761	9.10721
										TCGA_HN_A2NL	Cancer	0.876	7.87989
										TCGA_A8_A07P	Cancer	0.8758	6.54974
										TCGA_BH_A0BD	Cancer	0.8757	9.38595
										TCGA_A2_A0D1	Cancer	0.8754	14.5933
										TCGA_E9_A1R2	Cancer	0.8754	6.03433
										TCGA_BH_A202	Cancer	0.8751	8.20867
										TCGA_AC_A3OD	Cancer	0.875	20.1674
										TCGA_AO_A0J3	Cancer	0.8749	5.09315
										TCGA_A8_A085	Cancer	0.8745	7.72801
										TCGA_A2_A0YK	Cancer	0.8744	15.112
										TCGA_AQ_A1H3	Cancer	0.8744	11.0015
										TCGA_BH_A0B0	Cancer	0.8743	10.0293
										TCGA_C8_A130	Cancer	0.8741	7.96253
										TCGA_AO_A03M	Cancer	0.873	8.93163
										TCGA_C8_A278	Cancer	0.873	6.28574
										TCGA_OL_A66I	Cancer	0.873	8.13671
										TCGA_BH_A1EV	Cancer	0.8725	10.6598
										TCGA_D8_A1XD	Cancer	0.8724	9.85603
										TCGA_E2_A56Z	Cancer	0.8719	5.07359
										TCGA_B6_A40C	Cancer	0.8714	5.02772
										TCGA_GM_A2DC	Cancer	0.871	3.65576
										TCGA_A8_A07W	Cancer	0.8708	9.414
										TCGA_E2_A159	Cancer	0.8704	10.6634
										TCGA_B6_A1KN	Cancer	0.8702	8.10764
										TCGA_AC_A5XU	Cancer	0.8701	11.8246
										TCGA_PE_A5DE	Cancer	0.8695	6.53466
										TCGA_A8_A0A6	Cancer	0.8692	8.2047
										TCGA_AN_A04A	Cancer	0.8692	9.84044
										TCGA_A2_A0YL	Cancer	0.8688	15.448
										TCGA_D8_A27R	Cancer	0.8687	8.03296
										TCGA_AR_A24Z	Cancer	0.8686	8.26768
										TCGA_D8_A1JL	Cancer	0.8685	8.58527
										TCGA_B6_A0RE	Cancer	0.8683	6.38266
										TCGA_A2_A3KC	Cancer	0.8678	10.0965
										TCGA_AR_A2LJ	Cancer	0.8677	6.17137
										TCGA_A2_A1G1	Cancer	0.8676	18.6975
										TCGA_B6_A0RI	Cancer	0.8673	8.59658
										TCGA_EW_A1P4	Cancer	0.867	12.1141
										TCGA_A2_A1G0	Cancer	0.8668	8.74876
										TCGA_E9_A245	Cancer	0.8667	10.1454
										TCGA_A7_A426	Cancer	0.8662	9.7567
										TCGA_AO_A12H	Cancer	0.8659	8.66693
										TCGA_AO_A03P	Cancer	0.8652	3.887
										TCGA_C8_A12V	Cancer	0.8652	11.4365
										TCGA_A2_A0CQ	Cancer	0.8651	5.56782
										TCGA_A7_A0CG	Cancer	0.865	10.6894
										TCGA_A8_A07U	Cancer	0.8647	10.9414
										TCGA_LL_A740	Cancer	0.8645	8.15303
										TCGA_AR_A0TT	Cancer	0.8643	6.23309
										TCGA_EW_A2FV	Cancer	0.8638	6.69252
										TCGA_B6_A0RT	Cancer	0.8636	6.26091
										TCGA_OL_A5D6	Cancer	0.8635	5.68891
										TCGA_D8_A1XO	Cancer	0.8632	10.9993
										TCGA_AR_A24M	Cancer	0.8626	14.0349
										TCGA_A8_A07E	Cancer	0.8624	12.5933
										TCGA_AO_A03R	Cancer	0.8624	5.52938
										TCGA_AR_A0U4	Cancer	0.8624	7.66364
										TCGA_C8_A275	Cancer	0.8618	6.46304
										TCGA_D8_A1XM	Cancer	0.8612	9.74597
										TCGA_LL_A5YO	Cancer	0.8607	4.17064
										TCGA_AN_A0XV	Cancer	0.8603	8.6791
										TCGA_A7_A6VY	Cancer	0.8602	9.35067
										TCGA_BH_A0BV	Cancer	0.8596	6.31435
										TCGA_GM_A2DN	Cancer	0.858	6.8933
										TCGA_A2_A0T0	Cancer	0.8578	5.19146
										TCGA_A2_A259	Cancer	0.8577	11.016
										TCGA_E2_A15E	Cancer	0.8576	7.57432
										TCGA_E2_A155	Cancer	0.8573	8.55982
										TCGA_AC_A2FK	Cancer	0.8567	19.0223
										TCGA_BH_A0EB	Cancer	0.8561	8.53846
										TCGA_E2_A14Q	Cancer	0.856	8.60322
										TCGA_E9_A1RA	Cancer	0.8557	8.61361
										TCGA_4H_AAAK	Cancer	0.8553	10.2976
										TCGA_E2_A1IE	Cancer	0.8549	10.5254
										TCGA_A8_A09W	Cancer	0.8548	5.31474
										TCGA_A7_A13D	Cancer	0.8544	15.0062
										TCGA_AC_A2FE	Cancer	0.8543	8.66343
										TCGA_A8_A092	Cancer	0.8539	7.92224
										TCGA_C8_A1HF	Cancer	0.8537	7.59449
										TCGA_B6_A0IM	Cancer	0.8536	13.4673
										TCGA_AN_A04D	Cancer	0.8535	9.99653
										TCGA_B6_A0IO	Cancer	0.8533	6.35041
										TCGA_A2_A0T5	Cancer	0.8532	9.37906
										TCGA_LL_A441	Cancer	0.8532	9.56867
										TCGA_D8_A1XB	Cancer	0.8526	15.4888
										TCGA_AR_A255	Cancer	0.8525	11.6788
										TCGA_C8_A26W	Cancer	0.8518	10.9464
										TCGA_BH_A0DZ	Cancer	0.8517	7.7615
										TCGA_BH_A0HY	Cancer	0.8511	11.2161
										TCGA_BH_A0AV	Cancer	0.8508	13.478
										TCGA_BH_A0GZ	Cancer	0.8506	9.19356
										TCGA_A8_A086	Cancer	0.8505	11.7988
										TCGA_E2_A10F	Cancer	0.8505	9.53394
										TCGA_AR_A2LN	Cancer	0.8493	14.3788
										TCGA_GM_A2DA	Cancer	0.8493	6.68402
										TCGA_A2_A4RW	Cancer	0.8489	10.0588
										TCGA_AN_A0FS	Cancer	0.8488	11.9038
										TCGA_LD_A74U	Cancer	0.848	11.4333
										TCGA_A8_A090	Cancer	0.8478	8.39761
										TCGA_B6_A0RP	Cancer	0.8478	10.3484
										TCGA_D8_A1XS	Cancer	0.8477	9.98061
										TCGA_BH_A0DG	Cancer	0.847	12.0951
										TCGA_D8_A1JF	Cancer	0.8468	8.5482
										TCGA_A1_A0SG	Cancer	0.8465	7.79692
										TCGA_BH_A0BW	Cancer	0.8464	9.6691
										TCGA_E2_A158	Cancer	0.8459	20.1218
										TCGA_BH_A1FN	Cancer	0.8458	9.2366
										TCGA_A8_A06P	Cancer	0.8457	8.78923
										TCGA_D8_A27V	Cancer	0.8449	11.5453
										TCGA_AO_A0JF	Cancer	0.8441	14.2957
										TCGA_BH_A0HI	Cancer	0.8434	8.62629
										TCGA_E9_A1R5	Cancer	0.8429	11.3832
										TCGA_AO_A1KO	Cancer	0.8413	15.1863
										TCGA_E2_A1LS	Cancer	0.8411	12.0202
										TCGA_E2_A573	Cancer	0.84	8.37232
										TCGA_A2_A0D2	Cancer	0.8399	12.6209
										TCGA_AN_A0XU	Cancer	0.8399	13.4251
										TCGA_D8_A1JP	Cancer	0.8399	9.24349
										TCGA_A8_A06U	Cancer	0.8397	5.81013
										TCGA_AN_A0XS	Cancer	0.8397	10.5224
										TCGA_AR_A24P	Cancer	0.8395	10.0648
										TCGA_BH_A1EU	Cancer	0.8388	14.5368
										TCGA_A2_A0EV	Cancer	0.8386	9.5642
										TCGA_BH_A0C0	Cancer	0.8386	6.63338
										TCGA_BH_A0AU	Cancer	0.8385	7.98079
										TCGA_D8_A1JE	Cancer	0.8379	15.5402
										TCGA_BH_A1EY	Cancer	0.8378	8.3104
										TCGA_E9_A3Q9	Cancer	0.8372	6.02185
										TCGA_AO_A12C	Cancer	0.8362	8.57489
										TCGA_D8_A147	Cancer	0.8356	18.8008
										TCGA_D8_A1X9	Cancer	0.8349	9.28434
										TCGA_AR_A5QP	Cancer	0.8344	8.65874
										TCGA_AR_A251	Cancer	0.8341	18.0399
										TCGA_A2_A0YD	Cancer	0.8337	9.41071
										TCGA_S3_AA11	Cancer	0.8334	13.9435
										TCGA_E2_A108	Cancer	0.8325	11.1016
										TCGA_BH_A0E1	Cancer	0.8324	9.10421
										TCGA_BH_A0H7	Cancer	0.8321	9.18863
										TCGA_AN_A041	Cancer	0.832	13.1235
										TCGA_D8_A1X8	Cancer	0.8313	17.2432
										TCGA_A8_A08G	Cancer	0.8311	6.94397
										TCGA_AN_A049	Cancer	0.8308	5.34038
										TCGA_A8_A0A7	Cancer	0.8306	6.18769
										TCGA_B6_A40B	Cancer	0.8302	5.55461
										TCGA_A2_A4RX	Cancer	0.8301	17.0193
										TCGA_A8_A07C	Cancer	0.83	15.477
										TCGA_D8_A1JH	Cancer	0.8296	16.3763
										TCGA_GM_A2DI	Cancer	0.8288	12.1708
										TCGA_EW_A1J2	Cancer	0.8287	12.9506
										TCGA_A2_A3XX	Cancer	0.8285	9.32905
										TCGA_BH_A18U	Cancer	0.8285	8.10267
										TCGA_C8_A3M8	Cancer	0.8285	8.89796
										TCGA_A8_A08T	Cancer	0.8283	9.42123
										TCGA_BH_A0B1	Cancer	0.8274	7.55858
										TCGA_A1_A0SB	Cancer	0.8271	30.6722
										TCGA_AR_A2LM	Cancer	0.8268	15.1985
										TCGA_A2_A0T1	Cancer	0.8267	8.00022
										TCGA_B6_A0WY	Cancer	0.8267	12.8478
										TCGA_AC_A6IW	Cancer	0.8262	7.85951
										TCGA_B6_A1KF	Cancer	0.8255	14.5362
										TCGA_BH_A0E9	Cancer	0.8247	13.3066
										TCGA_BH_A42V	Cancer	0.8241	10.8942
										TCGA_LL_A7T0	Cancer	0.8241	5.12321
										TCGA_A8_A093	Cancer	0.824	9.59159
										TCGA_A1_A0SF	Cancer	0.8237	8.31089
										TCGA_E9_A227	Cancer	0.8226	8.75813
										TCGA_3C_AALI	Cancer	0.8224	8.56469
										TCGA_AR_A1AK	Cancer	0.8223	10.1561
										TCGA_AC_A2QI	Cancer	0.8218	11.0156
										TCGA_AR_A1AI	Cancer	0.8218	13.1437
										TCGA_E2_A1IH	Cancer	0.8217	8.74454
										TCGA_A1_A0SI	Cancer	0.8215	11.9488
										TCGA_AN_A0FJ	Cancer	0.8211	33.8594
										TCGA_BH_A0BQ	Cancer	0.8206	9.48759
										TCGA_D8_A1XL	Cancer	0.8206	4.33227
										TCGA_AR_A254	Cancer	0.8203	8.98374
										TCGA_A1_A0SN	Cancer	0.8199	7.78808
										TCGA_GM_A2DL	Cancer	0.8196	7.85238
										TCGA_A2_A0SV	Cancer	0.819	5.34482
										TCGA_LQ_A4E4	Cancer	0.819	7.53147
										TCGA_A8_A097	Cancer	0.8189	11.7094
										TCGA_E2_A2P6	Cancer	0.8184	8.8775
										TCGA_AC_A2B8	Cancer	0.8179	13.8335
										TCGA_D8_A27M	Cancer	0.8169	21.7109
										TCGA_D8_A73U	Cancer	0.8167	10.59
										TCGA_E9_A22A	Cancer	0.8167	4.62898
										TCGA_E2_A15H	Cancer	0.8165	6.22109
										TCGA_BH_A0HQ	Cancer	0.8162	8.51087
										TCGA_A2_A0SX	Cancer	0.8157	11.9608
										TCGA_AO_A1KT	Cancer	0.8154	8.18542
										TCGA_A2_A0EP	Cancer	0.8144	8.71739
										TCGA_A2_A0ES	Cancer	0.814	16.3977
										TCGA_S3_AA14	Cancer	0.8135	11.0263
										TCGA_A2_A0EU	Cancer	0.8134	7.00505
										TCGA_E9_A22B	Cancer	0.8128	5.39351
										TCGA_D8_A1Y1	Cancer	0.8122	9.84587
										TCGA_A1_A0SD	Cancer	0.8121	9.17418
										TCGA_AO_A03T	Cancer	0.8121	4.6762
										TCGA_GM_A2D9	Cancer	0.8119	5.94339
										TCGA_AR_A24S	Cancer	0.8114	9.07299
										TCGA_BH_A0W5	Cancer	0.8108	10.0385
										TCGA_BH_A0B6	Cancer	0.8106	4.31527
										TCGA_BH_A18F	Cancer	0.8105	12.044
										TCGA_E9_A1N6	Cancer	0.8096	10.3988
										TCGA_AC_A23E	Cancer	0.8084	12.7917
										TCGA_BH_A0HO	Cancer	0.8081	7.14903
										TCGA_C8_A12Q	Cancer	0.8081	10.8568
										TCGA_E9_A229	Cancer	0.8081	13.6543
										TCGA_A2_A0T4	Cancer	0.8077	9.22529
										TCGA_E9_A243	Cancer	0.8077	6.36349
										TCGA_A2_A1G6	Cancer	0.807	18.3525
										TCGA_BH_A18I	Cancer	0.807	11.1711
										TCGA_EW_A1PG	Cancer	0.8069	15.2025
										TCGA_B6_A0I8	Cancer	0.8068	10.739
										TCGA_A1_A0SE	Cancer	0.8065	13.3723
										TCGA_AO_A0JG	Cancer	0.8051	8.26416
										TCGA_E9_A1RF	Cancer	0.805	7.91874
										TCGA_D8_A145	Cancer	0.8043	14.3524
										TCGA_B6_A0I5	Cancer	0.8042	4.40338
										TCGA_GI_A2C8	Cancer	0.804	8.15889
										TCGA_D8_A141	Cancer	0.8039	11.6546
										TCGA_AR_A1AU	Cancer	0.8035	11.6691
										TCGA_OL_A5RY	Cancer	0.8034	10.0462
										TCGA_D8_A146	Cancer	0.8032	12.3506
										TCGA_D8_A1Y2	Cancer	0.8031	6.23117
										TCGA_C8_A1HI	Cancer	0.8029	6.22963
										TCGA_PL_A8LZ	Cancer	0.8029	8.66337
										TCGA_C8_A8HQ	Cancer	0.8028	8.5842
										TCGA_BH_A0C7	Cancer	0.8026	8.08568
										TCGA_D8_A1XT	Cancer	0.8026	9.3475
										TCGA_E9_A2JT	Cancer	0.8019	7.6101
										TCGA_D8_A1XQ	Cancer	0.8015	8.56941
										TCGA_D8_A1XY	Cancer	0.801	10.2187
										TCGA_A8_A0AD	Cancer	0.8009	12.234
										TCGA_BH_A8FZ	Cancer	0.8006	8.22648
										TCGA_D8_A27G	Cancer	0.8003	12.4689
										TCGA_A2_A0EX	Cancer	0.8	10.4001
										TCGA_E9_A1NH	Cancer	0.7992	10.5592
										TCGA_BH_A0HF	Cancer	0.799	10.1721
										TCGA_A8_A08X	Cancer	0.7989	11.6471
										TCGA_A2_A0T6	Cancer	0.7986	10.5842
										TCGA_AN_A0FX	Cancer	0.7985	18.0524
										TCGA_BH_A1FU	Cancer	0.798	14.3773
										TCGA_A2_A04Y	Cancer	0.7979	3.05999
										TCGA_E2_A1LL	Cancer	0.7975	16.7272
										TCGA_BH_A5J0	Cancer	0.7969	4.71865
										TCGA_EW_A1P7	Cancer	0.7968	13.4758
										TCGA_OL_A97C	Cancer	0.7962	16.1819
										TCGA_A8_A0A2	Cancer	0.7959	11.6228
										TCGA_E2_A1IF	Cancer	0.7959	7.69818
										TCGA_AQ_A7U7	Cancer	0.7954	9.0642
										TCGA_BH_A0W7	Cancer	0.7952	8.4882
										TCGA_AN_A0FZ	Cancer	0.7947	6.48677
										TCGA_B6_A0I6	Cancer	0.7932	15.281
										TCGA_D8_A1XW	Cancer	0.7927	14.4858
										TCGA_AR_A0TX	Cancer	0.7922	15.0657
										TCGA_GM_A3NY	Cancer	0.7921	5.10442
										TCGA_BH_A8G0	Cancer	0.7917	11.6438
										TCGA_E9_A1R3	Cancer	0.7912	10.7039
										TCGA_A2_A0EN	Cancer	0.7908	7.7359
										TCGA_AN_A0AS	Cancer	0.7908	8.80511
										TCGA_E9_A1N4	Cancer	0.7883	10.0466
										TCGA_AR_A250	Cancer	0.7881	11.5523
										TCGA_BH_A1F0	Cancer	0.7863	10.0102
										TCGA_AC_A2FO	Cancer	0.7852	11.4574
										TCGA_A2_A0T3	Cancer	0.7845	10.7122
										TCGA_B6_A402	Cancer	0.7832	10.7035
										TCGA_AC_A23G	Cancer	0.7828	11.0979
										TCGA_AO_A0JJ	Cancer	0.7812	8.6236
										TCGA_E9_A1N9	Cancer	0.7808	10.4098
										TCGA_B6_A0IG	Cancer	0.7804	5.29821
										TCGA_AO_A1KQ	Cancer	0.7795	5.20771
										TCGA_BH_A0H3	Cancer	0.7786	16.7909
										TCGA_AC_A3QP	Cancer	0.7784	5.46227
										TCGA_A2_A0CK	Cancer	0.7774	9.78391
										TCGA_D8_A1XU	Cancer	0.7751	11.3118
										TCGA_BH_A0BZ	Cancer	0.7749	5.85748
										TCGA_LL_A73Z	Cancer	0.7742	9.58696
										TCGA_OL_A5DA	Cancer	0.774	8.89559
										TCGA_AO_A03L	Cancer	0.7735	7.10306
										TCGA_LD_A9QF	Cancer	0.7709	7.74394
										TCGA_A7_A5ZX	Cancer	0.7705	12.4766
										TCGA_S3_AA0Z	Cancer	0.7702	23.9391
										TCGA_A2_A1FZ	Cancer	0.7699	10.8996
										TCGA_AC_A3W6	Cancer	0.7699	12.3387
										TCGA_AN_A0FT	Cancer	0.7695	4.35865
										TCGA_E9_A1RH	Cancer	0.769	14.37
										TCGA_BH_A0BC	Cancer	0.7681	7.851
										TCGA_AN_A0FV	Cancer	0.7676	13.2964
										TCGA_B6_A0X1	Cancer	0.7674	11.1476
										TCGA_C8_A131	Cancer	0.7672	7.60654
										TCGA_AR_A24Q	Cancer	0.7671	11.5517
										TCGA_BH_A0B2	Cancer	0.7671	9.12699
										TCGA_A2_A0CO	Cancer	0.767	10.2087
										TCGA_BH_A0BJ	Cancer	0.7667	9.23389
										TCGA_E9_A1NI	Cancer	0.7665	5.78403
										TCGA_AR_A2LO	Cancer	0.7657	10.8001
										TCGA_AR_A24W	Cancer	0.7656	14.3437
										TCGA_E2_A1IN	Cancer	0.7656	8.33997
										TCGA_AO_A03U	Cancer	0.7654	7.432
										TCGA_EW_A1P6	Cancer	0.7653	6.70242
										TCGA_A8_A08R	Cancer	0.764	13.8426
										TCGA_D8_A13Z	Cancer	0.7639	12.3849
										TCGA_BH_A1FB	Cancer	0.7637	16.0479
										TCGA_XX_A899	Cancer	0.7628	10.2591
										TCGA_AR_A5QQ	Cancer	0.7625	8.44246
										TCGA_UL_AAZ6	Cancer	0.7623	3.04072
										TCGA_GI_A2C9	Cancer	0.7614	13.3813
										TCGA_B6_A0X7	Cancer	0.7612	14.9839
										TCGA_E2_A1IJ	Cancer	0.7602	10.7776
										TCGA_E2_A1IO	Cancer	0.7596	14.6278
										TCGA_A8_A083	Cancer	0.7593	11.1077
										TCGA_GM_A2DD	Cancer	0.7591	7.02537
										TCGA_AC_A6IX	Cancer	0.759	9.21275
										TCGA_A2_A25E	Cancer	0.7581	9.51016
										TCGA_E9_A1NE	Cancer	0.758	9.05044
										TCGA_HN_A2OB	Cancer	0.758	13.9106
										TCGA_BH_A0B3	Cancer	0.7573	8.87492
										TCGA_PL_A8LY	Cancer	0.7572	10.7392
										TCGA_A8_A09A	Cancer	0.7552	10.0174
										TCGA_A8_A06R	Cancer	0.7531	7.90039
										TCGA_A8_A08Z	Cancer	0.752	10.8974
										TCGA_AR_A24L	Cancer	0.7519	11.3402
										TCGA_EW_A2FS	Cancer	0.7519	5.33178
										TCGA_C8_A134	Cancer	0.7518	19.3552
										TCGA_BH_A0DX	Cancer	0.7514	9.46172
										TCGA_AC_A6IV	Cancer	0.7513	9.85415
										TCGA_C8_A26X	Cancer	0.7512	6.11647
										TCGA_AQ_A0Y5	Cancer	0.7501	12.4246
										TCGA_A2_A0YH	Cancer	0.75	7.12433
										TCGA_EW_A1PF	Cancer	0.7497	9.51442
										TCGA_BH_A0AW	Cancer	0.749	4.80945
										TCGA_A8_A0A4	Cancer	0.7474	10.3306
										TCGA_GM_A2DK	Cancer	0.7474	4.03132
										TCGA_B6_A0WT	Cancer	0.7461	18.042
										TCGA_BH_A1FE	Cancer	0.746	17.5324
										TCGA_C8_A138	Cancer	0.7454	6.9788
										TCGA_A7_A26H	Cancer	0.7445	11.1551
										TCGA_B6_A0IJ	Cancer	0.7445	14.8327
										TCGA_E2_A1B1	Cancer	0.7441	10.5801
										TCGA_GM_A3XN	Cancer	0.7434	7.37839
										TCGA_B6_A400	Cancer	0.7432	9.36092
										TCGA_B6_A0IH	Cancer	0.7425	14.1105
										TCGA_AQ_A04L	Cancer	0.7419	8.33291
										TCGA_A7_A0DA	Cancer	0.7418	11.0454
										TCGA_D8_A27N	Cancer	0.7417	7.61238
										TCGA_S3_AA17	Cancer	0.7415	6.52661
										TCGA_BH_A0DQ	Cancer	0.7404	10.4853
										TCGA_B6_A0WS	Cancer	0.7401	10.096
										TCGA_AC_A3YI	Cancer	0.7398	9.77416
										TCGA_B6_A0RH	Cancer	0.7396	5.887
										TCGA_BH_A0HX	Cancer	0.7386	8.17749
										TCGA_S3_AA15	Cancer	0.7369	12.7094
										TCGA_AR_A1AO	Cancer	0.7368	10.6481
										TCGA_E2_A1AZ	Cancer	0.7343	11.1114
										TCGA_AR_A24O	Cancer	0.7338	14.8022
										TCGA_A2_A0CM	Cancer	0.7331	8.117
										TCGA_A2_A0SU	Cancer	0.7331	8.20681
										TCGA_A8_A09D	Cancer	0.733	8.35857
										TCGA_B6_A0IN	Cancer	0.7327	4.6431
										TCGA_Z7_A8R5	Cancer	0.7326	6.59633
										TCGA_A7_A4SE	Cancer	0.7323	11.2373
										TCGA_BH_A0BM	Cancer	0.729	7.38759
										TCGA_C8_A1HJ	Cancer	0.7281	7.539
										TCGA_C8_A132	Cancer	0.7276	10.3894
										TCGA_5L_AAT0	Cancer	0.7275	13.1094
										TCGA_E2_A1IG	Cancer	0.7271	9.99748
										TCGA_BH_A28O	Cancer	0.7239	15.102
										TCGA_C8_A135	Cancer	0.7236	11.1109
										TCGA_A2_A04W	Cancer	0.7222	9.41711
										TCGA_BH_A0DK	Cancer	0.7213	9.93378
										TCGA_E9_A1NC	Cancer	0.7205	9.57959
										TCGA_LL_A73Y	Cancer	0.7203	11.4399
										TCGA_E9_A1NG	Cancer	0.719	10.1
										TCGA_BH_A0BO	Cancer	0.7184	10.312
										TCGA_E2_A153	Cancer	0.7169	7.37955
										TCGA_A2_A3XV	Cancer	0.7163	2.34953
										TCGA_A2_A04V	Cancer	0.7157	6.75859
										TCGA_AC_A5EH	Cancer	0.7148	7.90588
										TCGA_D8_A1JD	Cancer	0.7144	10.2783
										TCGA_D8_A27I	Cancer	0.7136	13.3825
										TCGA_A7_A2KD	Cancer	0.7121	9.36632
										TCGA_A2_A0CX	Cancer	0.712	10.3199
										TCGA_BH_A0BF	Cancer	0.7103	6.39644
										TCGA_A8_A07J	Cancer	0.7101	11.382
										TCGA_BH_A0HB	Cancer	0.7099	4.01604
										TCGA_AO_A0J4	Cancer	0.7092	16.5541
										TCGA_A2_A25A	Cancer	0.7078	15.0391
										TCGA_D8_A1JU	Cancer	0.7077	17.6424
										TCGA_AN_A0XL	Cancer	0.7074	13.6973
										TCGA_AN_A0AL	Cancer	0.7068	11.4522
										TCGA_E2_A1L9	Cancer	0.7065	11.6705
										TCGA_XX_A89A	Cancer	0.7058	9.18725
										TCGA_A2_A0T2	Cancer	0.7054	7.79565
										TCGA_E2_A15M	Cancer	0.7041	9.78204
										TCGA_EW_A1PD	Cancer	0.7028	13.5443
										TCGA_A7_A26G	Cancer	0.7011	14.7546
										TCGA_JL_A3YW	Cancer	0.7001	6.87489
										TCGA_E9_A1RI	Cancer	0.6997	10.469
										TCGA_C8_A12O	Cancer	0.6979	12.0507
										TCGA_A7_A26I	Cancer	0.6978	23.7465
										TCGA_E9_A1NA	Cancer	0.6974	7.51968
										TCGA_C8_A12P	Cancer	0.6968	10.1852
										TCGA_BH_A0EI	Cancer	0.6954	13.1562
										TCGA_A8_A07G	Cancer	0.6953	11.8398
										TCGA_A2_A25F	Cancer	0.6949	8.18675
										TCGA_BH_A0BR	Cancer	0.6948	10.1449
										TCGA_A2_A04P	Cancer	0.6944	6.16558
										TCGA_BH_A1EO	Cancer	0.6935	12.8877
										TCGA_A2_A0EW	Cancer	0.693	13.3526
										TCGA_E2_A1BC	Cancer	0.6901	13.7468
										TCGA_E9_A1N5	Cancer	0.6881	13.0642
										TCGA_AC_A8OQ	Cancer	0.687	7.34475
										TCGA_AN_A0XT	Cancer	0.6866	9.81469
										TCGA_LL_A8F5	Cancer	0.6866	8.71985
										TCGA_B6_A1KI	Cancer	0.6836	11.3939
										TCGA_AC_A2FF	Cancer	0.6823	18.0308
										TCGA_A2_A0CL	Cancer	0.6774	12.0697
										TCGA_A7_A5ZW	Cancer	0.6771	11.9902
										TCGA_BH_A0BP	Cancer	0.6754	14.4747
										TCGA_GM_A5PX	Cancer	0.6712	8.41213
										TCGA_D8_A27F	Cancer	0.6708	25.1074
										TCGA_AR_A24V	Cancer	0.6704	10.3817
										TCGA_A2_A0EO	Cancer	0.6664	10.6866
										TCGA_D8_A1JK	Cancer	0.666	11.1897
										TCGA_B6_A0RM	Cancer	0.662	8.26129
										TCGA_A2_A0SW	Cancer	0.6619	6.88735
										TCGA_A2_A04N	Cancer	0.6615	8.57466
										TCGA_D8_A142	Cancer	0.6597	15.8335
										TCGA_A2_A0CZ	Cancer	0.6595	10.6225
										TCGA_BH_A0H6	Cancer	0.6593	9.41273
										TCGA_AO_A0J5	Cancer	0.6591	10.2242
										TCGA_C8_A273	Cancer	0.6587	7.10702
										TCGA_BH_A0WA	Cancer	0.6564	19.8771
										TCGA_BH_A0DI	Cancer	0.6517	13.9951
										TCGA_C8_A8HR	Cancer	0.651	11.257
										TCGA_A1_A0SM	Cancer	0.6489	8.2332
										TCGA_AQ_A04J	Cancer	0.6487	13.1507
										TCGA_BH_A0BG	Cancer	0.6405	11.6457
										TCGA_E2_A1LK	Cancer	0.6385	7.40419
										TCGA_A8_A08H	Cancer	0.6371	12.2534
										TCGA_AO_A0J6	Cancer	0.637	8.42164
										TCGA_AO_A12A	Cancer	0.6346	9.33612
										TCGA_BH_A0BL	Cancer	0.6343	14.8079
										TCGA_PE_A5DC	Cancer	0.633	5.49403
										TCGA_AO_A0JE	Cancer	0.6309	9.15965
										TCGA_E2_A152	Cancer	0.6297	25.7141
										TCGA_E2_A570	Cancer	0.629	8.46387
										TCGA_C8_A12N	Cancer	0.6284	9.30896
										TCGA_AN_A0XW	Cancer	0.627	10.1401
										TCGA_E9_A5FL	Cancer	0.6251	5.06627
										TCGA_LL_A5YP	Cancer	0.6242	12.4978
										TCGA_BH_A0DE	Cancer	0.622	11.509
										TCGA_EW_A1P1	Cancer	0.6193	12.6795
										TCGA_B6_A0RU	Cancer	0.612	19.8771
										TCGA_BH_A0AZ	Cancer	0.612	10.8815
										TCGA_B6_A0WX	Cancer	0.6109	10.9457
										TCGA_EW_A1PH	Cancer	0.6103	10.5185
										TCGA_AO_A12G	Cancer	0.6084	7.94846
										TCGA_BH_A0HA	Cancer	0.6079	6.06625
										TCGA_BH_A0E6	Cancer	0.601	6.19187
										TCGA_W8_A86G	Cancer	0.6002	9.6026
										TCGA_E2_A1LE	Cancer	0.5985	5.35576
										TCGA_AO_A0J9	Cancer	0.5966	5.64329
										TCGA_AR_A2LQ	Cancer	0.5961	15.4283
										TCGA_C8_A3M7	Cancer	0.5934	11.2916
										TCGA_AN_A0FL	Cancer	0.5804	7.53454
										TCGA_E9_A226	Cancer	0.5802	16.1836
										TCGA_AR_A24T	Cancer	0.5744	16.7755
										TCGA_LL_A440	Cancer	0.5711	12.9249
										TCGA_AO_A12F	Cancer	0.5663	8.07745
										TCGA_AN_A0FN	Cancer	0.5657	10.3364
										TCGA_A2_A3XY	Cancer	0.5651	13.8994
										TCGA_AC_A3W5	Cancer	0.565	10.4073
										TCGA_A7_A26F	Cancer	0.5608	36.9805
										TCGA_A8_A08P	Cancer	0.5582	7.74856
										TCGA_A2_A04U	Cancer	0.5564	7.91644
										TCGA_BH_A0C3	Cancer	0.5502	11.1758
										TCGA_BH_A0DV	Cancer	0.5367	13.314
										TCGA_BH_A0RX	Cancer	0.5341	6.06897
										TCGA_A7_A6VV	Cancer	0.5284	16.0667
										TCGA_B6_A0RQ	Cancer	0.5129	14.9071
										TCGA_E2_A1LH	Cancer	0.5076	6.87885
										TCGA_GM_A4E0	Cancer	0.5044	7.6172
										TCGA_BH_A0AY	Cancer	0.4919	6.26852
										TCGA_C8_A137	Cancer	0.4879	7.83319
										TCGA_A1_A0SH	Cancer	0.485	14.4521
										TCGA_GM_A3XG	Cancer	0.4712	10.6765
										TCGA_AN_A0XN	Cancer	0.4592	11.746
										TCGA_EW_A2FR	Cancer	0.4569	14.5787
										TCGA_BH_A1FH	Cancer	0.4287	21.0083
										TCGA_BH_A6R9	Cancer	0.4199	15.6642
										TCGA_E9_A1NF	Cancer	0.4028	6.63804
										TCGA_BH_A208	Cancer	0.3462	17.076
										TCGA_E9_A22E	Cancer	0.2954	9.98062
										TCGA_AC_A2QH	Cancer	0.1757	50.376
										TCGA_AC_A7VC	Cancer	0.1311	17.7104
										TCGA_AC_A2QJ	Cancer	0.1073	8.394
