# Supplementary material for: Alternative splicing of PBRM1 mediates resistance to PD-1 blockade therapy in renal cancer
Source: EMBO J. 2024 Oct 7;43(22):7. doi: 10.1038/s44318-024-00262-7 (PMC11574163; doi:10.1038/s44318-024-00262-7)
Supplement: Supplementary file 12 — Dataset EV8 [file 44318_2024_262_MOESM12_ESM.xlsx]

## Sheet: Dataset EV8
Dataset EV8 : Related to Fig. 2C
			PBRM1 E27 PSI			RBFOX2 FPKM
Cancer type	Cancer, n =	Normal, n =	Cancer average	Normal average	ΔPSI (cancer-normal)	Cancer average	Normal average	ΔFPKM (cancer-normal)
UCEC	455	35	0.917453	0.427209	0.490244	7.83401	20.2085	-12.3745
BLCA	392	19	0.844168	0.565337	0.278831	9.42878	14.6122	-5.18341
READ	162	10	0.911474	0.69971	0.211764	7.08651	11.1178	-4.03125
BRCA	1059	112	0.854779	0.648691	0.206088	9.62967	16.2356	-6.60597
PRAD	474	52	0.847528	0.662177	0.185351	8.56471	12.97	-4.40524
STAD	411	36	0.817103	0.664403	0.1527	8.62823	10.7011	-2.07285
LUAD	504	59	0.872309	0.731439	0.14087	8.67204	9.52676	-0.854722
LUSC	492	49	0.820442	0.699569	0.120873	10.908	9.72997	1.17807
COAD	429	41	0.908239	0.801305	0.106934	7.44424	8.09095	-0.646716
KIRP	263	32	0.903081	0.822666	0.0804157	7.49811	7.65991	-0.161805
LIHC	316	45	0.833313	0.758829	0.0744844	5.17768	2.51178	2.6659
KICH	64	25	0.863019	0.836964	0.0260548	7.54449	8.32323	-0.778747
THCA	497	64	0.907809	0.920245	-0.0124359	9.50693	12.0056	-2.49868
HNSC	477	40	0.809231	0.851298	-0.0420669	10.1605	7.12744	3.03309
KIRC	496	72	0.549709	0.776506	-0.226797	10.534	9.12069	1.4133
