# Supplementary material for: Alternative splicing of PBRM1 mediates resistance to PD-1 blockade therapy in renal cancer
Source: EMBO J. 2024 Oct 7;43(22):7. doi: 10.1038/s44318-024-00262-7 (PMC11574163; doi:10.1038/s44318-024-00262-7)
Supplement: Supplementary file 13 — Dataset EV9 [file 44318_2024_262_MOESM13_ESM.xlsx]

## Sheet: Dataset EV9
Dataset EV9 : Related to Fig. 4B-D and EV3B-D
		Expression level (FPKM)
		WT		ΔE27
Gene	Locus	Rep1	Rep2	Rep1	Rep2
DDX11L1	chr1:11873-29370	0	0	0.0243228	0
MIR1302-10	chr1:30365-30503	0	0	0	0
OR4F5	chr1:69090-70008	0	0	0	0
FAM87B	chr1:817370-819834	0.0912515	0.0824123	0.0678226	0.0838145
LINC01128	chr1:827590-859446	2.3024	2.49237	2.23843	2.22384
SAMD11	chr1:925740-959299	28.538	25.8686	15.9121	16.8424
KLHL17	chr1:960586-965719	9.05435	7.24545	6.15826	8.77825
PLEKHN1	chr1:966496-975104	2.18636	2.44214	1.23435	1.53661
ISG15	chr1:1013466-1014539	97.9681	83.1057	19.9856	24.4084
AGRN	chr1:1020122-1056119	98.3505	81.0966	69.7087	90.9772
LINC01342	chr1:1137016-1144054	0	0	0	0
MIR200B	chr1:1167103-1167198	0	0	0	0
MIR200A	chr1:1167862-1167952	0	0	0	0
MIR429	chr1:1169004-1169087	0	0	0	0
TTLL10	chr1:1173905-1197933	0	0	0	0
B3GALT6	chr1:1232248-1235040	14.0259	12.5565	11.1342	12.1101
SCNN1D	chr1:1280435-1292029	1.68901	1.1471	1.21662	1.88624
PUSL1	chr1:1308613-1324687	19.3498	15.379	17.1652	21.6426
CPTP	chr1:1324762-1328896	19.5279	16.846	16.4798	20.5091
TAS1R3	chr1:1331345-1334464	0.611359	0.503803	0.422158	0.748868
LOC148413	chr1:1399529-1407313	9.3209	7.97877	8.25675	8.94469
TMEM88B	chr1:1426127-1427787	0	0	0	0
VWA1	chr1:1435522-1442882	0	0.0112402	0	0
ATAD3C	chr1:1449688-1470158	0.0225293	0	0.0104326	0
ATAD3B	chr1:1471783-1496202	14.095	12.3401	13.5517	16.7431
ATAD3A	chr1:1512142-1534687	32.5759	30.3962	24.8456	28.8396
MIB2	chr1:1615414-1630610	10.771	7.2886	6.83258	9.6657
MMP23B	chr1:1632180-1634654	0	0	0.0556621	0
MMP23A	chr1:1699938-1701808	0	0	0	0
CALML6	chr1:1914826-1917294	0.167788	0.179127	0.0939959	0.128173
GABRD	chr1:2019328-2030753	0	0	0	0
PRKCZ	chr1:2050469-2212720	4.64981	4.3434	4.31314	5.60235
SKI	chr1:2228694-2310213	14.9056	14.3244	15.4704	16.5585
RER1	chr1:2391774-2412571	37.112	38.1788	36.3471	37.0092
PLCH2	chr1:2467458-2505530	1.28097	1.00581	0.642284	0.777747
TNFRSF14	chr1:2549919-2565622	0	0	0	0
LOC100996583	chr1:2566534-2584534	0.0532618	0	0	0
FAM213B	chr1:2586459-2633042	1.83979	1.81364	1.18198	1.34205
ACTRT2	chr1:3021481-3022903	0	0	0	0
PRDM16	chr1:3069177-3438621	0	0	0	0
MIR4251	chr1:3069177-3438621	0	0	0	0
ARHGEF16	chr1:3454582-3481113	10.102	8.41091	9.08346	10.6424
TPRG1L	chr1:3624991-3630130	11.7492	11.4223	11.4408	10.4013
TP73	chr1:3652564-3747373	0.064558	0.0250529	0.101863	0.0920906
CCDC27	chr1:3752400-3771645	0	0	0	0
SMIM1	chr1:3772760-3775982	1.1744	0.923779	0.328	0.802447
DFFB	chr1:3857266-3885429	2.55599	2.61672	3.10097	3.19259
LINC01134	chr1:3900403-3915447	0.205626	0.338918	0.165671	0.367771
LINC01346	chr1:3940611-3952583	0	0	0	0
LOC284661	chr1:4412050-4424684	0	0	0	0
AJAP1	chr1:4655044-4783791	0	0	0	0
MIR4417	chr1:5564070-5564143	0	0	0	0
KCNAB2	chr1:5862807-6101193	7.91283	7.8332	9.01899	10.3195
RNF207	chr1:6206128-6235984	6.74527	5.87329	6.94401	7.03156
LINC00337	chr1:6236239-6239442	0.771206	0.954308	0.412516	0.547404
HES3	chr1:6244191-6245578	0	0	0	0
ESPN	chr1:6424787-6460944	1.50418	0.990168	5.24617	7.72187
TAS1R1	chr1:6555277-6579757	0	0	0	0
ZBTB48	chr1:6579990-6589280	4.18226	3.84879	3.69087	4.85217
PHF13	chr1:6613695-6624033	7.3492	8.21396	7.16531	6.27581
THAP3	chr1:6624864-6701906	8.67982	8.78396	7.82031	8.27496
LOC100505887	chr1:6724744-6730012	0	0	0	0
CAMTA1	chr1:6785323-7769706	30.7485	33.7448	32.0922	32.441
VAMP3	chr1:7771268-7781432	30.3554	37.779	35.764	27.8018
PER3	chr1:7784428-7845180	0.699539	0.903706	0.823298	0.723488
PARK7	chr1:7961653-7985282	227.335	244.346	226.196	213.061
LOC102724539	chr1:8208671-8215208	0	0	0	0
SLC45A1	chr1:8318084-8344167	0	0.0355874	0.035454	0.0416395
LOC102724552	chr1:8352403-8817640	0	0	0	0
ENO1-AS1	chr1:8860999-8879884	0.505427	0	0.352534	0.348427
CA6	chr1:8945833-8975089	0	0	0	0
H6PD	chr1:9234803-9271335	4.71383	4.53103	3.75501	4.03632
SPSB1	chr1:9292881-9369531	5.85113	5.0961	4.48702	4.44034
SLC25A33	chr1:9539468-9582773	5.8491	8.48507	6.91529	6.23015
TMEM201	chr1:9588873-9614877	11.7558	10.2971	11.3105	14.2362
PIK3CD	chr1:9651731-9824526	0.833767	1.05518	0.464996	0.507252
NMNAT1	chr1:9942922-9985498	2.49612	2.81592	2.71427	2.3511
MIR5697	chr1:9942922-9985498	0	0	0	0
RBP7	chr1:9997196-10016020	0	0	0	0
UBE4B	chr1:10032982-10181238	13.5305	14.453	14.7451	13.279
KIF1B	chr1:10210705-10381603	7.2252	7.48372	7.05192	6.02849
MIR1273D	chr1:10210705-10381603	0	0	0	0
RNU6-8	chr1:10210705-10381603	0	0	0	0
PGD	chr1:10398991-10420511	89.5098	84.4797	72.0409	79.7214
APITD1,APITD1-CORT,CORT	chr1:10430101-10452003	10.7219	11.068	11.4282	11.7367
PEX14	chr1:10474945-10630761	14.6009	12.1632	10.5175	13.3549
TARDBP	chr1:11012621-11025492	62.7964	68.4972	74.8286	60.5873
MTOR-AS1	chr1:11106530-11262551	0	0	0	0
ANGPTL7	chr1:11106530-11262551	0	0	0.0142701	0
UBIAD1	chr1:11273197-11288434	8.11064	7.41904	6.99979	7.49723
PTCHD2	chr1:11479237-11537583	0.0318445	0.0457004	0.0911874	0.0844073
LOC101929181	chr1:11609530-11613354	0	0	0	0
FBXO44	chr1:11648360-11663327	1.61375	1.48437	1.31341	1.7234
FBXO6	chr1:11664092-11674352	0.0903569	0.102613	0.0796174	0.1463
DRAXIN	chr1:11691723-11720279	0	0	0	0
AGTRAP	chr1:11736084-11750771	17.1685	16.9713	13.9711	17.6846
C1orf167	chr1:11762192-11847783	0.0371849	0.0164277	0	0.0180332
CLCN6	chr1:11762192-11847783	4.47379	3.77704	3.0051	3.14613
RNU5E-1	chr1:11908153-11908272	0	0	0	0
PLOD1	chr1:11934666-11975542	90.6439	81.0503	77.3546	92.5616
MFN2	chr1:11980180-12013515	42.2344	41.6773	40.0078	41.5421
MIIP	chr1:12019241-12032049	12.9976	13.4386	12.2365	15.718
MIR6729	chr1:12019241-12032049	0	0	0	0
TNFRSF8	chr1:12063376-12144207	0.334491	0.418304	0.308959	0.259608
TNFRSF1B	chr1:12166942-12209220	0	0	0.0101194	0
MIR4632	chr1:12166942-12209220	0	0	0	0
VPS13D	chr1:12230038-12512046	5.02729	4.70569	5.29177	4.76099
SNORA59B	chr1:12230038-12512046	0	0	0	0
AADACL4	chr1:12644546-12667086	0	0	0	0
AADACL3	chr1:12716114-12728759	0	0	0	0
C1orf158	chr1:12746185-12761169	0	0	0	0
PRAMEF12	chr1:12774847-12777905	0	0	0	0
PRAMEF1	chr1:12791396-12796628	0	0	0	0
PRAMEF2	chr1:12857085-12861909	0	0	0	0
PRAMEF7	chr1:12916646-12920480	0	0	0	0
HNRNPCL3	chr1:13061231-13062237	0	0	0	0
PRAMEF25	chr1:13073677-13078038	0	0	0	0
LOC645354	chr1:13127068-13132274	0	0	0	0
LOC101929983	chr1:13175280-13179132	0	0	0	0
PRAMEF5	chr1:13254197-13263435	0	0	0	0
LOC645382	chr1:13303538-13308907	0	0	0	0
PRAMEF15	chr1:13315580-13322595	0	0	0	0
PRAMEF16	chr1:13389627-13392631	0	0	0	0
PRAMEF20	chr1:13410449-13421328	0	0	0	0
PDPN	chr1:13583756-13617957	0	0	0	0
PRDM2	chr1:13700239-13825079	2.6748	2.88649	2.48707	2.19294
KAZN	chr1:14598716-15152464	0.424874	0.484796	2.4733	2.68961
TMEM51	chr1:15152531-15220478	2.95772	2.14652	1.88166	2.5848
FHAD1	chr1:15247271-15398126	0.110652	0.0738041	0.118828	0.142516
EFHD2	chr1:15409894-15430343	63.0886	58.5818	69.1765	80.4897
CTRC	chr1:15438441-15446658	0.05568	0.0974144	0	0
CELA2A	chr1:15456727-15472091	0	0	0	0
CELA2B	chr1:15476100-15491400	0	0	0	0
DNAJC16	chr1:15526812-15585110	3.77847	4.09424	4.2576	3.87593
DDI2,RSC1A1	chr1:15617457-15661722	6.21317	6.38772	7.94426	6.60451
PLEKHM2	chr1:15684331-15734769	18.662	15.9601	15.2493	18.2589
SLC25A34	chr1:15736313-15741392	0.260703	0.287897	0.340066	0.31156
TMEM82	chr1:15742491-15747797	0.185801	0.216084	0.363369	0.372062
FBLIM1	chr1:15758759-15786589	0.591118	0.417896	1.3564	1.44169
SPEN	chr1:15834214-15940455	10.2499	8.68149	10.0463	10.2109
MIR5096	chr1:15834214-15940455	0	0	0	0
C1orf64	chr1:16004235-16006695	0	0	0	0
CLCNKA	chr1:16021990-16034050	0.166365	0.45926	0.224191	0.0956596
CLCNKB	chr1:16043735-16057326	0.0646132	0.0184433	0	0
SZRD1	chr1:16367029-16398148	43.256	44.1375	41.3285	40.906
NECAP2	chr1:16440671-16460089	7.81267	8.31127	7.58806	7.90119
FAM231B	chr1:16538723-16540035	0	0	0	0
MIR3675	chr1:16548913-16548987	0	0	0	0
MST1P2	chr1:16645573-16650420	0.381195	0.68788	0.510657	0.602836
FAM231C	chr1:16673002-16673657	0	0	0	0
MIR3675	chr1:16681254-16681328	0	0	0	0
RNU1-3	chr1:16740515-16740679	0	0	0	0
RNU1-3	chr1:16895979-16896143	0	0	0	0
CROCC	chr1:16921949-16972979	3.20833	2.63947	2.83341	3.89645
PADI1	chr1:17205125-17246006	0.0656774	0.124478	0.17802	0.161764
PADI3	chr1:17249097-17284232	0.0736309	0.0721934	0.132837	0.094227
MIR3972	chr1:17249097-17284232	0	0	0	0
PADI4	chr1:17308194-17364000	0	0	0	0
PADI6	chr1:17372195-17401699	0	0	0	0
ARHGEF10L	chr1:17539834-17697875	4.86347	4.22009	4.11458	4.82468
ACTL8	chr1:17755312-17827063	5.59401	5.95259	14.8412	15.5576
LOC101927876	chr1:18065656-18074411	0	0	0	0
IGSF21	chr1:18107745-18378483	0	0	0	0
KLHDC7A	chr1:18480929-18485986	0.00726228	0	0	0
PAX7	chr1:18631005-18748866	0	0	0	0
MRTO4	chr1:19251580-19260128	34.9332	35.3971	35.3417	37.1236
PQLC2	chr1:19312245-19332428	10.5705	8.39095	6.40025	9.186
MINOS1,MINOS1-NBL1,NBL1	chr1:19596976-19658456	22.1932	24.4701	22.5807	22.1592
RPS14P3	chr1:19596976-19658456	1.30524	1.67763	1.26028	1.96778
HTR6	chr1:19665286-19680966	0.0165844	0.0294642	0.0150286	0
OTUD3	chr1:19882394-19912944	5.84314	6.17564	6.42251	5.18982
PLA2G5	chr1:20070207-20091901	0	0	0	0
PLA2G2F	chr1:20139329-20150386	0	0	0	0
UBXN10	chr1:20184242-20196048	0	0.00539733	0	0
VWA5B1	chr1:20290918-20354894	0	0	0	0
FAM43B	chr1:20552438-20555020	0	0	0	0
CDA	chr1:20588950-20618907	50.2309	47.3326	43.5965	45.092
PINK1	chr1:20633454-20661544	46.3776	45.9275	31.0139	33.078
LOC100506801	chr1:21217246-21345541	0.0148715	0.0127158	0	0.0282721
NBPF3	chr1:21440089-21484900	0.536175	0.549867	0.646456	0.616677
ALPL	chr1:21509364-21578412	0	0	0	0
LDLRAD2	chr1:21812264-21937297	0.35773	0.325078	0.44819	0.358006
CELA3B	chr1:21976924-21989354	0	0	0	0
CELA3A	chr1:22001655-22012542	0	0	0	0
LINC00339	chr1:22023993-22031224	5.34165	5.47751	4.8894	4.75082
CDC42	chr1:22052626-22092943	81.5961	96.1236	90.5071	71.7647
MIR4418	chr1:22266238-22266300	0	0	0	0
ZBTB40	chr1:22451850-22531157	5.88514	5.77367	4.9969	4.92559
EPHA8	chr1:22563510-22603594	0	0	0	0.00946201
C1QA	chr1:22636624-22639682	0	0	0	0
C1QC	chr1:22643624-22648110	0	0	0	0
C1QB	chr1:22653188-22661536	0	0	0	0
EPHB2	chr1:22710837-22921500	0.0162807	0.020221	0	0
MIR4684	chr1:22710837-22921500	0	0	0	0
KDM1A	chr1:23019447-23083691	36.8054	38.0214	39.6919	36.838
MIR3115	chr1:23019447-23083691	0	0	0	0
ZNF436-AS1	chr1:23359447-23371837	1.57481	1.68161	1.72854	1.43707
LOC101928163	chr1:23506427-23531220	0.0646257	0.0868077	0	0.0915638
MDS2	chr1:23627333-23640566	0	0	0	0
RPL11	chr1:23691778-23696426	894.251	916.042	982.85	992.601
TCEB3	chr1:23743365-23778297	9.30921	10.1029	8.94894	8.68974
PITHD1	chr1:23778385-23788232	26.1999	26.9616	24.0162	22.5175
LYPLA2	chr1:23791155-23795539	32.2614	30.7545	26.6954	29.8754
MIR378F	chr1:23929069-23929147	0	0	0	0
PNRC2	chr1:23959810-23963459	28.578	34.1397	36.7721	28.6902
LOC284632	chr1:24200239-24211690	0	0.0191029	0	0
GRHL3	chr1:24319321-24415097	0	0	0	0.0173582
NIPAL3	chr1:24415754-24472983	1.70532	1.92015	1.98568	1.86063
RCAN3	chr1:24496332-24537020	3.47101	3.76599	3.4392	2.70044
NCMAP	chr1:24556075-24609327	0	0	0	0
SRRM1	chr1:24643102-24673281	33.3884	34.219	33.0787	31.0393
CLIC4	chr1:24745268-24844324	33.3653	41.2893	48.6936	35.5713
MIR4425	chr1:25023502-25023586	0	0	0	0
RHD	chr1:25272485-25330445	0.0179478	0.0760883	0.0339111	0.0315635
TMEM50A	chr1:25338297-25420872	29.5836	33.0854	34.5842	30.9683
TMEM57	chr1:25430857-25500207	4.77218	5.34702	4.94718	4.18901
LDLRAP1	chr1:25543584-25568886	14.9941	14.309	13.339	13.6316
MAN1C1	chr1:25617467-25786207	0.0495804	0.05966	0.057838	0.0389865
SEPN1	chr1:25800175-25818222	16.8466	15.3675	15.5573	16.9131
MTFR1L	chr1:25819905-25859458	13.0784	13.8745	11.0134	11.052
EXTL1	chr1:26021779-26036463	0.0259848	0.0113584	0.0227057	0.0258523
PDIK1L	chr1:26111164-26125548	3.10651	3.51443	3.52103	2.39991
FAM110D	chr1:26159019-26162628	2.5753	3.14336	2.19305	1.38838
ZNF593	chr1:26169896-26170873	42.2198	35.6271	36.6575	49.6014
CNKSR1	chr1:26177489-26189884	6.06504	4.90338	4.26566	6.41939
CATSPER4	chr1:26190627-26202542	0	0	0	0
LOC101928303	chr1:26225319-26229840	0.0399378	0	0	0
CEP85	chr1:26234152-26279038	8.9607	9.72366	10.5462	9.11146
SH3BGRL3	chr1:26279721-26281522	77.1851	68.7996	63.8652	69.9697
CD52	chr1:26282281-26320523	0	0	0	0
LIN28A	chr1:26410777-26429728	0.0187628	0.00855051	0	0
DHDDS	chr1:26432281-26471304	7.33922	7.16816	6.89491	6.84355
HMGN2	chr1:26472410-26476642	67.1505	75.6901	79.5417	66.6154
RPS6KA1	chr1:26529757-26575029	29.1619	28.4396	27.1122	27.9852
MIR1976	chr1:26529757-26575029	0	0	0	0
ARID1A	chr1:26696030-26782110	12.1406	11.2101	10.4561	11.4205
PIGV	chr1:26787962-26798403	3.0103	3.04603	3.88279	3.78608
ZDHHC18	chr1:26826709-26855720	7.09552	6.55105	7.00005	7.69131
SFN	chr1:26863141-26864456	110.198	94.8321	103.209	129.073
NUDC	chr1:26921721-26946871	88.292	87.7866	78.7728	85.7781
TRNP1	chr1:26993703-27000886	0.546691	0.406229	0.941415	1.33908
WDTC1	chr1:27234515-27308633	6.17696	5.99033	4.88026	6.1185
TMEM222	chr1:27322144-27336400	18.8944	17.2498	15.339	17.5151
ACTG1P20	chr1:27322144-27336400	1.28855	1.38911	1.04819	1.1664
SYTL1	chr1:27341991-27353932	0	0	0.0488153	0.0568467
GPR3	chr1:27392643-27395813	0.365327	0.327118	0.746786	0.700393
FAM76A	chr1:27725978-27762912	1.12249	1.41357	1.54424	0.980714
STX12	chr1:27773182-27824452	4.38894	4.56293	4.53321	3.39154
PPP1R8	chr1:27830740-27851672	22.4455	23.3476	24.7963	21.9952
SCARNA1	chr1:27830740-27851672	0	0	0	0
THEMIS2	chr1:27872542-27886685	0	0.0294422	0	0.0233396
SMPDL3B	chr1:27934954-27959157	0.197118	0.115483	0.294689	0.234685
XKR8	chr1:27959461-27968096	2.04319	1.6745	1.97825	2.13379
ATPIF1	chr1:28236090-28238105	243.702	245.023	227.269	246.266
SESN2	chr1:28259451-28282491	4.87844	4.6153	5.75759	6.59059
MED18	chr1:28329001-28335967	8.26968	7.81369	7.14305	7.31874
PHACTR4	chr1:28369581-28500369	8.8194	9.20935	9.60213	8.59751
RCC1	chr1:28505942-28539196	82.3132	84.0383	93.1779	89.0956
SNORA73A	chr1:28505942-28539196	7.38825	16.9961	11.2166	18.4875
SNORA73B	chr1:28505942-28539196	24.8773	4.97509	13.4093	16.6359
TRNAU1AP	chr1:28553016-28581854	9.31034	11.2461	8.99929	7.52374
RAB42	chr1:28592199-28594576	8.20529	7.95691	10.5371	11.0852
RNU11	chr1:28648599-28648734	0	0	0	0
GMEB1	chr1:28668727-28715603	3.1587	2.85956	3.85226	3.99785
YTHDF2	chr1:28736620-28769775	31.2129	35.2605	36.7543	32.2778
OPRD1	chr1:28812141-28863696	0	0	0	0
EPB41	chr1:28887090-29123909	8.2184	8.81201	9.40935	8.31925
PTPRU	chr1:29236515-29326813	4.7095	4.08954	1.25933	1.67669
MATN1-AS1	chr1:30711276-30726746	1.14607	1.08422	1.38131	1.90367
ZCCHC17	chr1:31296981-31364953	24.1667	25.8123	25.9554	22.7348
SERINC2	chr1:31409564-31434680	37.3323	30.797	26.1282	35.0418
LINC01225	chr1:31500084-31508566	0	0	0	0
LINC01226	chr1:31518434-31524245	0	0.0115176	0	0
TINAGL1	chr1:31576484-31587686	3.95157	3.69298	7.71829	9.19043
HCRTR1	chr1:31617699-31627318	0	0	0	0.0557208
KHDRBS1	chr1:32013693-32060859	85.2239	95.0647	100.239	87.5182
TMEM39B	chr1:32072901-32102866	11.7559	10.385	8.77845	10.3287
MIR5585	chr1:32072901-32102866	0	0	0	0
KPNA6	chr1:32108042-32176567	23.8586	26.0063	26.2482	22.7259
TXLNA	chr1:32179743-32198285	32.4234	31.039	32.9816	32.4055
CCDC28B	chr1:32200385-32205390	0.367135	0.420057	0.236237	0.305709
IQCC	chr1:32205634-32208687	3.54786	3.72495	3.65814	3.9583
DCDC2B	chr1:32209093-32216196	0.310845	0.176864	0.264914	0.191309
EIF3I	chr1:32222369-32231604	161.087	166.324	158.729	161.79
FAM167B	chr1:32247216-32248860	1.65952	1.19038	2.19062	1.88256
LCK	chr1:32251238-32286167	0	0	0.0167645	0
HDAC1	chr1:32292106-32333623	53.4507	55.5276	58.3663	60.4166
TSSK3	chr1:32362260-32364323	6.27462	4.71395	5.8801	6.24572
ZBTB8B	chr1:32465056-32487858	0	0	0	0
ZBTB8A	chr1:32539144-32605950	3.46509	3.78343	4.46459	3.55044
RBBP4	chr1:32651147-32702760	29.2437	32.1913	39.6178	32.5285
KIAA1522	chr1:32741910-32774970	40.113	38.1811	33.5291	38.2033
S100PBP	chr1:32775238-32858879	9.84729	11.7837	10.6743	9.58802
HPCA	chr1:32886496-32901352	0.0589852	0.0536362	0.0556741	0.0865502
AZIN2	chr1:33081112-33120531	0	0.0221661	0	0.0369917
ZNF362	chr1:33256572-33300719	8.31023	7.8708	9.5481	9.3469
LOC101929464	chr1:33323622-33375593	0.140065	0.124444	0	0.130871
ZSCAN20	chr1:33472630-33496395	1.45773	1.59701	1.59748	1.45833
HMGB4	chr1:33513998-34165842	0	0	0	0
CSMD2-AS1	chr1:33513998-34165842	0	0	0	0
C1orf94	chr1:34166882-34219130	0	0	0	0
GJB5	chr1:34755046-34758512	3.88124	3.51422	3.98266	5.2203
GJB4	chr1:34759740-34763724	0	0.0112296	0	0.0120879
GJB3	chr1:34781188-34786366	3.31634	3.65177	3.00303	4.00224
GJA4	chr1:34792997-34795747	0	0	0	0
ZMYM1	chr1:35059785-35115858	5.60181	6.39227	7.69076	5.86779
ZMYM4	chr1:35268966-35421944	12.6001	14.0056	15.5713	13.0276
NCDN	chr1:35557791-35566779	18.2424	16.1728	17.4493	21.247
TFAP2E	chr1:35573369-35595326	0.474927	0.542279	0.410935	0.657308
AGO4	chr1:35808226-35857889	1.29182	1.44378	1.10131	1.03392
AGO1	chr1:35883208-35924298	5.99141	5.93699	5.55836	5.65511
AGO3	chr1:35931081-36056462	3.54607	3.38957	3.09693	2.90924
TEKT2	chr1:36084074-36088275	0.0235346	0.0199544	0	0
ADPRHL2	chr1:36088851-36093932	17.9061	16.64	15.3616	16.5767
MAP7D1	chr1:36136568-36180849	38.4237	35.5503	29.7774	35.2081
THRAP3	chr1:36224415-36305356	42.7211	43.1799	41.3502	38.4298
SH3D21	chr1:36306392-36321347	1.47252	1.52871	1.2532	1.45031
MIR4255	chr1:37161562-37161634	0	0	0	0
ZC3H12A	chr1:37474517-37484377	10.4946	9.67158	9.86051	11.0053
MIR6732	chr1:37474517-37484377	0	0	0	0
DNALI1	chr1:37556918-37595985	0.0135728	0.0366021	0.0270989	0.0124774
CDCA8	chr1:37692400-37709719	32.7318	32.7199	35.2879	37.2587
MANEAL	chr1:37794101-37801606	23.202	21.2272	18.9026	21.6919
C1orf122	chr1:37802941-37809454	55.2903	46.4045	38.5473	45.205
UTP11L	chr1:38012711-38024825	28.6723	33.0274	34.2618	29.0893
MIR3659	chr1:38089230-38089329	0	0	0	0
AKIRIN1	chr1:38991243-39006065	40.8498	44.4969	42.3446	37.204
NDUFS5	chr1:39026294-39034636	428.681	426.441	411.067	434.622
MACF1	chr1:39084166-39487138	8.53869	8.03824	6.76577	6.08389
KIAA0754	chr1:39084166-39487138	4.50679	4.36605	4.27405	3.63304
BMP8A	chr1:39491645-39559698	0.665849	0.446324	0.475795	0.437442
LOC101929516	chr1:39560812-39576849	0.152364	0.28283	0.23259	0.135731
PPIE	chr1:39738844-39788861	23.099	22.9304	22.9153	21.0031
MFSD2A	chr1:39955111-39969968	0.735152	0.660233	1.13014	1.30291
CAP1	chr1:40040582-40072649	82.2122	86.3431	78.6681	74.3618
RLF	chr1:40161368-40240921	3.84904	4.17793	4.36844	3.62945
TMCO2	chr1:40247900-40251693	0	0.114317	0	0
ZMPSTE24	chr1:40258049-40294184	42.9646	50.1915	48.9054	37.7898
SMAP2	chr1:40373705-40423326	8.91736	9.19786	7.31199	7.21696
ZFP69B	chr1:40450664-40463718	0.971298	1.20834	1.39539	1.23165
ZFP69	chr1:40477629-40496343	0.0383814	0.0112399	0	0
EXO5	chr1:40508760-40516542	0	0.0135833	0	0
ZNF684	chr1:40531560-40548169	1.36662	2.12525	1.86707	1.09711
NFYC	chr1:40689079-40771606	29.8251	28.6897	29.7847	31.546
MIR30E	chr1:40689079-40771606	0	0	0	0
MIR30C1	chr1:40689079-40771606	0	0	0	0
KCNQ4	chr1:40784011-40840452	0.54108	0.358859	0.306925	0.273002
CTPS1	chr1:40979298-41012565	51.9385	54.1927	54.715	54.1742
SLFNL1-AS1	chr1:41014589-41242143	1.02712	0.961505	1.10135	1.13787
FOXO6	chr1:41361930-41383591	4.57057	3.28354	3.33109	3.71666
GUCA2B	chr1:42153420-42155824	0	0	0	0
RIMKLA	chr1:42380796-42424229	0	0.00304199	0	0
PPCS	chr1:42456340-42473378	19.4159	22.2665	22.0605	22.6838
CCDC30	chr1:42534888-42654664	0.0454355	0.0272557	0.024707	0.0270056
PPIH	chr1:42658376-42676758	45.3813	45.3907	41.8709	39.9098
YBX1	chr1:42682394-42702349	781.406	783.665	789.454	795.517
C1orf50	chr1:42767244-42775742	4.44882	5.55883	5.01192	4.95743
LOC100129924	chr1:42787989-42798230	0.052029	0.0431587	0.0459241	0
ERMAP	chr1:42807051-42844989	4.14824	4.20797	4.41109	3.75459
ZNF691	chr1:42846572-42852475	7.43709	6.02849	5.69298	7.34058
LOC339539	chr1:42857621-42888792	0	0.0170934	0	0
SLC2A1-AS1	chr1:42925374-42983358	0.871017	1.10508	1.1703	0.850031
FAM183A	chr1:43147922-43156396	0	0	0	0
CFAP57	chr1:43164173-43254358	0.332932	0.309164	0.369891	0.339219
TMEM125	chr1:43269993-43274002	0	0	0	0
TIE1	chr1:43300894-43323110	0	0	0	0
MPL	chr1:43337803-43354464	0.158113	0.146482	0.0727043	0.19372
CDC20	chr1:43358954-43363202	135.936	130.641	141.272	160.03
SZT2	chr1:43389884-43454247	8.59696	7.40901	7.24204	8.47464
MIR6735	chr1:43389884-43454247	0	0	0	0
PTPRF	chr1:43530875-43623672	53.6631	47.0613	49.5489	58.2607
KDM4A	chr1:43650125-43707341	14.8576	14.5235	17.0483	16.1493
ST3GAL3	chr1:43707532-43931165	4.95495	5.33212	4.55871	4.98362
MIR6079	chr1:43707532-43931165	0	0	0	0
ARTN	chr1:43933319-43937240	0.756902	0.637714	0.614663	1.13225
IPO13	chr1:43946805-43968022	14.6195	12.5893	10.1635	11.7485
DPH2	chr1:43969980-43973371	33.1702	33.3056	31.7622	35.492
ATP6V0B	chr1:43974647-43978300	136.948	135.443	93.5354	107.884
B4GALT2	chr1:43979201-43991171	52.6375	52.8123	45.5943	53.4691
CCDC24	chr1:43991607-44031492	2.95933	2.46521	2.10623	2.78881
KLF17	chr1:44118849-44135137	1.18068	1.29087	1.1301	1.35886
DMAP1	chr1:44213452-44220679	35.0036	35.0438	33.0871	39.0873
RNF220	chr1:44405287-44651724	20.6838	20.9777	18.9512	21.1721
MIR5584	chr1:44405287-44651724	0	0	0	0
C1orf228	chr1:44674721-44725591	0.0756168	0.0660985	0.0463237	0
KIF2C	chr1:44739817-44767766	60.3993	61.1883	69.345	69.585
RPS8	chr1:44775573-44778740	2007.98	1991.51	2265.17	2332.18
SNORD55	chr1:44775573-44778740	0	0	0	0
SNORD46	chr1:44775573-44778740	0	0	0	0
SNORD38A	chr1:44775573-44778740	0	0	0	0
SNORD38B	chr1:44775573-44778740	0	0	0	0
PLK3	chr1:44800363-44807285	3.19588	3.04381	3.05642	3.62412
BTBD19	chr1:44808481-44814129	2.82355	2.58092	1.75092	2.28801
UROD	chr1:45012132-45015669	72.2012	70.7233	56.4536	64.1228
LINC01144	chr1:45303909-45305619	1.1959	1.10455	0.664969	0.738528
HPDL	chr1:45326872-45328674	63.6145	57.5745	62.1674	72.4512
TOE1	chr1:45329241-45491168	25.854	25.8552	25.4692	29.4401
MMACHC	chr1:45500183-45522890	10.6398	9.80375	11.9304	11.8302
AKR1A1	chr1:45550782-45570051	55.848	54.3408	55.9015	66.5381
NASP	chr1:45583987-45618906	52.2484	59.4498	66.4411	58.7641
TMEM69	chr1:45688174-45750813	28.1211	31.831	35.0862	29.7457
MAST2	chr1:45803612-46036124	15.1744	14.191	11.5817	13.1225
LOC101929626	chr1:46040139-46185962	0.187783	0.163827	0	0.340154
TSPAN1	chr1:46040139-46185962	1.45975	1.61158	1.90004	2.46511
LURAP1	chr1:46188680-46221256	0	0	0	0
RAD54L	chr1:46247694-46303366	12.9711	13.2343	10.5793	12.3622
UQCRH	chr1:46303612-46316777	391.049	389.774	348.041	364.158
NSUN4	chr1:46340176-46365152	8.3276	8.98288	9.37519	9.27263
FAAH	chr1:46394266-46413848	0.889322	1.08208	1.19654	1.57922
FAAHP1	chr1:46433826-46445702	0.0299069	0	0	0.028371
DMBX1	chr1:46506995-46514214	1.51906	2.06387	1.68554	1.71537
MKNK1-AS1	chr1:46538695-46604294	0.198451	0.124248	0.212509	0.0703396
TEX38	chr1:46671832-46673584	0	0.065515	0	0
EFCAB14-AS1	chr1:46674035-46719064	0.117797	0	0	0
CYP4B1	chr1:46798997-46819349	0	0	0	0
CYP4X1	chr1:47023567-47050751	0.537951	0.375924	0.221661	0.119364
CYP4Z1	chr1:47067487-47118320	0	0	0	0
CYP4A22	chr1:47137424-47148854	0.0212926	0.017906	0	0
LINC00853	chr1:47179249-47180339	0.833888	0.250206	0.131639	0.132788
CMPK1	chr1:47333796-47378839	59.0601	69.9366	70.1633	50.7743
FOXE3	chr1:47380795-47440691	0	0.0421464	0.0403401	0.0485406
FOXD2	chr1:47380795-47440691	0.896481	0.820448	0.726963	1.06125
SLC5A9	chr1:48222684-48248644	0	0.0106559	0	0
LOC101929721	chr1:48532854-50023954	0	0	0	0
ELAVL4	chr1:50048013-50203785	0	0	0	0
CDKN2C	chr1:50968694-50974637	44.6033	45.9047	41.1873	44.4489
MIR4421	chr1:51059836-51059905	0	0	0	0
MIR6500	chr1:51060017-51060103	0	0	0	0
C1orf185	chr1:51102233-51148082	0	0	0	0
RNF11	chr1:51236272-51273447	19.3106	21.3403	20.518	17.1306
TTC39A-AS1	chr1:51287257-51345116	0	0	0	0
OSBPL9	chr1:51616873-51878937	24.6418	25.62	27.9987	23.4691
TXNDC12-AS1	chr1:52020131-52056171	0	0	0	0
BTF3L4	chr1:52056184-52090716	14.6748	18.2349	20.9544	16.3247
ZFYVE9	chr1:52142093-52346686	5.63529	6.04173	8.41351	7.46936
PRPF38A	chr1:52404546-52418320	23.8038	27.6473	30.8586	25.6984
GPX7	chr1:52602370-52609051	0.0686438	0.0590223	0	0.0646315
FAM159A	chr1:52633393-52657065	0	0	0	0
ZYG11B	chr1:52726458-52827341	5.62919	6.40294	6.13887	5.12607
ZYG11A	chr1:52842510-52894575	7.58556	7.26526	9.04257	8.23062
SCP2	chr1:52927228-53051617	36.6747	42.0709	44.1996	33.9159
MIR1273F	chr1:52927228-53051617	0	0	0	0
MIR5095	chr1:52927228-53051617	0	0	0	0
MIR1273G	chr1:52927228-53051617	0	0	0	0
PODN	chr1:53062051-53085502	0	0	0	0
CPT2	chr1:53196428-53220639	16.5454	16.8191	17.038	17.1137
LOC100507564	chr1:53226891-53328149	0.451765	0.265328	0.242559	0.248059
LOC105378732	chr1:53328232-53336509	0	0.165222	0.0901445	0.0822854
DMRTB1	chr1:53459398-53467487	0	0	0	0
DIO1	chr1:53894187-53911086	0	0.0366091	0.108498	0.0925306
LRRC42	chr1:53946325-53968168	31.2873	32.6408	41.8813	38.2014
TCEANC2	chr1:54026680-54112519	2.49445	2.74294	3.00464	2.74732
MIR4781	chr1:54026680-54112519	0	0	0	0
MRPL37	chr1:54200166-54218383	164.275	152.132	144.493	157.997
SSBP3-AS1	chr1:54225430-54406395	0.991927	0.815137	0.95763	0.96162
ACOT11	chr1:54548133-54634744	2.04005	1.65253	1.22789	1.29067
MROH7,TTC4	chr1:54641739-54742655	15.0045	15.8226	13.4951	14.1625
C1orf177	chr1:54806062-54842264	0.0410487	0.0360945	0	0.0196221
TMEM61	chr1:54980663-54992293	0.0489359	0.0437348	0.0425993	0.339435
BSND	chr1:54998943-55008792	0.083753	0	0.0770465	0.082158
PCSK9	chr1:55039475-55064853	81.5511	70.3756	82.2232	102.394
LOC100507634	chr1:55215407-55217455	0.553345	0.371641	0.315507	0.536867
MIR4422	chr1:55225640-55225723	0	0	0	0
PRKAA2	chr1:56645316-56715335	6.12923	6.96773	6.19837	4.66431
C8A	chr1:56854769-56918221	0.0138721	0	0	0
DAB1-AS1	chr1:56997905-58250539	0	0	0	0
LINC01135	chr1:58785150-58899712	0.0894462	0.250833	0	0.0427509
LINC01358	chr1:59020475-59088247	0	0	0	0
FGGY	chr1:59296952-59762731	3.72743	4.78242	5.40031	4.74174
LOC101926944	chr1:59772794-59788829	0.323525	0.0979723	0.215261	0
HOOK1	chr1:59814860-59876378	3.67981	3.88991	5.74537	4.34682
NFIA	chr1:61077273-61462788	8.88558	10.4497	12.3773	9.98878
MGC34796	chr1:61654241-61656128	0	0	0	0
INADL	chr1:61742476-62163919	12.0723	12.0068	16.3727	14.4597
MIR3116-1	chr1:61742476-62163919	0	0	0	0
L1TD1	chr1:62194801-62212328	0	0.00559364	0	0
USP1	chr1:62436303-62451804	61.2032	72.2088	74.5214	57.0819
ANGPTL3	chr1:62454725-62688368	0	0.00951855	0	0.0180005
ATG4C	chr1:62784105-62865271	6.37318	7.95238	8.8166	6.08367
FOXD3	chr1:63320883-63325126	0.0424056	0.0743436	0.145327	0.0424551
ALG6	chr1:63367589-63438562	10.8458	12.2587	16.512	11.4191
EFCAB7	chr1:63523300-63572693	5.10782	5.52238	7.29533	5.92532
DLEU2L	chr1:63523300-63572693	0.202985	0.536013	0.498634	0.342937
PGM1	chr1:63593275-63660246	134.479	131.025	116.341	116.64
ROR1	chr1:63774018-64181496	3.22639	3.4069	4.23152	3.6681
UBE2U	chr1:64203806-64244344	0	0	0	0
CACHD1	chr1:64470792-64693058	0.985915	0.886314	0.329095	0.310485
MIR4794	chr1:64470792-64693058	0	0	0	0
RAVER2	chr1:64745094-64966504	14.5652	17.2122	17.576	14.0576
AK4	chr1:65147548-65232145	3.03553	3.41604	1.69645	1.43523
DNAJC6	chr1:65264693-65415869	8.86158	9.09731	8.67544	7.62375
LEPR,LEPROT	chr1:65420447-65637493	40.2712	44.7969	39.4954	30.7239
PDE4B	chr1:65792509-66374579	8.44706	8.49381	10.3614	8.83399
SGIP1	chr1:66533568-66751139	0.00744757	0.0137379	0	0
MIR3117	chr1:66533568-66751139	0	0	0	0
TCTEX1D1	chr1:66752456-66779047	0	0	0	0
MIER1	chr1:66924894-66988619	16.7509	19.4909	21.9513	15.825
IL23R	chr1:67166485-67259967	0	0	0	0
IL12RB2	chr1:67307363-67396900	0.152377	0.155599	0.191301	0.082306
GADD45A	chr1:67685176-67688338	14.1378	14.1785	16.2444	15.8085
GNG12-AS1	chr1:67701465-68232601	0.114242	0.129407	0.18164	0.1321
DEPDC1-AS1	chr1:68474151-68538627	0.356744	0.14069	0.301011	0.309953
LRRC7	chr1:69760174-70123488	0.0424308	0.0284779	0.0336619	0.00952446
PIN1P1	chr1:69760174-70123488	0	0	0	0
SRSF11	chr1:70205681-70252018	97.0392	104.092	108.848	91.909
HHLA3	chr1:70354809-70368022	13.4325	13.3144	18.4908	18.6807
CTH	chr1:70411217-70439851	10.8722	13.298	11.0573	9.31948
LOC101927244	chr1:70706452-70786468	0	0	0	0
ZRANB2-AS1	chr1:70852352-71081289	2.288	3.30394	2.48935	2.37597
ZRANB2-AS2	chr1:71081323-71237723	0.0460644	0.125775	0.150854	0
LINC01360	chr1:73306169-73338877	0	0	0	0
FPGT,FPGT-TNNI3K,TNNI3K	chr1:74198211-74544432	6.03034	7.31005	9.5785	6.75489
ERICH3-AS1	chr1:74568110-74673738	0.00729018	0	0	0
TYW3	chr1:74705487-74766676	18.331	21.7048	26.4634	19.6612
LHX8	chr1:75128433-75161533	0	0	0	0
ACADM	chr1:75724346-75763678	62.541	76.9737	61.243	46.9533
RABGGTB	chr1:75786193-75795090	91.585	106.463	121.333	95.6249
SNORD45C	chr1:75786193-75795090	0	0	0	0
SNORD45A	chr1:75786193-75795090	0	0	0	0
SNORD45B	chr1:75786193-75795090	0	0	0	0
MSH4	chr1:75796870-75913238	0.0489836	0.00868354	0.0213306	0.00851367
LOC101927342	chr1:76011323-76019356	0	0	0	0
ST6GALNAC3	chr1:76074703-76630984	0	0	0	0
ST6GALNAC5	chr1:76867500-77064052	0.0206665	0	0	0
MIR7156	chr1:76867500-77064052	0	0	0	0
AK5	chr1:77281976-77559969	0.00994322	0.0087408	0	0
FAM73A	chr1:77779623-77879540	7.06228	8.52044	8.87788	6.16514
NEXN	chr1:77881347-77943893	1.66471	1.93321	0.692817	0.414331
DNAJB4	chr1:78004951-78017311	24.5949	29.6431	25.3952	16.7111
GIPC2	chr1:78044961-78138449	0.0108851	0.039627	0.0249456	0.0182383
MGC27382	chr1:78229598-78369462	0	0	0	0.027727
PTGFR	chr1:78491042-78540701	0.0071848	0	0	0
IFI44L	chr1:78620381-78646145	0.525655	0.47641	0	0.00945511
IFI44	chr1:78649791-78664078	9.8553	10.6649	2.09231	1.09874
LOC101927412	chr1:80535754-80646788	0	0	0	0
ADGRL2	chr1:81699769-81992738	0	0	0	0
PRKACB	chr1:84077974-84238498	12.9514	15.2766	13.5938	9.70805
SAMD13	chr1:84298365-84350798	0.303971	0.73272	0.225667	0.34432
DNASE2B	chr1:84398531-84415008	0	0	0.0377517	0
RPF1	chr1:84479236-84574480	35.1365	39.8167	41.5633	33.8596
SPATA1	chr1:84479236-84574480	0.0524423	0.0462152	0.0565922	0.0346565
WDR63	chr1:85062297-85133138	0	0	0	0
MIR4423	chr1:85133793-85133873	0	0	0	0
LOC646626	chr1:85265775-85278088	0.116502	0.213059	0.0594567	0.0577301
CYR61	chr1:85580760-85583965	46.1728	46.5859	48.1721	44.5607
CLCA2	chr1:86424085-86456557	0.147933	0.118813	0.0250142	0.0206845
CLCA1	chr1:86468842-86500291	0	0	0	0
CLCA4	chr1:86547075-86580749	0	0	0	0
CLCA3P	chr1:86634275-86655376	0	0	0	0
SH3GLB1	chr1:86704569-86748184	18.6718	21.4877	21.0054	16.0126
HS2ST1	chr1:86914651-87109998	30.146	31.7899	31.6742	25.4417
LINC01140	chr1:87129764-87169203	1.81718	1.82266	1.34975	1.1693
LOC101927844	chr1:87212668-87251331	0	0	0	0
LMO4	chr1:87328467-87348923	58.9149	65.1585	55.8603	45.3256
PKN2	chr1:88537512-88836255	33.9457	39.9823	41.4177	31.7491
GBP6	chr1:89363876-89388160	0	0	0	0.0057354
GBP1P1	chr1:89407678-89424934	0	0	0	0
LRRC8B	chr1:89524837-89597861	1.83934	1.85971	3.10728	2.42143
LRRC8C	chr1:89633084-89719535	0.0342108	0.0662922	0.0184991	0.00995506
LRRC8D	chr1:89821013-89936430	26.3031	29.2029	38.0016	32.2015
ZNF326	chr1:89995118-90028535	24.4893	28.0387	29.2919	24.2355
CDC7	chr1:91500846-91525764	18.8982	22.7688	24.6196	19.1366
BRDT	chr1:91949370-92014428	0	0.00844933	0	0
EPHX4	chr1:92029975-92063536	0	0	0	0
BTBD8	chr1:92080304-92147841	0.0274913	0	0	0
KIAA1107	chr1:92167051-92184723	0.0241104	0.0159286	0.00644432	0
C1orf146	chr1:92218015-92245810	0	0	0	0
RPAP2	chr1:92246397-92388175	7.06834	8.03495	9.55253	7.6307
RPL5	chr1:92832036-92961522	1110.83	1192.22	1306.16	1163.47
SNORD21	chr1:92832036-92961522	0	0	0	0
SNORA66	chr1:92832036-92961522	0	0	0	0
MTF2	chr1:93079234-93139081	12.1035	12.5925	14.7714	11.397
CCDC18	chr1:93180715-93278730	5.74751	7.2451	8.49064	6.5195
DR1	chr1:93345920-93362591	35.9613	40.5907	42.1577	31.4532
FNBP1L	chr1:93448130-93554661	22.7393	25.7237	27.8344	21.3434
LOC100129046	chr1:93561740-93847150	0.128525	0.0676011	0	0.0711121
MIR760	chr1:93561740-93847150	0	0	0	0
ABCD3	chr1:94418376-94518663	52.5831	55.9139	48.2204	38.6219
SLC44A3	chr1:94820341-94895247	0.120259	0.0522798	0	0.0358776
LOC729970	chr1:94928027-94963270	0	0	0	0
RWDD3,TMEM56,TMEM56-RWDD3	chr1:95092516-95247225	18.5994	19.9734	18.0005	14.5955
FLJ31662	chr1:95474736-95479356	0	0	0	0
LOC100996635	chr1:95510115-95515464	0	0	0	0
LOC102723661	chr1:95992067-96022880	0.0938185	0	0	0
PTBP2	chr1:96721604-96815049	7.40107	9.58262	7.83949	6.14235
DPYD-AS1	chr1:97077743-97921059	0	0	0	0
DPYD-AS2	chr1:97077743-97921059	0	0	0	0
LOC729987	chr1:98210710-98272658	0	0	0	0
SNX7	chr1:98661679-98760500	0	0	0	0
LOC100129620	chr1:98890244-99148852	0	0	0	0
LPPR4	chr1:99264291-99309582	0	0	0	0
PALMD	chr1:99516983-99765793	14.3481	14.9061	14.4496	12.5894
AGL	chr1:99850083-99924023	15.4062	17.5126	14.6043	11.4296
SLC35A3	chr1:99969788-100026978	11.0237	13.3966	13.0354	9.04438
HIAT1	chr1:100038232-100083373	43.47	48.3969	45.5229	35.8984
TRMT13	chr1:100133149-100178273	8.60459	9.78121	9.35384	7.53188
RTCA	chr1:100264741-100292769	23.7791	23.9999	24.5747	20.3528
MIR553	chr1:100264741-100292769	0	0	0	0
CDC14A	chr1:100352466-100520277	0.782835	0.861574	0.339218	0.239006
GPR88	chr1:100538171-100542027	0	0	0	0
VCAM1	chr1:100719639-100739046	0	0	0	0
SLC30A7	chr1:100896075-100981755	7.05515	8.05758	8.88338	6.14611
LOC102606465	chr1:101025845-101087379	2.2154	2.76244	3.0851	2.60928
S1PR1	chr1:101236748-101241520	0	0	0	0
LINC01307	chr1:101323836-101377313	0	0	0	0
DNAJA1P5	chr1:101802566-101997234	0	0	0	0
AMY2B,RNPC3	chr1:103525955-103579534	14.6041	16.1323	19.9031	16.5104
ACTG1P4	chr1:103525955-103579534	0.750698	0.90913	0.540548	0.631448
AMY2A	chr1:103617331-103625780	0	0.0179222	0.0214741	0.0188294
AMY1A	chr1:103655518-103664551	0.0196513	0	0.0996759	0
AMY1A	chr1:103749656-103758689	0.0589639	0.116203	0.0598035	0.0346466
LOC100129138	chr1:104073022-104077071	0	0	0	0
PRMT6	chr1:107056644-107059296	16.3027	15.7394	17.8999	17.6393
NTNG1	chr1:107140006-107481853	0	0	0	0
MIR7852	chr1:107571159-107994607	0	0	0	0
VAV3-AS1	chr1:107571159-107994607	0	0	0	0
NBPF6	chr1:108450281-108470638	0.404918	0.391072	0.471887	0.369075
FAM102B	chr1:108560348-108639327	31.8551	36.3009	54.5789	40.8676
PRPF38B	chr1:108692309-108701800	30.5609	32.1257	35.3063	28.3251
FNDC7	chr1:108712933-108742745	0.0334882	0.13655	0.0219258	0.0411658
STXBP3	chr1:108746662-108809526	19.2127	22.0996	22.2057	17.7742
SPATA42	chr1:108815897-108858524	0	0	0	0
GPSM2	chr1:108876980-108963499	29.4454	32.1691	36.3322	31.0147
TMEM167B	chr1:109090780-109096932	9.95358	11.4331	12.1238	9.35984
SCARNA2	chr1:109100192-109100612	0.686968	0.594329	0.809362	0.221701
KIAA1324	chr1:109113962-109206781	0.814693	0.730739	0.524616	0.471408
SARS	chr1:109213892-109238182	87.9425	89.9604	95.091	97.2229
CELSR2	chr1:109250018-109275756	37.856	32.6862	42.9858	51.1601
SYPL2	chr1:109466477-109482142	10.3579	9.76776	6.34018	6.19796
ATXN7L2	chr1:109483938-109492798	5.84958	5.87677	5.60354	6.74773
CYB561D1	chr1:109494035-109500441	3.10947	2.92485	3.07586	3.29417
GPR61	chr1:109539871-109545833	0.0146024	0	0	0.0137562
GNAI3	chr1:109548563-109595832	33.0534	36.8271	38.0362	29.0914
MIR197	chr1:109598892-109598967	0	0	0	0
AMPD2	chr1:109619812-109632055	38.6643	34.195	37.8287	43.5084
GSTM4	chr1:109656075-109665501	17.7691	16.7189	11.1865	11.8088
GSTM2	chr1:109668021-109683997	0.206821	0.301711	0.0973488	0.130446
GSTM1	chr1:109687795-109693745	0	0	0	0
GSTM5	chr1:109712241-109718268	0	0	0	0
CSF1	chr1:109910610-109930994	0.0129348	0.0172857	0.0118418	0.0314041
AHCYL1	chr1:109984764-110023742	60.2719	60.3555	57.6062	54.0026
STRIP1	chr1:110031576-110054641	15.2544	14.6447	13.5385	15.3321
LINC01397	chr1:110082687-110109719	0.0919764	0.166599	0	0
UBL4B	chr1:110112439-110113947	0	0	0	0.0253988
SLC6A17	chr1:110150509-110202201	2.06881	2.06492	2.32404	2.63826
KCNC4	chr1:110210713-110234052	5.68164	5.05891	5.76965	6.76348
RBM15	chr1:110339322-110346681	12.1758	11.6082	12.6932	13.0097
LAMTOR5-AS1	chr1:110401254-110416274	1.16151	0.719173	0.592682	0
PROK1	chr1:110451165-110457354	0	0.0304114	0	0
CYMP	chr1:110480765-110491269	0	0	0	0
CD53	chr1:110871198-110899936	0	0	0.0255988	0
CEPT1	chr1:111117331-111185102	18.3212	21.5747	21.9765	16.691
CHI3L2	chr1:111227658-111243440	0	0	0	0
CHIAP2	chr1:111280523-111286108	0	0	0	0
CHIA	chr1:111290851-111320566	0	0	0	0
PIFO	chr1:111346559-111353017	0	0	0	0
ATP5F1	chr1:111439889-111461903	186.758	204.462	196.537	172.93
C1orf162	chr1:111473868-111478512	0.436535	0.234448	0.17357	0.0796171
RAP1A	chr1:111619782-111716695	9.89368	11.4308	11.1426	8.58812
FAM212B-AS1	chr1:111722063-111767577	0.0908007	0.11189	0.0795415	0.0916338
DDX20	chr1:111722063-111767577	22.8076	23.6042	27.1135	22.4567
KCND3-AS1	chr1:111775831-111989155	0	0	0	0
LOC643355	chr1:111990567-111998841	0	0	0	0
CTTNBP2NL	chr1:112396177-112461164	6.42506	7.0274	8.09005	6.5213
WNT2B	chr1:112466540-112521288	0.571757	0.59585	1.34307	1.68582
CAPZA1	chr1:112619452-112671619	92.1431	107.111	111.222	88.7813
MOV10	chr1:112674311-112700746	31.3021	29.3042	28.0629	31.225
FAM19A3	chr1:112720566-112727234	0	0.0342097	0	0
AKR7A2P1	chr1:112911847-112956353	0.285538	0.424978	0.565847	0.517883
SLC16A1-AS1	chr1:112956414-112964068	5.77311	5.9575	7.77184	6.28922
LRIG2	chr1:113073169-113125202	3.60763	3.55349	4.49414	4.0729
MAGI3	chr1:113390852-113685923	4.42719	4.49778	3.73325	3.08488
AP4B1-AS1	chr1:113812611-113905124	0.437762	0.507986	0.697142	0.334412
DCLRE1B	chr1:113905292-113914086	9.48663	9.87165	9.19334	9.06373
HIPK1	chr1:113924000-113977869	16.2198	17.4603	16.7933	13.5798
OLFML3	chr1:113979390-113982254	0.0382609	0	0	0.0360249
SYCP1	chr1:114854802-114995369	0	0	0	0
TSHB	chr1:115029823-115034309	0	0	0	0
VANGL1	chr1:115641952-115698224	11.3691	11.9848	11.2961	9.60603
LOC101928995	chr1:115919375-116070054	0	0	0	0
SLC22A15	chr1:115919375-116070054	1.92605	2.44882	1.5558	1.39437
MAB21L3	chr1:116111754-116135240	1.08541	0.979683	0.566098	0.78705
ATP1A1	chr1:116373172-116418622	248.998	247.422	220.306	223.961
MIR320B1	chr1:116671748-116671827	0	0	0	0
C1orf137	chr1:116694111-116706603	0	0	0	0
CD2	chr1:116754463-116769229	0	0	0	0
PTGFRN	chr1:116909922-116990358	30.583	30.5401	27.2142	25.9877
CD101	chr1:117001749-117059490	1.03955	0.87014	0.434922	0.434057
TTF2	chr1:117060326-117102869	15.3366	15.3486	16.6845	16.1154
MIR942	chr1:117060326-117102869	0	0	0	0
LINC01525	chr1:117295465-117321336	0	0	0	0
MAN1A2	chr1:117367462-117525698	10.0171	10.4732	11.2013	8.59673
FAM46C	chr1:117605981-117628389	6.03594	6.93876	8.20122	6.49315
WDR3	chr1:117929748-118185225	26.8985	29.3833	36.9185	32.9025
WARS2-IT1	chr1:119031215-119275973	0.0806906	0	0	0
LOC101929147	chr1:119031215-119275973	7.2437	7.00893	7.81203	8.00732
HAO2	chr1:119368775-119394130	0	0	0	0.045727
HAO2-IT1	chr1:119368775-119394130	0	0	0	0
HSD3B2	chr1:119414930-119423039	0	0	0.0203471	0
HSD3B1	chr1:119507202-119515058	0	0.0192459	0	0
HSD3BP4	chr1:119563879-119572576	0	0	0	0
PHGDH	chr1:119711795-119744226	191.488	191.292	275.464	300.354
NBPF8	chr1:120436350-120467844	10.5823	10.312	12.2787	11.797
PPIAL4A	chr1:120889745-120890530	0.0577749	0.049256	0.0558002	0
LINC00623	chr1:120912237-120955811	3.63706	4.02411	3.07301	2.91194
RNVU1-4	chr1:120912237-120955811	0	3.92275	0	0
FCGR1B	chr1:121087344-121097161	0	0	0	0
SRGAP2C	chr1:121185061-121397905	3.78008	3.48812	4.10759	3.43149
EMBP1	chr1:121519111-121571888	0	0	0	0
LOC388692	chr1:143792494-143797108	0	0	0	0
FCGR1C	chr1:143874742-143883733	0	0	0	0
SRGAP2D	chr1:143972638-144069704	2.70823	2.72061	2.82547	4.12131
RNVU1-15	chr1:144412575-144412740	0	0	0	0
PPIAL4E	chr1:144592867-144593652	0	0	0	0
SRGAP2-AS1	chr1:144641368-145093362	0	0.0119017	0	0
DRD5P2	chr1:144641368-145093362	0	0	0	0
LOC645166	chr1:144641368-145093362	0	0	0	0
FAM72D	chr1:145095999-145112692	1.33607	1.67963	2.15114	1.09661
RNVU1-14	chr1:145281115-145281279	0	6.71912	3.16409	0
GPR89A	chr1:145607959-145670464	5.49088	9.27656	9.53476	13.6319
CD160	chr1:145719445-145739288	0.313408	0.225582	0.287248	0.317747
POLR3C	chr1:145746081-145844401	12.9245	13.2015	13.494	12.249
NUDT17	chr1:145845632-145859081	1.45402	1.68954	1.70778	2.05697
GNRHR2	chr1:145919012-145927536	0.503164	1.08943	0.437479	0.590394
POLR3GL	chr1:145964702-145978848	7.37092	9.18068	11.4324	10.2686
LOC101928979	chr1:146052595-146058799	0.24754	0.170749	0.255877	0.277242
NUDT4P1,NUDT4P2	chr1:146297772-146301614	0	0	0	0
RNU1-3	chr1:146376806-146376970	0	0	0	0
CH17-408M7.1	chr1:146486331-146525289	0	0	0	0
HYDIN2	chr1:146547488-146822034	0	0	0	0
NBPF12	chr1:146938544-146996093	3.29582	3.09709	3.21175	2.65667
PDIA3P1	chr1:147177850-147179949	16.153	18.8716	17.3997	16.4885
CHD1L	chr1:147242640-147295766	21.6488	22.5413	22.5261	19.8567
BCL9	chr1:147541500-147626219	10.1906	9.62869	9.68392	9.80858
GJA8	chr1:147902819-147909268	0	0	0	0
GPR89B	chr1:147928392-147993521	2.48015	2.35502	2.03828	1.59848
MIR6077	chr1:148388281-148388363	0	0	0	0
LOC100132057	chr1:148402482-148432545	0.0201742	0.0530463	0.0198476	0.0376826
RNVU1-3	chr1:148402482-148432545	0	0	0	0
NUDT4P1,NUDT4P2	chr1:148748555-148752397	0.246831	0.422301	0.0116666	0.299583
PDE4DIP	chr1:148808180-149033019	2.60333	2.47114	1.85951	2.2398
PPIAL4C	chr1:149583822-149584607	0	0	0	0
LINC00869	chr1:149607011-149679523	2.89234	3.62436	1.82549	1.41029
LOC388692	chr1:149701103-149705717	0	0	0	0
FCGR1A	chr1:149782688-149812373	0	0	0	0
HIST2H4A	chr1:149832656-149833052	0	0	0	0.204189
HIST2H2AA3	chr1:149851060-149851594	0.151994	0	0	0
HIST2H3A	chr1:149852618-149853125	0	0	0	0
HIST2H2AC	chr1:149886974-149887411	0.45852	1.15288	0.5538	2.43034
BOLA1	chr1:149899601-149900795	17.6155	15.8541	14.4385	18.8169
VPS45	chr1:150067292-150145327	18.2724	20.961	21.1365	18.1871
PLEKHO1	chr1:150149433-150160065	0.409093	0.437346	0.454778	0.48393
CA14	chr1:150257742-150265078	0.0597886	0.0693885	0.13036	0.111923
C1orf54	chr1:150272283-150280924	0.372078	0.20162	0.2457	0.622081
CIART	chr1:150282532-150287092	0.448361	0.360554	0.31683	0.397273
MRPS21	chr1:150293841-150308979	114.074	115.664	139.135	136.846
PRPF3	chr1:150321478-150353228	46.0665	46.9199	43.2172	42.1931
RPRD2	chr1:150364110-150476565	15.5033	15.571	20.4239	18.8691
TARS2	chr1:150487363-150507609	25.9853	26.64	29.9619	31.3222
MIR6878	chr1:150487363-150507609	0	0	0	0
ECM1	chr1:150508010-150513789	7.81673	7.65946	8.43898	9.47201
FALEC	chr1:150515756-150518032	0.742411	0.1652	0.255722	0.342447
ADAMTSL4	chr1:150549368-150579738	17.0027	15.9548	15.2033	17.6186
MIR4257	chr1:150549368-150579738	0	0	0	0
SETDB1	chr1:150926338-150964744	16.6961	16.49	20.8762	20.6519
ANXA9	chr1:150982022-150995638	2.01207	1.86601	2.84818	3.20431
PRUNE	chr1:151008390-151035713	13.2423	14.2197	19.3297	19.045
BNIPL	chr1:151036552-151047600	0.409996	0.269172	0.886158	0.561848
C1orf56	chr1:151047782-151059649	2.52093	3.02547	2.61188	2.62202
MLLT11	chr1:151059674-151068497	2.33553	3.04642	2.40516	2.03339
GABPB2	chr1:151070603-151118531	3.57022	3.50546	4.27584	4.4503
SCNM1,TNFAIP8L2,TNFAIP8L2-SCNM1	chr1:151156628-151176071	17.968	17.4458	19.9187	21.2652
PIP5K1A	chr1:151198544-151249531	47.0785	49.2153	58.176	52.8672
PSMD4	chr1:151254720-151267478	123.928	118.839	136.034	148.15
ZNF687	chr1:151281554-151327715	17.6608	16.8461	19.6098	21.9095
GBAT2	chr1:151340639-151347891	1.56095	0.768865	1.80518	0.913986
PSMB4	chr1:151399564-151401936	317.194	317.309	331.538	365.302
CGN	chr1:151511385-151538691	4.92654	4.34901	7.24413	7.75348
TUFT1	chr1:151540304-151583583	17.5523	17.3111	18.7867	18.2148
MIR554	chr1:151540304-151583583	0	0	0	0
SNX27	chr1:151612185-151699083	8.22354	8.25765	11.0548	9.62936
RIIAD1	chr1:151721536-151729606	0	0	0	0
OAZ3	chr1:151759642-151771330	3.31444	3.08505	3.12875	2.9221
LOC100132111	chr1:151837862-151844165	0.237195	0.732338	0.500291	0.589081
NBPF18P	chr1:152018277-152022509	0.0792677	0.0687005	0	0
FLG-AS1	chr1:152302174-152366692	0	0	0	0
LCE5A	chr1:152510843-152512177	0	0	0	0
CRCT1	chr1:152514501-152516005	0	0	0	0
LCE3C	chr1:152600661-152601086	0	0	0	0
LCE3B	chr1:152613810-152614098	0	0	0	0
LCE2D	chr1:152663410-152664659	0	0	0	0
LCE2C	chr1:152675314-152676573	0	0	0	0
LCE2B	chr1:152686122-152687400	0	0	0	0
LCE2A	chr1:152698363-152699442	0	0	0	0
LCE4A	chr1:152709046-152709434	0	0	0	0
C1orf68	chr1:152719521-152720429	0	0	0	0
KPRP	chr1:152758029-152762053	0	0	0	0
LCE1F	chr1:152776371-152776969	0	0	0	0
LCE1E	chr1:152786276-152788425	0	0	0	0
LCE1D	chr1:152796750-152798181	0	0	0	0
LCE1B	chr1:152811970-152813109	0	0	0	0
LCE1A	chr1:152827472-152828097	0	0	0	0
LCE6A	chr1:152842853-152843983	0	0	0	0
SMCP	chr1:152878321-152885047	0	0	0	0
IVL	chr1:152908562-152911886	0	0	0	0
SPRR4	chr1:152970652-152972573	0	0	0	0
SPRR1A	chr1:152984087-152985814	0	0	0	0
SPRR3	chr1:153001746-153003856	0	0	0	0
SPRR1B	chr1:153031202-153032900	0	0	0	0
LOC101928009	chr1:153174517-153191676	0	0	0	0
LELP1	chr1:153203429-153205125	0	0	0	0
PRR9	chr1:153217583-153219317	0	0	0	0
LOR	chr1:153259702-153262124	0	0	0	0
S100A9	chr1:153357853-153361027	0.498816	0.508533	0.468881	0.941975
S100A7A	chr1:153416523-153423225	0	0	0	0
LOC101928034	chr1:153543618-153551769	4.01674	3.94442	6.90555	6.05192
S100A1	chr1:153618799-153646306	2.11056	0.996184	1.74628	1.92407
CHTOP	chr1:153618799-153646306	55.1392	53.1153	53.6984	53.4216
SNAPIN	chr1:153658653-153671028	47.2588	43.8374	47.7284	44.2689
NPR1	chr1:153678687-153693992	50.8909	46.5285	42.2564	47.452
INTS3	chr1:153728090-153774079	47.3786	45.0223	46.5682	46.2414
SLC27A3	chr1:153775291-153780157	6.48589	5.6927	4.74355	6.14227
LOC343052	chr1:153793946-153796302	0	0	0	0
CREB3L4	chr1:153959098-153977975	6.19246	5.86618	5.52664	6.40589
RPS27	chr1:153990762-153992155	1856.31	1851.43	2121.61	2193.07
UBAP2L	chr1:154206700-154271510	105.265	97.8352	114.015	120.702
HAX1	chr1:154272562-154275878	86.0271	89.2473	96.2915	103.599
AQP10	chr1:154321115-154325325	0	0	0	0
ATP8B2	chr1:154325559-154351304	2.44334	2.73427	2.23686	2.12722
IL6R	chr1:154405192-154469450	5.43138	5.68236	3.93813	3.43457
TDRD10	chr1:154502218-154548147	0	0	0.0196446	0.0605991
UBE2Q1-AS1	chr1:154548574-154558644	0.399335	0.237754	0.370451	0
CHRNB2	chr1:154567780-154579877	0.0856958	0.0308238	0.0196569	0.0343229
CKS1B	chr1:154974641-154979249	114.012	121.793	130.463	123.292
MIR4258	chr1:154974641-154979249	0	0	0	0
FLAD1	chr1:154983293-154993111	36.1457	38.6378	33.6299	35.8355
LENEP	chr1:154993585-154994315	0.339663	0.610612	0	0.4874
ZBTB7B	chr1:155002629-155018525	60.4811	58.3364	50.2569	55.3303
DCST1	chr1:155033805-155069553	0.0346202	0	0	0.0239561
ADAM15	chr1:155033805-155069553	162.257	153.127	148.066	173.67
EFNA4	chr1:155033805-155069553	9.13811	9.55635	10.1924	11.7539
EFNA3	chr1:155078871-155087538	5.26521	5.47825	5.60719	5.28118
EFNA1	chr1:155127872-155134910	29.1753	27.803	27.9537	29.2662
SLC50A1	chr1:155135343-155138858	55.6348	58.0255	47.3488	47.1702
TRIM46	chr1:155173786-155184971	0.229522	0.300614	0.135333	0.176147
MIR92B	chr1:155195176-155195272	0	0	0	0
MTX1	chr1:155208698-155227534	17.8151	16.0313	13.62	17.1972
HCN3	chr1:155277426-155301434	5.53918	4.69899	4.71637	4.72557
FDPS	chr1:155308747-155331118	179.581	174.869	163.692	157.651
RUSC1	chr1:155308747-155331118	31.8857	31.5435	40.7149	41.4552
POU5F1P4	chr1:155335260-155563944	0	0	0.033984	0.0728867
ASH1L-AS1	chr1:155335260-155563944	3.4972	4.04898	2.77969	3.95844
MSTO1	chr1:155610169-155614967	10.3981	10.0997	11.1873	9.25834
DAP3	chr1:155689090-155739009	65.9666	74.6358	72.8557	65.4342
MSTO2P	chr1:155745767-155859400	1.32693	1.03386	1.50145	1.63739
SYT11	chr1:155859468-155885199	0.00668323	0.0172493	0.0196044	0.0184247
RXFP4	chr1:155941688-155942834	0	0	0.218871	0.183049
LAMTOR2	chr1:156054725-156058510	79.5599	78.7734	69.3203	74.1654
RAB25	chr1:156061174-156070504	0	0	0.0362418	0
LMNA	chr1:156082545-156140089	371.891	314.256	278.598	353.589
SEMA4A	chr1:156149943-156177751	0.0530132	0	0	0.0128606
SLC25A44	chr1:156193931-156212796	16.0626	16.6135	15.6705	15.6687
BGLAP,PMF1,PMF1-BGLAP	chr1:156212987-156248117	66.7818	64.7095	64.5076	66.6232
TMEM79	chr1:156282912-156292443	7.07835	6.78165	7.93799	8.46911
TSACC	chr1:156308960-156346994	2.29441	1.88096	2.35492	1.89592
RHBG	chr1:156369188-156385221	0	0	0	0
TTC24	chr1:156579726-156586770	0	0	0.0188473	0
APOA1BP	chr1:156591765-156594299	132.705	122.664	115.833	124.143
HAPLN2	chr1:156619293-156625725	0.101918	0.0920016	0.0304454	0.0337815
BCAN	chr1:156641947-156659532	1.2436	0.914959	1.11998	1.67933
RRNAD1	chr1:156728470-156736960	9.87213	8.12938	9.44007	11.0167
PRCC	chr1:156767481-156800817	55.9139	53.8728	55.1165	54.6449
NTRK1	chr1:156806242-156881850	0.0597597	0.0336106	0.0510188	0.0594392
PEAR1	chr1:156893730-156916434	0.661728	0.445038	0.503109	0.428769
LRRC71	chr1:156920631-156933088	0	0	0	0
CYCSP52	chr1:157124666-157138591	0	0.25845	0.268819	0
KIRREL	chr1:157993272-158100262	26.747	25.1495	25.7176	25.7756
CD1D	chr1:158179946-158186426	0.00957362	0.0340727	0	0
CD1A	chr1:158254136-158258268	0	0	0	0
CD1C	chr1:158289772-158294774	0	0	0	0
CD1E	chr1:158353695-158357553	0	0	0	0
OR10K1	chr1:158465561-158466503	0	0	0	0
OR10R2	chr1:158479877-158480885	0	0	0	0
OR10Z1	chr1:158606438-158607380	0	0	0	0
OR6K6	chr1:158754815-158755847	0	0	0	0
MNDA	chr1:158831377-158849480	0	0	0	0
PYHIN1	chr1:158931546-158977059	0	0	0	0
IFI16	chr1:159009891-159055155	11.2022	12.0755	9.11497	8.39236
CADM3	chr1:159171586-159203142	0	0	0	0
ACKR1	chr1:159204012-159206500	0	0	0	0
FCER1A	chr1:159289713-159308224	0	0	0	0
OR10J1	chr1:159439721-159440810	0	0	0	0
APCS	chr1:159587825-159588871	0	0	0	0
DUSP23	chr1:159780968-159782543	54.6784	43.2755	36.4889	47.3526
FCRL6	chr1:159800510-159816257	0	0	0	0
SLAMF8	chr1:159826688-159862657	0.071154	0.0923159	0.10828	0.0801154
LINC01133	chr1:159961223-159979086	5.0467	5.46423	11.111	8.22423
KCNJ9	chr1:160081569-160089422	0.012074	0.010383	0.0558908	0.0691277
ATP1A2	chr1:160115729-160143584	0.0061579	0.0104605	0.0113712	0.0173965
ATP1A4	chr1:160151561-160186977	0	0	0	0
CASQ1	chr1:160190494-160201886	0.0685876	0.0842178	0.0468036	0.0483598
PEA15	chr1:160202198-160215376	33.0929	33.024	32.0337	32.9582
SUMO1P3	chr1:160288586-160358952	0.582205	0.914819	1.41583	0.921707
NCSTN	chr1:160288586-160358952	86.5904	82.5155	75.0707	74.4564
NHLH1	chr1:160367070-160372848	0.578123	0.499842	0.768176	0.476454
VANGL2	chr1:160400573-160428678	0	0	0.0082696	0
SLAMF7	chr1:160739056-160754818	0	0.0235302	0	0
LY9	chr1:160796073-160828255	0	0	0	0
LOC101928372	chr1:160932464-160954799	0	0	0	0
KLHDC9	chr1:161098360-161100348	0	0	0	0
NIT1	chr1:161100555-161132688	16.4585	15.9773	14.1427	16.1845
UFC1	chr1:161153743-161158856	81.4057	78.8284	81.2113	82.6505
USP21	chr1:161159463-161165726	17.6747	17.8115	17.5885	19.6832
PPOX	chr1:161166390-161171220	12.6884	14.4537	12.859	13.175
NDUFS2	chr1:161199314-161214394	121.887	128.101	118.868	118.589
FCER1G	chr1:161215296-161219248	0.0873403	0.310845	0.65729	0
TOMM40L	chr1:161225938-161238210	7.03359	6.76873	5.63542	6.33757
PCP4L1	chr1:161258726-161285450	0	0	0	0
SDHC	chr1:161314375-161367883	40.7943	46.4895	45.7527	37.1276
FCGR2A	chr1:161505414-161519570	0.0573862	0.0633191	0	0.0132155
HSPA6	chr1:161524539-161526897	0.226789	0.193448	0.154834	0.102168
FCGR2C	chr1:161581338-161601220	0	0	0	0
HSPA7	chr1:161606058-161608551	0	0	0.0148027	0.0164184
FCGR2B	chr1:161663114-161678654	0	0	0	0
FCRLA	chr1:161706971-161714352	0	0	0	0
FCRLB	chr1:161721543-161728143	0.293207	0.0965045	0.194555	0.142023
DUSP12	chr1:161749767-161757164	28.0078	26.5306	33.2218	31.3657
ATF6	chr1:161766243-161964070	14.2211	15.8771	16.3205	14.4168
NOS1AP	chr1:162069790-162370023	0.860352	0.735426	0.893375	1.16252
MIR4654	chr1:162069790-162370023	0	0	0	0
MIR556	chr1:162069790-162370023	0	0	0	0
C1orf226	chr1:162378905-162386818	3.01488	2.99993	3.27331	3.4621
UHMK1	chr1:162497173-162529629	29.8692	35.114	38.3755	26.8367
UAP1	chr1:162561505-162599843	31.0222	34.7552	40.9099	33.2875
DDR2	chr1:162632437-162780457	20.2522	18.7412	25.1152	26.0908
HSD17B7	chr1:162790701-162812818	6.1191	6.6713	6.23346	5.17869
RGS4	chr1:163068605-163076802	0	0	0	0
LOC101928404	chr1:163142298-163321791	0	0	0	0
NUF2	chr1:163321932-163355763	19.3758	22.4016	26.5355	19.9794
PBX1	chr1:164559359-164851823	18.9119	19.8267	23.5572	20.4143
LRRC52	chr1:165476841-165582104	0	0	0	0
MGST3	chr1:165630872-165656135	101.654	111.832	102.322	95.9135
LOC440700	chr1:165698749-165709962	0.035785	0	0	0.0334981
LOC100147773	chr1:165768928-165775448	0.218173	0.550708	0.417716	0.316833
UCK2	chr1:165827494-165911618	37.2145	36.8508	46.7764	43.6888
FMO9P	chr1:166603915-166625236	0	0	0	0
POGK	chr1:166839486-166854472	26.6558	26.8229	30.8316	26.8418
MAEL	chr1:166975581-167022212	0	0	0	0
DUSP27	chr1:167094849-167129165	0.00737928	0	0	0
POU2F1	chr1:167220828-167427345	2.86512	2.94925	2.83336	2.44304
RCSD1	chr1:167630236-167706249	0	0	0	0
MPZL1	chr1:167721949-167791919	47.4063	49.8343	55.854	48.6034
DCAF6	chr1:167916674-168075843	36.8495	38.6093	41.3953	38.6187
MIR1255B2	chr1:167916674-168075843	0	0	0	0
TIPRL	chr1:168178844-168202113	27.7401	28.7987	29.4774	26.4445
SFT2D2	chr1:168226016-168242850	13.686	14.5861	15.6423	10.5189
TBX19	chr1:168281039-168314428	0.242716	0.458376	0.108678	0.174217
MIR557	chr1:168375523-168375621	0	0	0	0
XCL1	chr1:168576472-168582077	0	0	0	0
LINC00626	chr1:168786940-168792888	0	0.110234	0.0418004	0
ATP1B1	chr1:169106708-169460669	140.537	155.64	122.024	103.602
BLZF1	chr1:169106708-169460669	7.56857	9.28646	8.99774	7.28796
C1orf112	chr1:169795408-169893959	9.86267	11.0529	10.9271	9.1554
METTL11B	chr1:170146046-170167782	0	0	0	0
MIR3119-2	chr1:170146046-170167782	0	0	0	0
GORAB	chr1:170461316-170553833	10.8638	13.1299	11.66	9.00643
PRRX1	chr1:170664171-170739400	0	0	0	0
MROH9	chr1:170935470-171064765	0	0.0277487	0.0481119	0
FMO3	chr1:171090876-171117819	0	0.0158292	0.0182098	0
MIR1295B	chr1:171090876-171117819	0	0	0	0
FMO6P	chr1:171137739-171161563	0	0	0	0
FMO2	chr1:171185207-171212683	0	0	0	0
FMO1	chr1:171248470-171285978	0	0	0	0
FMO4	chr1:171314182-171342084	0.244668	0.584177	0.526591	0.256574
PRRC2C	chr1:171485526-171593511	34.2315	32.615	37.0978	33.8311
METTL13	chr1:171781620-171797716	27.1704	27.0571	28.7189	27.7221
DNM3	chr1:171841477-172412717	0.316039	0.364066	0.14813	0.198745
DNM3-IT1	chr1:171841477-172412717	0	0	0	0
MIR3120	chr1:171841477-172412717	0	0	0	0
C1orf105	chr1:172420687-172468829	0	0	0.0404669	0
SUCO	chr1:172532348-172611833	6.60686	7.02989	6.94234	5.2097
FASLG	chr1:172659007-172666872	0	0	0	0
PRDX6	chr1:173477346-173488807	310.785	350.144	333.21	289.045
LOC730159	chr1:173608335-173669862	0	0	0	0
KLHL20	chr1:173714940-173786703	5.63782	6.09458	5.7993	4.91957
DARS2	chr1:173824658-173858544	25.2101	26.2538	28.4612	24.3588
GAS5-AS1	chr1:173863247-173867987	0.772146	0.953019	0.345362	0.747145
ZBTB37	chr1:173868354-173886636	2.20178	1.55609	1.93764	1.94399
RABGAP1L	chr1:174159413-174995308	9.48148	11.2389	11.9493	9.996
GPR52	chr1:174159413-174995308	0	0.0288407	0.100965	0
CACYBP	chr1:174999434-175012027	57.0843	67.5029	74.0249	56.407
TNN	chr1:175067857-175148066	0.0133025	0	0	0
LOC101928751	chr1:175877342-175880464	0	0	0.0223359	0
PAPPA2	chr1:176463170-176842834	0.00444757	0.00648205	0.00723314	0.0202747
BRINP2	chr1:177171387-177282422	0	0	0	0
LOC102724661	chr1:177351585-177366458	0	0	0	0
LOC101928778	chr1:177700523-177710330	0	0	0	0
RASAL2	chr1:178091507-178479513	4.25007	4.2354	4.81661	3.93925
TEX35	chr1:178513076-178523500	0	0	0	0
C1orf220	chr1:178542795-178548889	0.851758	0.900404	0.649811	0.823709
MIR4424	chr1:178677748-178677834	0	0	0	0
RALGPS2	chr1:178725146-178921842	7.79766	9.67399	9.06952	6.66324
FAM20B	chr1:179025938-179076567	30.6139	35.027	34.4038	28.6703
TOR3A	chr1:179081976-179095994	27.0175	28.4522	27.7479	27.5421
SOAT1	chr1:179293713-179358679	17.4432	19.8024	14.8083	11.0157
AXDND1	chr1:179365719-179575952	0.0210383	0.0188729	0.0250304	0
TDRD5	chr1:179591612-179691273	0	0	0	0
FAM163A	chr1:179743162-179816198	0	0	0	0
TOR1AIP1	chr1:179882041-179920077	20.2135	23.1537	21.5225	19.5522
CEP350	chr1:179954772-180114880	6.22992	6.43829	6.53928	5.32399
QSOX1	chr1:180154832-180200724	31.4422	30.4111	34.0365	37.779
LHX4	chr1:180230297-180275053	5.98587	6.74916	6.09733	6.67398
OVAAL	chr1:180558973-180566518	0	0.0204969	0	0
XPR1	chr1:180632009-180890279	8.23489	9.09014	8.33085	6.03192
KIAA1614	chr1:180913176-180946103	0.206817	0.158669	0.193632	0.177077
MR1	chr1:181033424-181061938	2.10121	2.43443	2.2874	2.12384
IER5	chr1:181088501-181090843	29.6639	28.4435	27.8894	31.4299
LOC101928973	chr1:181174483-181182206	0	0	0	0
GM140	chr1:181236387-181238604	0	0	0	0
CACNA1E	chr1:181483549-181806784	0	0	0	0
LINC00272	chr1:182407620-182414813	0	0	0	0.0419529
RGSL1	chr1:182450120-182560598	0	0	0	0
LOC284648	chr1:182615139-182616633	0	0	0.0269523	0
NPL	chr1:182789448-182830384	1.90635	2.18431	2.5248	2.33897
DHX9	chr1:182839303-182887982	103.623	110.615	112.463	97.2236
LAMC1	chr1:183023459-183145592	50.796	49.8197	41.7648	39.5486
LAMC2	chr1:183186038-183245127	0.0357112	0.0378812	0.0344569	0.0754266
SMG7	chr1:183472370-183554193	30.117	31.0625	32.2263	29.2365
RGL1	chr1:183636046-183928551	0.0668712	0.0688762	0.0268182	0.0391022
TSEN15	chr1:184051650-184074210	17.746	20.3959	28.344	22.2382
C1orf21	chr1:184387015-184629021	1.53167	1.64122	1.2849	1.08513
RNF2	chr1:185045418-185102608	5.49326	6.24542	6.34009	4.1159
SWT1	chr1:185118085-185291781	0.835391	0.930102	0.93675	0.821914
HMCN1	chr1:185734550-186190953	0.0404349	0.0379165	0.0135778	0.0259796
PRG4	chr1:186296272-186375325	33.9845	34.3709	63.2374	63.6681
C1orf27	chr1:186375757-186421371	9.38657	10.092	12.0342	9.0975
OCLM	chr1:186375757-186421371	0.899467	1.19184	0.904884	1.60045
LOC102724919	chr1:186435160-186470291	0.0967671	0.164142	0.37814	0
PACERR	chr1:186680653-186681446	1.20158	0.635056	0.354224	0.45222
PLA2G4A	chr1:186828899-186988981	33.7938	38.7053	32.1318	26.426
LINC01036	chr1:187092841-187360244	0	0	0	0
LINC01351	chr1:190478259-190481394	1.14057	2.08779	1.32588	2.2072
LOC440704	chr1:190624889-190801658	0	0	0	0
RGS18	chr1:192158461-192185815	0	0.0140921	0	0
RGS21	chr1:192316991-192367284	0	0	0	0
RGS1	chr1:192575726-192580029	0	0	0	0
RGS13	chr1:192636137-192660310	0	0	0	0
MIR4426	chr1:192716327-192716390	0	0	0	0
RGS2	chr1:192809038-192812277	9.24744	10.5513	8.53559	7.54914
TROVE2	chr1:193012365-193091776	9.68882	11.0021	11.7733	8.22198
CDC73	chr1:193121957-193254812	14.5192	17.6214	18.5011	13.5308
MIR1278	chr1:193121957-193254812	0	0	0	0
LINC01031	chr1:193304744-193365953	0	0	0.0532996	0
CFH	chr1:196651877-196747504	3.14385	3.95204	0.0188927	0.0180583
CFHR3	chr1:196774799-196794073	0.0523388	0.0617818	0	0.022983
CFHR1	chr1:196819730-196832189	0.07383	0.0215444	0	0
CFHR4	chr1:196888013-196918713	0.1274	0.182904	0.0664199	0.0566848
CFHR2	chr1:196943803-196959226	0	0	0	0
CFHR5	chr1:196977536-197009673	0	0	0	0
CRB1	chr1:197201461-197478455	4.00822	4.22436	6.11452	6.18638
C1orf53	chr1:197902551-197907367	12.7716	10.7735	11.0999	12.4773
LHX9	chr1:197912504-197930143	0.135977	0.121086	0.159692	0.106474
NEK7	chr1:198156977-198322418	31.9574	37.445	31.5189	23.4497
PTPRC	chr1:198638967-198757476	0.0372121	0	0	0
LINC01221	chr1:198992588-199076735	0	0	0	0
NR5A2	chr1:200027601-200177422	0.014847	0.019958	0.0158248	0.0328782
LOC101929224	chr1:200644036-200694250	0.0876099	0.145413	0.0743962	0
CAMSAP2	chr1:200739557-200860707	15.879	16.5807	16.2333	12.8015
GPR25	chr1:200872954-200874178	0	0	0	0
C1orf106	chr1:200891498-200915736	0.0416811	0	0.0294014	0.0302401
IGFN1	chr1:201190824-201228952	0	0.00887405	0.00245024	0.00238416
PKP1	chr1:201283451-201332993	0.0422285	0.00614467	0.0458164	0.067687
RPS10P7	chr1:201519903-201520592	3.89625	3.89346	3.91624	3.3921
NAV1	chr1:201648321-201884294	9.67948	9.47749	9.92107	9.46954
MIR5191	chr1:201648321-201884294	0	0	0	0
MIR1231	chr1:201648321-201884294	0	0	0	0
IPO9	chr1:201648321-201884294	25.1914	26.3131	28.9915	25.1913
MIR6739	chr1:201648321-201884294	0	0	0	0
SHISA4	chr1:201888668-201892587	1.36461	1.85696	1.15505	1.85377
TIMM17A	chr1:201955490-201970661	124.546	139.881	145.212	118.603
RNPEP	chr1:201982637-202006147	85.3491	88.4239	90.7711	90.0616
MIR6740	chr1:201982637-202006147	0	0	0	0
ELF3	chr1:202010561-202017187	16.2951	16.8054	23.684	23.485
GPR37L1	chr1:202122900-202129506	0.0814684	0.231931	0.272441	0.218785
PTPRVP	chr1:202168050-202189449	0.0105436	0.00930673	0.0285867	0.0206397
LGR6	chr1:202193989-202319761	0	0	0	0.0289775
PPP1R12B	chr1:202348701-202588569	3.45004	4.03616	3.44941	3.25259
PCAT6	chr1:202810945-202811913	1.17289	1.20671	0.625874	0.796041
MGAT4EP	chr1:202820256-202827213	0.0120168	0	0	0.011011
LOC148709	chr1:202861753-202875241	0.256792	0.179994	0.177265	0.307303
TMEM183A	chr1:203007405-203024069	48.2719	51.9064	53.4388	47.1239
PPFIA4	chr1:203026520-203078736	0.121827	0.154695	0.0712424	0.135477
ADORA1	chr1:203127707-203167405	0.406945	0.33516	0.859344	1.01735
LINC01353	chr1:203287151-203288796	0	0	0	0
BTG2	chr1:203305535-203309601	8.11729	8.14889	11.6392	10.8002
PRELP	chr1:203475754-203491351	0.0199195	0.0351984	0.0756275	0.0826402
OPTC	chr1:203494142-203508949	0	0.0519175	0	0.0592255
ATP2B4	chr1:203626786-203744081	22.578	22.4251	24.1604	21.81
SNORA77	chr1:203626786-203744081	0	0	0	0
LINC00260	chr1:203626786-203744081	0.888461	0.882099	1.19031	0.781908
LAX1	chr1:203765155-203776352	0.0214761	0	0	0
ZC3H11A	chr1:203795622-203854128	28.4675	31.8694	30.4633	26.0068
ZBED6	chr1:203795622-203854128	8.72342	9.18743	9.70744	7.66117
SNRPE	chr1:203861584-203871152	57.4559	63.2702	73.4851	56.7752
SOX13	chr1:204073117-204127743	14.8623	14.3089	15.5109	17.146
LOC101929441	chr1:204131060-204152182	0	0	0	0
MDM4	chr1:204516378-204558120	7.31893	8.33317	9.50056	7.44026
NFASC	chr1:204828653-205022822	0.00340365	0.00898231	0	0
CNTN2	chr1:205043211-205078043	0	0	0.00872554	0.00896079
TMCC2	chr1:205227909-205273343	1.70426	1.87776	1.69999	1.85866
LEMD1-AS1	chr1:205373251-205422086	0.029652	0.0130565	0	0
CDK18	chr1:205504555-205532793	16.4844	14.7439	15.5894	17.9409
MFSD4	chr1:205568983-205602918	0.0335234	0.0396366	0.0665576	0.0910783
LOC284581	chr1:205862078-205896087	0.0133851	0.0237201	0.103693	0.0722444
LOC103021296	chr1:205913047-206003466	0	0	0	0.0239768
LOC103021295	chr1:205913047-206003466	0.153282	0	0	0.137048
C1orf186	chr1:206052722-206102459	0	0	0	0
SRGAP2	chr1:206205428-206464443	14.3088	14.119	14.0513	14.2002
IKBKE	chr1:206470242-206496890	3.84794	3.36703	2.19916	3.23669
MIR6769B	chr1:206470242-206496890	0	0	0	0
RASSF5	chr1:206507529-206589284	11.8237	12.5248	14.2676	12.9995
DYRK3	chr1:206635535-206649197	7.32057	7.65762	9.36873	7.78182
MAPKAPK2	chr1:206685019-206734285	43.5017	44.5539	38.6592	39.3792
IL19	chr1:206798869-206842981	0	0	0	0
IL20	chr1:206865808-206869223	0.0343278	0.0299776	0	0
IL24	chr1:206897442-206922033	0	0	0	0.0198045
PFKFB2	chr1:207053274-207081023	18.2891	19.0119	18.9099	16.6604
C4BPB	chr1:207088841-207099992	227.934	224.449	216.13	213.29
C4BPA	chr1:207104261-207144972	205.515	215.061	396.254	357.752
CD55	chr1:207321471-207360966	261.027	279.695	272.39	252.011
CR2	chr1:207454299-207489895	0	0.00760578	0	0
CR1	chr1:207496127-207641765	0	0	0	0
CR1L	chr1:207645112-207723691	0	0	0	0
CD46	chr1:207752037-207795516	71.8939	85.72	81.8322	61.6798
LOC148696	chr1:207818378-207822596	0.0153815	0.0279648	0.0231304	0.0506137
MIR205HG	chr1:209428822-209432547	0	0	0	0
CAMK1G	chr1:209583699-209613939	0.0153422	0.066088	0	0.0146256
G0S2	chr1:209675324-209676390	0	0	0	0.0526916
HSD11B1	chr1:209686179-209734950	0	0	0	0
TRAF3IP3	chr1:209756031-209784730	0	0	0	0
DIEXF	chr1:209827966-209857565	5.58072	5.72868	5.26497	4.65388
SYT14	chr1:209938173-210164288	0	0	0	0
SERTAD4	chr1:210231458-210243095	4.4967	4.44075	3.7514	2.83441
HHAT	chr1:210328251-210676296	0.591255	0.493707	0.773709	0.572523
RCOR3	chr1:211259365-211316383	10.7953	10.6616	11.279	9.89506
TRAF5	chr1:211326614-211374944	5.13947	5.45284	5.18454	4.44627
LINC00467	chr1:211382754-211432535	4.02167	4.6149	4.01976	3.61285
LOC105748977	chr1:211639807-211654621	2.01819	1.16417	0.995895	1.41669
DTL	chr1:211940398-212105006	25.6099	28.3522	34.2778	29.1421
MIR3122	chr1:211940398-212105006	0	0	0	0
PPP2R5A	chr1:212285536-212361863	22.0478	23.3538	28.003	22.4263
SNORA16B	chr1:212285536-212361863	0	0	0	0
NENF	chr1:212432886-212446379	65.2745	61.6117	59.5238	69.4914
LOC101929565	chr1:212545693-212556066	0	0	0	0
ATF3	chr1:212565333-212620777	10.925	11.2479	11.1121	10.3686
FAM71A	chr1:212624446-212626778	0	0.0124374	0	0
TATDN3	chr1:212791827-212816825	9.4351	11.4324	11.1727	10.027
FLVCR1	chr1:212858254-212899363	7.23574	7.81501	10.5866	8.25513
VASH2	chr1:212950519-212991585	0.158946	0.183206	0.338572	0.141948
RPS6KC1	chr1:213051232-213273465	10.1934	10.9156	7.09075	5.96207
LINC00538	chr1:213819640-213986153	0	0	0	0
PROX1	chr1:213987934-214041504	0	0	0	0
SMYD2	chr1:214281221-214337134	18.5909	20.1546	19.7548	17.4877
CENPF	chr1:214603188-214664571	44.6067	47.8278	56.2164	45.5953
KCNK2	chr1:215005541-215237093	0	0	0	0
KCTD3	chr1:215567391-215621808	33.2688	36.7677	34.4067	28.4659
LOC102723833	chr1:215622893-216423396	0	0	0	0
SPATA17	chr1:217631323-217868153	0.50361	0.496413	0.499987	0.487237
LINC00210	chr1:217892899-217920804	0	0	0	0
LOC101929631	chr1:218043504-218059140	0	0	0	0
RRP15	chr1:218285286-218337983	6.5106	7.84817	8.11575	6.05009
TGFB2	chr1:218344195-219173788	1.32026	1.35919	1.83331	1.44147
MIR548F3	chr1:218344195-219173788	0	0	0	0
LYPLAL1	chr1:219173830-219212865	4.94445	5.57211	6.25251	4.44157
IARS2	chr1:220094112-220148041	133.722	148.743	138.941	117.43
MARK1	chr1:220528182-220664457	4.93024	5.05185	4.07061	3.46961
C1orf115	chr1:220690285-220699157	0.306696	0.300706	0.126263	0.0661339
MARC2	chr1:220748333-220784254	17.6244	17.9113	16.8102	15.3054
MARC1	chr1:220786696-220814399	115.269	120.795	103.957	96.7639
LINC01352	chr1:220829254-220832428	0.0375319	0	0	0
HLX	chr1:220832762-220885058	2.45698	2.81556	1.69063	2.01449
TAF1A-AS1	chr1:222557901-222592633	0.840476	1.05086	0.449923	1.23507
MIA3	chr1:222618101-222668012	13.8878	15.082	14.9839	12.9106
BROX	chr1:222712552-222735196	19.5272	22.9552	23.6802	20.191
FAM177B	chr1:222737215-222750660	0	0.020051	0	0
DISP1	chr1:222815088-223005995	11.5374	12.5092	11.5315	10.587
CCDC185	chr1:223393372-223395470	0	0	0	0
CAPN2	chr1:223701592-223776018	89.97	92.9422	83.5451	81.3391
FBXO28	chr1:224114086-224162047	19.4399	22.4205	24.4246	18.1591
DEGS1	chr1:224183207-224193440	133.244	146.26	158.743	131.038
LOC101927164	chr1:224219612-224330189	0	0.241827	0.137221	0.274683
CNIH4	chr1:224356810-224379451	35.6452	36.545	34.9439	27.1622
CNIH3	chr1:224616476-224740547	0	0	0	0
DNAH14	chr1:224929653-225399294	0.878875	0.921365	1.47721	1.38923
SRP9	chr1:225777812-225790466	161.962	193.228	202.26	148.191
EPHX1	chr1:225810073-225882720	94.7117	88.3131	66.0536	72.9424
H3F3A	chr1:226062706-226072002	323.987	333.185	329.932	296.959
MIXL1	chr1:226223617-226227055	0.0257234	0.0221389	0.0480244	0.0241345
C1orf95	chr1:226548799-226609214	0	0	0	0
PSEN2	chr1:226870571-226896103	22.4301	21.0251	14.788	16.7362
ADCK3	chr1:226940236-226987545	12.9398	12.5589	12.9277	14.6399
ZNF678	chr1:227563518-227677443	1.62312	1.82735	1.99955	1.36673
LOC100130093	chr1:227728538-227781231	0.892033	0.928032	0.749055	0.813441
SNAP47	chr1:227728538-227781231	18.7764	17.8772	15.9845	17.9018
PRSS38	chr1:227815716-227846470	0	0	0	0
WNT3A	chr1:228007021-228061271	0	0	0	0
ARF1	chr1:228082659-228099212	360.285	335.855	327.613	374.732
MIR3620	chr1:228082659-228099212	0	0	0	0
GUK1	chr1:228140083-228148954	124.221	108.093	91.9089	113.068
GJC2	chr1:228149713-228159826	0.246546	0.528745	0.353032	0.249674
IBA57	chr1:228165807-228182257	4.58711	4.69989	5.52509	5.06403
OBSCN	chr1:228203505-228378874	21.1911	16.1678	19.2246	24.1289
HIST3H2BB	chr1:228458106-228458558	2.00652	0.970548	0.290567	0.475422
MIR4666A	chr1:228462073-228462152	0	0	0	0
RNF187	chr1:228487366-228496188	67.2815	58.8694	56.1307	63.0267
RHOU	chr1:228644646-228746669	6.6113	7.00119	4.99431	4.22547
RAB4A,SPHAR	chr1:229271061-229305893	14.9608	15.7529	21.1653	15.819
LOC101927478	chr1:229508429-229514087	0	0	0	0
URB2	chr1:229626233-229660199	14.2376	13.1862	14.2836	13.9009
GALNT2	chr1:230057788-230282130	154.896	152.828	117.631	125.265
COG2	chr1:230642455-230693985	20.7109	23.7788	17.7973	16.106
CAPN9	chr1:230747383-230802003	0	0.0132173	0.0137315	0.0146013
LOC101927604	chr1:230874845-230879015	0.0552161	0.0961682	0.0531727	0
ARV1	chr1:230979076-231000733	23.6438	27.6548	32.7026	27.0016
TRIM67	chr1:231162927-231221568	0.004936	0.013014	0.00942754	0.0278748
GNPAT	chr1:231223762-231277973	25.9797	29.4254	30.5199	26.6043
SPRTN	chr1:231337935-231355027	8.51345	9.20105	10.1422	8.72298
DISC1,TSNAX	chr1:231528652-232041273	26.3043	31.1885	32.829	24.91
DISC1-IT1	chr1:231528652-232041273	0	0	0	0
MAP10	chr1:232804891-232810346	0	0	0	0
NTPCR	chr1:232950623-232978473	28.6174	31.5185	32.8867	34.3788
KIAA1804	chr1:233327767-233385148	7.46186	8.18354	8.38868	7.0973
KCNK1	chr1:233614003-233672512	25.3231	26.5485	25.2894	22.8144
MIR4427	chr1:233614003-233672512	0	0	0	0
SLC35F3	chr1:233904711-234324518	3.74906	4.25779	3.18011	3.44806
MIR4671	chr1:233904711-234324518	0	0	0	0
COA6	chr1:234372806-234384049	55.901	57.7352	51.7443	47.5961
LINC00184	chr1:234629310-234634780	0.0278867	0.0122253	0.0141872	0.0256197
LOC101927787	chr1:234646288-234660924	0	0.0590652	0.0970735	0.0298675
LINC01132	chr1:234724041-234731643	0.26087	0.181962	0.12349	0.125086
GGPS1	chr1:235328437-235344529	10.8502	12.4338	13.4417	9.95495
TBCE	chr1:235367359-235504481	19.0497	20.537	18.0757	15.9285
MIR5096	chr1:235512822-235883708	0	0	0	0
GPR137B	chr1:236142531-236208909	0	0	0	0
EDARADD	chr1:236394379-236484708	0.0249371	0.106085	0.0355125	0.080289
LGALS8	chr1:236518213-236604541	0.478346	0.646423	1.16596	0.611542
ACTN2	chr1:236686453-236764627	0	0	0	0
MTR	chr1:236795280-236903981	7.79945	8.10752	8.85725	7.71543
RYR2	chr1:237042401-237833988	0.808811	0.985299	0.990286	0.900674
MIR4428	chr1:237042401-237833988	0	0	0	0
LOC100130331	chr1:237862174-237928319	0	0	0	0
CHRM3	chr1:239629072-239909417	0	0	0	0
RPS7P5	chr1:240007523-240013260	0	0	0	0
FMN2	chr1:240091884-240475189	0.659644	0.831587	0.861129	0.788185
MIR3123	chr1:240775513-241357230	0	0	0	0
KMO	chr1:241532133-241640399	0.251229	0.144024	0.166105	0.238661
WDR64	chr1:241652277-241802132	0.00708715	0.0246459	0.00736287	0.00631802
EXO1	chr1:241848190-241889939	31.2999	33.5659	37.3683	31.7696
BECN2	chr1:241957766-241959062	0	0	0.0338397	0
SDCCAG8	chr1:243256004-243843584	2.92399	3.03666	3.27095	3.2035
MIR4677	chr1:243256004-243843584	0	0	0	0
LOC339529	chr1:243917401-244047318	0	0	0	0
ZBTB18	chr1:244048938-244057478	0.867415	0.890834	0.782127	0.587082
C1orf100	chr1:244352634-244389086	0	0	0	0
C1orf101	chr1:244461370-244640360	0.0214848	0.0207172	0.0350748	0.0399849
DESI2	chr1:244653047-244709034	24.4676	28.2133	37.5527	30.6046
COX20	chr1:244835336-244846941	15.0908	16.8972	16.2124	14.601
EFCAB2	chr1:244965203-245125228	7.75259	8.73808	7.46806	6.57821
KIF26B	chr1:245154984-245703126	0.0288667	0.00516016	0	0
CNST	chr1:246566336-246668582	4.33487	4.70272	4.57572	4.14073
SCCPDH	chr1:246724075-246768138	13.4157	15.9	5.74282	6.07736
LINC01341	chr1:246789616-246791486	0.119839	0.0698642	0	0.0382921
VN1R5	chr1:247256071-247257145	0.0483145	0	0	0.0426591
NLRP3	chr1:247416155-247449104	0	0	0	0
OR2W5	chr1:247491067-247492409	0	0	0	0
GCSAML	chr1:247507057-247577690	0	0	0	0
OR2G2	chr1:247588359-247589313	0	0	0	0
OR2G3	chr1:247605585-247606515	0	0	0	0
TRIM58	chr1:247857198-247880136	0	0	0	0.00800403
OR2W3	chr1:247895586-247896531	0	0	0	0
OR2T8	chr1:247921017-247921956	0	0	0	0
OR2L13	chr1:247937028-248100922	0	0	0	0
OR2L8	chr1:247937028-248100922	0	0	0	0
OR2AK2	chr1:247937028-248100922	0	0	0	0
OR2L1P	chr1:247937028-248100922	0	0	0	0
OR2L5	chr1:247937028-248100922	0	0	0	0
OR2L2	chr1:247937028-248100922	0	0	0	0
OR2L3	chr1:247937028-248100922	0	0	0	0
OR2M1P	chr1:248122135-248122780	0	0	0	0
OR2M5	chr1:248145147-248146086	0	0	0	0
OR2M2	chr1:248179985-248181029	0	0	0	0
OR2M3	chr1:248203067-248204006	0	0	0	0
OR2M4	chr1:248238928-248239864	0	0	0	0
OR14C36	chr1:248348774-248349713	0	0	0	0
OR2T4	chr1:248361580-248362627	0	0	0	0
OR2T6	chr1:248387608-248388535	0	0	0	0
OR2T1	chr1:248405994-248407104	0	0	0	0
OR2T2	chr1:248452797-248453772	0	0	0	0
OR2T3	chr1:248473350-248474307	0	0	0	0
OR2T5	chr1:248488588-248489536	0	0	0	0
OR2G6	chr1:248521646-248522597	0	0	0	0
LOC101928226	chr1:248697061-248699110	0	0	0	0
MIR3124	chr1:248826376-248826443	0	0	0	0
ZNF672	chr1:248838177-248849517	24.7234	20.4392	18.9829	23.0857
PGBD2	chr1:248906242-248919146	3.38434	4.55373	4.37566	4.18221
WASH7P	chr1:11873-29370	4.6208	3.93365	3.2098	5.16893
MIR6859-4	chr1:11873-29370	0	0	0	0
FAM138F	chr1:34610-36081	0	0	0.0398726	0
LOC729737	chr1:134772-140566	0.402619	0.305023	0.0801495	0.0399784
MIR6859-1	chr1:187890-187958	0	0	0	0
FAM138D	chr1:205128-206597	0	0	0	0
OR4F16	chr1:450739-451678	0	0	0	0
LOC100132062	chr1:490755-495445	0.0534987	0.117612	0.0465826	0.0662788
LOC101928626	chr1:627379-629009	0	0	0	0
MIR6723	chr1:632324-632413	0	0	0	0
OR4F29	chr1:685715-686654	0	0	0	0
LOC100133331	chr1:725758-730351	1.33083	0.841066	0.87035	1.01792
LOC100288069	chr1:764864-778688	1.29965	1.07401	1.31675	1.79919
LINC00115	chr1:826205-827522	1.0493	1.30964	1.67412	1.48121
FAM41C	chr1:868070-876802	0	0	0.0216507	0
LOC100130417	chr1:916817-919692	9.28093	9.13648	6.94911	6.49663
NOC2L	chr1:925740-959299	79.3509	73.2479	67.2107	79.547
PERM1	chr1:975198-982117	0.789103	0.669931	0.468334	0.664822
HES4	chr1:998961-1000172	20.6612	14.914	16.3592	27.0582
RNF223	chr1:1071745-1074307	0.18994	0.237328	0.39679	0.323583
C1orf159	chr1:1081817-1116356	11.4955	11.1769	10.9824	11.3791
TNFRSF18	chr1:1203507-1206709	0	0	0	0.0549963
TNFRSF4	chr1:1211325-1214168	0	0	0	0
SDF4	chr1:1216907-1232067	137.068	117.18	91.6052	113.981
FAM132A	chr1:1242445-1246722	0.143382	0.0628036	0.0612354	0.211526
UBE2J2	chr1:1253911-1273854	29.3763	26.6531	23.6791	23.7187
ACAP3	chr1:1292383-1307889	18.7372	15.7368	11.924	14.6645
MIR6726	chr1:1292383-1307889	0	0	0	0
CPSF3L	chr1:1308613-1324687	30.8516	24.575	23.32	29.9713
MIR6727	chr1:1308613-1324687	0	0	0	0
DVL1	chr1:1335277-1349112	40.6058	32.8179	32.362	42.8302
MIR6808	chr1:1335277-1349112	0	0	0	0
MXRA8	chr1:1352688-1363541	4.52708	4.30175	3.74968	5.35871
AURKAIP1	chr1:1373729-1375438	172.414	150.746	130.106	162.575
CCNL2	chr1:1385710-1399338	61.7549	56.0806	58.3966	59.3346
MRPL20	chr1:1399529-1407313	92.067	97.8711	78.9407	87.2085
ANKRD65	chr1:1418419-1421444	0	0	0	0
LOC102724312	chr1:1430156-1434573	0	0	0	0
TMEM240	chr1:1534777-1540360	0.0577653	0.0990448	0.150618	0.22963
SSU72	chr1:1541672-1574882	57.3493	57.1796	60.9964	61.2685
C1orf233	chr1:1598007-1600096	0	0	0	0
CDK11B	chr1:1635225-1659097	9.85033	9.01742	7.87592	8.99127
SLC35E2B	chr1:1661477-1692804	8.06013	8.04776	8.38094	7.88901
CDK11A	chr1:1702730-1724352	4.31308	3.7844	3.69162	3.93879
SLC35E2	chr1:1724837-1745999	2.41923	2.65579	2.43054	2.6393
NADK	chr1:1751231-1780069	24.8401	22.7893	22.1294	22.2324
GNB1	chr1:1785284-1891117	60.2581	59.3314	54.8005	57.2856
TMEM52	chr1:1917589-1919301	0.204138	0.374786	0.0932538	0.458502
CFAP74	chr1:1921950-2003837	0	0	0	0
FAAP20	chr1:2050469-2212720	29.9245	31.5676	29.859	33.1295
MORN1	chr1:2321252-2391751	4.96477	4.95078	4.67971	5.11989
LOC100129534	chr1:2321252-2391751	1.5437	1.39081	1.73814	1.95891
PEX10	chr1:2391774-2412571	8.83898	9.8509	8.55755	10.5366
PANK4	chr1:2508530-2526628	8.79231	8.97918	7.28546	9.03586
HES5	chr1:2528744-2530245	0.176044	0.156416	0.356779	0.0581062
LOC115110	chr1:2549919-2565622	0.00762923	0	0	0
MMEL1	chr1:2586459-2633042	0	0	0	0
TTC34	chr1:2641367-2789665	0	0	0	0.0317166
LINC00982	chr1:3059616-3067725	0	0	0	0
MEGF6	chr1:3487941-3611495	4.64574	4.04178	4.72974	5.04711
MIR551A	chr1:3487941-3611495	0	0	0	0
WRAP73	chr1:3630766-3650107	9.36357	9.09562	8.32773	10.2779
TP73-AS1	chr1:3652564-3747373	5.70193	5.35712	5.60333	5.4599
LRRC47	chr1:3780219-3796504	27.6308	28.6252	23.4831	24.083
CEP104	chr1:3812080-3857233	4.12854	4.31624	3.98942	4.00914
C1orf174	chr1:3889132-3900293	8.93133	7.92345	8.51403	7.80081
MIR4689	chr1:5862671-5862741	0	0	0	0
NPHP4	chr1:5862807-6101193	3.37809	3.08893	3.17221	3.97645
CHD5	chr1:6101786-6180134	0.0677561	0.0423944	0.044474	0.0551291
RPL22	chr1:6185019-6199619	144.314	156.524	201.149	177.456
LOC102724450	chr1:6204839-6205780	0.543436	0.239726	0.239169	0.258816
ICMT	chr1:6206128-6235984	33.1791	35.0858	29.4355	27.8657
GPR153	chr1:6247345-6260975	6.0889	5.05103	4.85095	5.92867
ACOT7	chr1:6264271-6393766	41.4475	35.4163	39.6823	47.2179
HES2	chr1:6415233-6419919	1.88527	1.46183	5.62591	5.54755
MIR4252	chr1:6424787-6460944	0	0	0	0
PLEKHG5,TNFRSF25	chr1:6461153-6520061	6.1101	4.97862	6.20022	6.67671
NOL9	chr1:6521346-6554598	3.79514	3.99171	4.06139	3.68971
KLHL21	chr1:6590723-6602898	13.6045	13.6307	12.2579	13.9526
DNAJC11	chr1:6624864-6701906	34.5039	32.9424	30.808	33.3057
UTS2	chr1:7847611-7853491	0	0	0	0
TNFRSF9	chr1:7915870-7943165	0.0387616	0.0643113	0.054093	0.0402024
ERRFI1	chr1:8011718-8026333	4.8401	5.77218	4.40245	4.3273
RERE	chr1:8352403-8817640	8.51393	8.10545	9.92313	10.2907
ENO1	chr1:8860999-8879884	1251	1181.51	1079.81	1204.3
MIR6728	chr1:8860999-8879884	0	0	0	0
SLC2A7	chr1:9003299-9026345	0	0	0	0
SLC2A5	chr1:9036945-9069828	0.0610604	0.120123	0.0553137	0.019066
GPR157	chr1:9104416-9129170	4.75898	2.7872	2.50425	4.11179
MIR34A	chr1:9151667-9151777	0	0	0	0
LOC100506022	chr1:9425093-9428996	0.031454	0.0421884	0.137969	0.225141
PIK3CD-AS1	chr1:9651731-9824526	0	0	0	0
PIK3CD-AS2	chr1:9651731-9824526	0.173998	0	0.176057	0.082994
CLSTN1	chr1:9651731-9824526	55.8646	52.1314	55.5165	59.7869
CTNNBIP1	chr1:9848275-9910258	3.24659	3.16906	3.84805	4.19024
LZIC	chr1:9929717-9942768	5.8618	6.41099	6.86175	5.71514
DFFA	chr1:10460545-10472556	17.4328	15.2554	17.4953	17.7419
CASZ1	chr1:10636605-10796676	1.88028	1.35527	1.52464	1.77507
C1orf127	chr1:10946472-10982037	0.0143856	0.0503129	0.0257533	0.0426185
MASP2	chr1:11026522-11047239	0.226987	0.196856	0.260569	0.411366
SRM	chr1:11054591-11060034	128.357	102.795	105.063	135.908
EXOSC10	chr1:11066612-11099910	28.648	28.2186	27.4103	26.9993
MTOR	chr1:11106530-11262551	12.9913	12.2405	12.3069	12.65
FBXO2	chr1:11648360-11663327	0.821395	0.696056	0.591409	0.375587
MAD2L2	chr1:11674479-11691621	36.9802	32.8218	35.196	42.6107
LOC102724659	chr1:11762192-11847783	0	0	0	0
MTHFR	chr1:11762192-11847783	2.96702	2.81252	2.9475	2.97842
NPPA	chr1:11762192-11847783	0.228147	0.101311	0	0
NPPB	chr1:11857463-11858935	0	0	0	0
KIAA2013	chr1:11919587-11926428	32.6491	29.9521	25.5493	28.6099
DHRS3	chr1:12567909-12617731	12.6203	12.1347	14.0879	16.5468
MIR6730	chr1:12567909-12617731	0	0	0	0
PRAMEF11	chr1:12824759-12831410	0	0	0	0
HNRNPCL1	chr1:12847376-12848756	0	0	0	0.0292922
PRAMEF4	chr1:12879211-12886201	0	0	0	0
PRAMEF10	chr1:12892895-12898270	0	0	0	0
PRAMEF6	chr1:12938471-12947580	0	0	0	0
LOC101929983	chr1:13049807-13053659	0	0	0	0
LOC645354	chr1:13094514-13099717	0	0	0	0
HNRNPCL2	chr1:13115487-13116854	0	0	0	0.0605673
PRAMEF25	chr1:13148750-13153111	0	0	0	0
HNRNPCL3	chr1:13164554-13165560	0	0	0	0
LOC400736	chr1:13196187-13201409	0	0	0	0
LOC391003	chr1:13222694-13226154	0	0	0	0
PRAMEF8	chr1:13281303-13285137	0	0	0	0
PRAMEF14	chr1:13341891-13347134	0	0	0	0
PRAMEF19	chr1:13368430-13371947	0	0	0	0
LRRC38	chr1:13474976-13513747	0	0	0	0
TMEM51-AS1	chr1:14598716-15152464	0.00848861	0.00910536	0.00783495	0.0374459
C1orf195	chr1:15152531-15220478	0	0	0	0
CASP9	chr1:15491400-15524790	13.3227	12.7174	10.5187	10.6228
AGMAT	chr1:15526812-15585110	3.88291	3.8983	3.3762	3.41867
UQCRHL	chr1:15807161-15807699	85.1699	86.8839	80.5351	79.5206
FLJ37453	chr1:15834214-15940455	1.53988	1.94275	1.37431	1.7706
ZBTB17	chr1:15941868-15976132	6.73635	5.89088	4.93111	5.93409
HSPB7	chr1:16014027-16018790	26.0028	24.7049	17.1596	17.7641
FAM131C	chr1:16057768-16073632	0.686107	0.643544	0.758979	0.875975
EPHA2	chr1:16124336-16156087	24.7128	22.2262	21.7449	26.5816
ARHGEF19	chr1:16198103-16212609	8.03297	7.96802	8.02426	9.78732
RSG1	chr1:16231686-16237164	1.92784	1.79514	1.67219	1.61796
FBXO42	chr1:16246839-16352491	3.85518	4.15484	4.14946	3.7959
SPATA21	chr1:16398642-16437424	0	0	0	0
CROCCP3	chr1:16467435-16492701	0.235165	0.187188	0.234568	0.19316
RNU1-4	chr1:16514121-16514285	0	0	0	0
NBPF1	chr1:16562426-16613605	1.1228	1.05603	1.18482	0.994851
CROCCP2	chr1:16618255-16630906	4.679	4.33321	5.56978	5.26462
RNU1-3	chr1:16666784-16666948	0	0	0	0
ESPNP	chr1:16691217-16720157	0.194556	0.178057	0.269188	0.595674
FAM231C	chr1:16733806-16734461	0	0	0	0
MST1L	chr1:16754633-16764480	0.096961	0.212729	0.0801913	0.104545
MIR3675	chr1:16858948-16859021	0	0	0	0
MFAP2	chr1:16974503-16981586	0	0	0	0
ATP13A2	chr1:16985957-17011972	13.5513	12.3764	9.42386	11.0902
SDHB	chr1:17018725-17054170	80.5144	79.8154	76.8925	76.4256
PADI2	chr1:17066760-17119453	0.0264362	0.0604	0.0486595	0.0590138
RCC2	chr1:17406754-17439754	58.3162	61.3289	68.1685	67.2969
TAS1R2	chr1:18839598-18859661	0	0	0	0
ALDH4A1	chr1:18871429-18902799	8.69793	8.27827	10.238	12.187
MIR4695	chr1:18871429-18902799	0	0	0	0
MIR1290	chr1:18871429-18902799	0	0	0	0
IFFO2	chr1:18904279-18956332	1.03055	1.03789	1.57012	1.58425
UBR4	chr1:19074505-19210252	22.8199	20.1166	21.2217	21.4445
EMC1	chr1:19215663-19251559	16.3218	16.5194	17.1705	14.675
AKR7L	chr1:19265981-19274074	0.701285	0.674878	0.843099	1.08425
AKR7A3	chr1:19282562-19288786	0.746621	0.547078	0.791117	0.926677
LOC100506730	chr1:19293246-19295736	2.20357	2.39051	3.19534	2.9096
AKR7A2	chr1:19302707-19312146	14.7132	13.5896	16.7474	17.7324
CAPZB	chr1:19338772-19485641	69.15	68.9537	53.4034	54.1157
TMCO4	chr1:19682212-19799917	9.12783	8.92412	8.14039	9.63347
RNF186	chr1:19814028-19815278	0	0	0	0
PLA2G2E	chr1:19920306-19923617	0	0	0	0
PLA2G2A	chr1:19975430-19980439	0	0	0	0
PLA2G2D	chr1:20112649-20119566	0	0	0	0
PLA2G2C	chr1:20163990-20175194	0	0	0	0
UBXN10-AS1	chr1:20184242-20196048	0	0	0	0
LINC01141	chr1:20359800-20428794	0	0	0	0
CAMK2N1	chr1:20482390-20486235	12.2297	12.9503	9.53726	6.88644
MUL1	chr1:20499447-20508181	13.2774	13.3232	11.7799	12.406
DDOST	chr1:20633454-20661544	76.4655	72.6379	71.6731	73.7624
KIF17	chr1:20664013-20718017	0.0109394	0	0	0.0108142
SH2D5	chr1:20719731-20732640	0.280877	0.259746	0.400157	0.416545
HP1BP3	chr1:20742677-20786688	42.7167	50.4144	48.38	42.1597
EIF4G3	chr1:20806291-21176888	11.7546	11.5492	12.4351	10.5815
MIR1256	chr1:20806291-21176888	0	0	0	0
ECE1	chr1:21217246-21345541	25.9554	24.0528	19.7107	22.8408
RAP1GAP	chr1:21596214-21669363	4.47634	4.08194	4.00892	4.19102
USP48	chr1:21678298-21783195	17.6302	20.324	21.546	18.0534
HSPG2	chr1:21812264-21937297	46.2711	37.4172	45.2269	57.134
LOC101928043	chr1:22023993-22031224	0	0	0	0.132241
WNT4	chr1:22117304-22143026	0.0262521	0	0.0168949	0.0253593
MIR6127	chr1:22633257-22633366	0	0	0	0
MIR4253	chr1:22710837-22921500	0	0	0	0
LACTBL1	chr1:22953042-22965430	0	0	0	0
C1orf234	chr1:23010833-23015850	0	0	0.329991	0
MIR4419A	chr1:23019447-23083691	0	0	0	0
LUZP1	chr1:23084022-23168858	6.3805	6.42979	5.80494	5.40463
HTR1D	chr1:23191894-23194729	1.83465	1.48296	3.04154	2.622
LINC01355	chr1:23281308-23285518	0.809562	0.968417	0.702527	0.556116
HNRNPR	chr1:23304689-23344364	38.4294	43.4069	51.1597	39.1281
ZNF436	chr1:23359447-23371837	3.72126	3.86928	3.61215	3.48112
TCEA3	chr1:23380908-23424779	0.0348428	0.0314269	0	0.0491531
ASAP3	chr1:23428562-23484257	2.10433	2.43364	2.79358	2.57336
E2F2	chr1:23506427-23531220	12.5547	12.3025	12.3461	12.0739
ID3	chr1:23557929-23559794	245.826	227.785	196.832	232.218
TCEB3-AS1	chr1:23743365-23778297	0.829283	1.122	0.992225	1.37113
GALE	chr1:23795598-23800804	22.1726	22.5737	15.5043	17.9172
HMGCL	chr1:23801876-23825459	7.08928	5.88638	4.95082	5.45423
FUCA1	chr1:23845080-23868369	6.2278	6.25061	5.85648	4.77922
CNR2	chr1:23873969-23913327	0.0245681	0	0	0
SRSF10	chr1:23964346-23980463	26.5454	29.2418	30.6587	22.7059
MYOM3	chr1:24056040-24112175	0.205687	0.174409	0.227918	0.258616
IL22RA1	chr1:24119770-24143285	0.279025	0.21385	0.396734	0.485468
IFNLR1	chr1:24154156-24187275	0	0	0.00765209	0
STPG1	chr1:24319321-24415097	1.62291	1.39263	1.28942	1.49052
RCAN3AS	chr1:24496332-24537020	0.40813	0	0	0.188785
LOC100506985	chr1:24539273-24556024	0.849594	1.22713	0.863939	0.540416
RUNX3	chr1:24899510-24965010	1.87211	1.93505	1.90182	2.61971
MIR6731	chr1:24899510-24965010	0	0	0	0
SYF2	chr1:25222275-25232522	10.1906	12.2942	10.9805	10.2572
RSRP1	chr1:25242248-25247494	13.962	14.098	15.8462	14.8387
RHCE	chr1:25338297-25420872	0.0321864	0.0999238	0.0879599	0
LOC646471	chr1:25819905-25859458	1.6745	1.73876	1.35209	1.50556
AUNIP	chr1:25819905-25859458	7.60197	7.04689	8.24821	7.48142
PAQR7	chr1:25861483-25871253	7.23864	7.17202	6.21705	6.13324
STMN1	chr1:25884185-25906877	156.526	178.049	191.353	163.226
PAFAH2	chr1:25959766-25998157	2.96034	3.3816	3.11018	3.01269
SLC30A2	chr1:26038021-26046138	0	0	0	0
TRIM63	chr1:26051304-26067634	0	0	0.0182847	0
UBXN11	chr1:26282281-26320523	9.9373	9.46591	10.2729	13.2499
AIM1L	chr1:26321858-26354130	0.0698999	0.0875984	0.0576708	0.124189
ZNF683	chr1:26361633-26372794	0	0	0	0
LOC101928324	chr1:26432281-26471304	0.138234	0.185554	0.102345	0
GPN2	chr1:26879381-26890378	14.1823	11.6344	8.60608	9.69943
GPATCH3	chr1:26890487-26900471	6.30934	6.28922	5.81479	6.93501
NR0B2	chr1:26911483-26914076	0	0	0.0362128	0
KDF1	chr1:26949555-26960410	0	0	0	0
FAM46B	chr1:27005019-27012842	13.126	11.8288	10.3322	10.784
SLC9A1	chr1:27098808-27155130	7.20863	6.11873	5.54033	7.08855
MAP3K6	chr1:27355178-27366866	9.28878	7.70388	7.91811	8.08983
FCN3	chr1:27369109-27374824	0	0	0	0
CD164L2	chr1:27379099-27383333	0	0	0	0
WASF2	chr1:27404225-27490187	29.967	29.5249	36.1456	36.3878
AHDC1	chr1:27534244-27603494	6.82029	5.75414	6.79018	8.18778
FGR	chr1:27612289-27635216	0	0	0	0
IFI6	chr1:27666060-27672213	9.96674	13.3241	10.4997	10.4382
RPA2	chr1:27891525-27914797	26.1136	27.1948	30.0527	29.2956
EYA3	chr1:27970343-28088637	4.65796	4.67262	4.86883	5.10809
PTAFR	chr1:28147165-28193936	0.040207	0.0770957	0	0.0285245
DNAJC8	chr1:28200278-28233031	46.3907	51.2216	52.5149	45.3968
SNHG12	chr1:28553016-28581854	17.4489	18.1614	25.5105	24.5626
SNORD99	chr1:28553016-28581854	0	0	0	0
SNORA61	chr1:28553016-28581854	29.1593	27.6556	0	23.6512
SNORA44	chr1:28553016-28581854	0	0	0	0
SNORA16A	chr1:28553016-28581854	0	0	0	18.2822
TAF12	chr1:28603095-28643092	12.2964	14.8089	14.0544	12.7624
TMEM200B	chr1:28887090-29123909	0.10768	0.217447	0.0996157	0.138115
SRSF4	chr1:29147737-29182125	39.678	39.4316	37.5813	38.1494
MECR	chr1:29192656-29230958	4.14464	4.75992	4.97852	4.72286
LOC101928460	chr1:29329619-29350114	0	0	0	0
LOC101929406	chr1:30013951-30037612	0	0	0	0
MATN1	chr1:30711276-30726746	0.0108018	0	0.0210424	0.0206665
LAPTM5	chr1:30732467-30757836	0.0208815	0.0177987	0	0
MIR4420	chr1:30732467-30757836	0	0	0	0
SDC3	chr1:30869465-30908633	14.4881	13.8366	14.1957	15.3288
PUM1	chr1:30931505-31065717	23.0321	22.7371	23.9343	22.7075
SNORD103B	chr1:30931505-31065717	0	0	0	0
SNORD103A	chr1:30931505-31065717	0	0	0	0
SNORD85	chr1:30931505-31065717	0	0	0	0
NKAIN1	chr1:31179744-31239887	0.0485018	0.0284444	0.0447761	0.0311874
SNRNP40	chr1:31259567-31296797	35.826	38.6257	43.7986	42.6551
FABP3	chr1:31365252-31373076	4.52871	4.12291	3.87008	3.8182
PEF1	chr1:31629861-31645237	28.205	27.5133	30.4151	32.766
COL16A1	chr1:31652246-31704167	0.684334	0.745487	0.519344	0.757706
ADGRB2	chr1:31727104-31764063	12.7968	11.7977	7.38975	8.91945
MIR4254	chr1:31727104-31764063	0	0	0	0
SPOCD1	chr1:31790421-31816051	0.396371	0.425622	0.217406	0.17142
PTP4A2	chr1:31906420-31938387	112.778	131.291	141.86	110.768
TMEM234	chr1:32216196-32222325	5.50271	4.85671	4.45902	4.4855
MTMR9LP	chr1:32231659-32241710	3.74717	3.75048	2.93555	3.36036
MARCKSL1	chr1:32333828-32336239	84.0037	85.4554	94.6847	99.7658
FAM229A	chr1:32361269-32362243	3.17548	2.29512	3.22446	4.10036
BSDC1	chr1:32364632-32394461	18.0041	16.6493	16.1077	16.5737
ZBTB8OS	chr1:32621215-32650590	10.1184	12.581	12.6544	9.78687
SYNC	chr1:32651147-32702760	3.54395	3.84775	2.80804	2.44011
YARS	chr1:32775238-32858879	65.8244	69.3709	78.5779	78.2757
FNDC5	chr1:32862267-32872492	0.100016	0.0981226	0.10692	0.0929239
TMEM54	chr1:32886496-32901352	1.03668	1.38003	1.02611	1.53725
RNF19B	chr1:32936445-32964813	6.23602	6.0994	5.67327	5.4704
AK2	chr1:33007939-33036911	79.8887	82.1519	91.9452	85.6801
TRIM62	chr1:33145401-33182070	1.25381	1.36894	1.44709	1.75749
A3GALT2	chr1:33306765-33321098	0	0.254992	0	0.153353
PHC2	chr1:33323622-33375593	20.1287	22.1236	21.275	22.5298
CSMD2	chr1:33513998-34165842	0	0.00249953	0	0
MIR552	chr1:34669598-34669694	0	0	0	0
SMIM12	chr1:34850361-34859816	9.63463	9.38042	9.34503	8.68664
DLGAP3	chr1:34865435-34929585	0	0	0	0
LOC653160	chr1:34975698-34978706	0.557633	0.547811	0.75448	1.22128
ZMYM6NB	chr1:34981525-34985347	4.3656	3.70552	4.39588	4.6311
ZMYM6	chr1:34986165-35031968	4.3442	4.78305	4.54714	3.50441
SFPQ	chr1:35183599-35193142	151.254	154.351	149.439	137.181
KIAA0319L	chr1:35433489-35557436	12.7038	11.6638	11.4771	11.4109
PSMB2	chr1:35599540-35641844	58.0267	59.3139	60.2488	57.1297
C1orf216	chr1:35713875-35719189	10.1497	9.87417	10.2127	10.4433
CLSPN	chr1:35732111-35769950	7.53139	7.89689	7.20566	6.24847
COL8A2	chr1:36095235-36125084	0	0.00828235	0	0
TRAPPC3	chr1:36136568-36180849	49.7148	51.932	51.4508	51.8639
EVA1B	chr1:36322029-36324154	3.37938	3.72807	2.62953	3.782
STK40	chr1:36339618-36385927	6.33143	5.57449	6.32451	6.8268
LSM10	chr1:36393419-36397959	37.1537	34.468	32.9139	40.235
OSCP1	chr1:36417905-36450485	1.44096	1.3041	1.4945	1.87736
MRPS15	chr1:36455760-36464439	97.4635	97.7383	95.5581	96.8075
CSF3R	chr1:36466042-36483314	0	0	0	0
GRIK3	chr1:36795526-37034243	0	0	0	0
LINC01137	chr1:37454878-37474443	4.21488	3.58142	3.75695	4.21947
MEAF6	chr1:37489960-37514819	8.75465	9.57786	10.9426	9.72179
MIR5581	chr1:37489960-37514819	0	0	0	0
SNIP1	chr1:37534448-37554344	5.97282	5.92224	6.12406	4.90942
GNL2	chr1:37556918-37595985	30.085	34.1233	36.6659	33.7606
RSPO1	chr1:37611349-37634923	0	0	0	0
C1orf109	chr1:37681569-37690595	13.0433	14.309	16.0271	13.1103
EPHA10	chr1:37715973-37765152	0	0	0	0
YRDC	chr1:37802941-37809454	18.6099	19.0801	19.5475	18.8283
MTF1	chr1:37809566-37859620	3.72077	3.83451	4.59301	3.91321
INPP5B	chr1:37860696-37947057	5.47767	6.24164	8.18316	7.18913
SF3A3	chr1:37956979-37990089	42.6533	44.1452	48.7326	44.5692
FHL3	chr1:37996769-38005515	17.6727	17.0186	15.2379	15.6629
POU3F1	chr1:38043850-38046778	0	0.0439318	0	0
LINC01343	chr1:38209033-38214767	0	0	0	0
RRAGC	chr1:38838196-38859823	12.7953	15.6059	12.9057	9.4201
GJA9,MYCBP	chr1:38862489-38881626	15.8867	19.5986	20.3297	15.2662
RHBDL2	chr1:38885805-38941830	0.817625	0.935082	1.43895	1.19655
PPIEL	chr1:39491645-39559698	1.59117	1.76328	1.65736	1.25044
PABPC4	chr1:39560812-39576849	105.184	111.684	124.288	118.012
SNORA55	chr1:39560812-39576849	0	0	0	0
HEYL	chr1:39623430-39639676	0	0	0	0
NT5C1A	chr1:39659120-39672038	0	0	0	0
HPCAL4	chr1:39678647-39691710	0.0166889	0.0147455	0.0166821	0
BMP8B	chr1:39738844-39788861	2.15929	2.07664	2.23737	2.53742
OXCT2	chr1:39738844-39788861	0.496003	0.3828	0.456164	0.779966
TRIT1	chr1:39841030-39883505	13.0179	14.4044	14.5848	12.7684
MYCL	chr1:39895423-39902015	1.39456	1.77835	1.57051	1.8955
PPT1	chr1:40072709-40097470	71.1334	76.3495	72.8764	64.8943
COL9A2	chr1:40300490-40317267	0.229989	0.171858	0.345084	0.50503
RIMS3	chr1:40620679-40665652	0.947789	0.805035	0.761634	0.941282
NFYC-AS1	chr1:40689079-40771606	2.52835	2.3262	2.31944	2.26271
CITED4	chr1:40861055-40862346	117.835	103.97	139.119	172.915
SLFNL1	chr1:41014589-41242143	0.0805072	0.154258	0.380091	0.163639
SCMH1	chr1:41014589-41242143	9.81975	8.86685	9.35994	10.0536
EDN2	chr1:41478774-41484683	2.2679	2.36185	1.03518	1.83096
HIVEP3	chr1:41506364-42035925	1.00975	0.795462	1.37269	1.2824
GUCA2A	chr1:42162690-42164724	0	0	0	0
FOXJ3	chr1:42176538-42335877	15.9074	16.5137	17.512	15.4593
ZMYND12	chr1:42430329-42456267	0.0722691	0.0572331	0.0474964	0
CLDN19	chr1:42733092-42740254	0	0.0125744	0	0.0137071
P3H1	chr1:42746334-42767084	31.711	28.8654	26.9739	30.4615
SVBP	chr1:42807051-42844989	3.70748	4.12997	4.10264	4.44155
SLC2A1	chr1:42925374-42983358	51.7422	48.8843	57.3259	60.8368
EBNA1BP2	chr1:43164173-43254358	108.654	119.253	121.501	116.958
MIR6733	chr1:43164173-43254358	0	0	0	0
C1orf210	chr1:43281885-43285617	0.0346236	0	0	0.0327283
ELOVL1	chr1:43363396-43368074	73.7893	73.6392	67.2741	69.9407
MIR6734	chr1:43363396-43368074	0	0	0	0
MED8	chr1:43383907-43389812	24.3401	24.6242	24.845	24.4744
HYI	chr1:43389884-43454247	22.9041	24.5961	23.7349	24.367
KDM4A-AS1	chr1:43650125-43707341	0.862231	1.05984	0.740059	0.867083
LOC101929592	chr1:43707532-43931165	0	0	0	0
SLC6A9	chr1:43991607-44031492	45.8254	40.5567	37.9533	44.4606
ERI3	chr1:44221069-44355279	59.2398	55.6312	54.8493	54.1045
ERI3-IT1	chr1:44221069-44355279	0.3537	0.519061	0.758781	1.04584
TMEM53	chr1:44653246-44674608	1.8902	1.64883	1.48665	1.87758
RNU5F-1	chr1:44674721-44725591	0	0	0	0
RNU5D-1	chr1:44731068-44731168	0	0	0	0
BEST4	chr1:44783584-44787754	0.1481	0.149362	0.109917	0.0478622
TCTEX1D4	chr1:44800363-44807285	0.2021	0.217854	0.263202	0.597546
PTCH2	chr1:44819843-44842944	0.907631	0.605925	0.339404	0.560881
EIF2B3	chr1:44850521-44986722	19.0322	19.8983	19.6533	16.698
HECTD3	chr1:45002547-45011355	19.5242	17.216	13.5885	16.3339
ZSWIM5	chr1:45016403-45206578	2.01511	2.13198	1.23721	1.36185
MUTYH	chr1:45329241-45491168	9.97845	9.58737	10.0117	10.6435
TESK2	chr1:45329241-45491168	1.42378	1.48761	1.52705	1.48786
CCDC163P	chr1:45493925-45500079	2.67043	3.42632	3.99923	4.27114
PRDX1	chr1:45500183-45522890	892.951	1003.82	834.481	755.303
CCDC17	chr1:45620043-45624059	0.221267	0.176689	0.0901178	0.0787483
GPBP1L1	chr1:45627303-45686630	24.294	26.3035	27.1426	23.2602
RPS15AP10	chr1:45627303-45686630	0.210888	0.154302	0.272776	0.224504
IPP	chr1:45688174-45750813	5.02256	6.00675	6.92406	5.35784
PIK3R3	chr1:46040139-46185962	12.416	13.3107	16.2883	13.9971
POMGNT1	chr1:46188680-46221256	35.0041	34.994	28.9316	32.0692
LRRC41	chr1:46247694-46303366	45.507	44.3415	39.3291	42.7814
LINC01398	chr1:46446672-46449704	0	0	0	0
KNCN	chr1:46538695-46604294	0	0	0	0
MKNK1	chr1:46538695-46604294	10.201	10.894	8.55412	8.71991
MOB3C	chr1:46607714-46616891	3.27307	3.17112	2.32674	2.52961
ATPAF1	chr1:46635038-46668427	34.5078	35.8633	38.4141	33.6154
EFCAB14	chr1:46674035-46719064	17.1622	18.7156	18.1809	14.517
CYP4Z2P	chr1:46843094-46900475	0	0	0	0
CYP4A11	chr1:46929173-46941484	0	0	0	0
PDZK1IP1	chr1:47183588-47190099	2.95607	2.17603	2.59142	2.18802
TAL1	chr1:47216289-47232335	0	0	0	0
STIL	chr1:47250138-47314147	11.3649	11.8569	12.2183	10.232
LINC01389	chr1:47380795-47440691	0.604038	0.121051	0.48964	0.198931
FOXD2-AS1	chr1:47380795-47440691	1.37544	1.93298	1.80314	2.25901
TRABD2B	chr1:47760527-47996890	1.17948	1.03665	0.730377	0.760533
SKINTL	chr1:48101714-48182428	0	0	0	0
SPATA6	chr1:48295371-48472208	0	0	0	0
AGBL4	chr1:48532854-50023954	0.0112293	0	0	0
BEND5	chr1:48532854-50023954	0	0	0	0
AGBL4-IT1	chr1:48532854-50023954	0	0	0	0
DMRTA2	chr1:50417550-50423447	0.0504176	0.0225805	0.0231575	0.0239105
FAF1	chr1:50441262-50960264	38.0935	38.6229	43.2564	41.6651
TTC39A	chr1:51287257-51345116	0.109495	0.0947315	0	0
EPS15	chr1:51354262-51519323	7.00009	7.47533	7.44063	5.60266
NRD1	chr1:51616873-51878937	61.8317	66.2951	61.2181	56.7392
RAB3B	chr1:51907955-51990764	0	0	0	0
KTI12,TXNDC12	chr1:52020131-52056171	47.2335	52.1848	52.9845	47.985
CC2D1B	chr1:52350592-52366205	7.47124	7.33144	5.44296	5.12101
ORC1	chr1:52372828-52404471	19.945	19.6132	20.8443	20.7914
ZCCHC11	chr1:52423275-52553090	12.2982	13.2508	15.8794	13.6396
COA7	chr1:52686341-52698366	28.8681	31.0412	32.655	29.9993
ECHDC2	chr1:52895909-52921774	7.24776	5.31294	7.85264	8.16527
SLC1A7	chr1:53087178-53142632	0	0	0	0
C1orf123	chr1:53196428-53220639	13.912	18.2834	14.4371	14.6185
MAGOH	chr1:53226891-53328149	31.4936	34.5329	38.8276	38.0236
LRP8	chr1:53226891-53328149	11.8082	12.3549	10.4698	10.1356
SLC25A3P1	chr1:53438369-53440020	0	0	0	0
GLIS1	chr1:53506232-53734204	1.11092	1.10471	0.939708	1.09733
NDC1	chr1:53765460-53838552	39.1554	46.2911	50.6332	39.4947
YIPF1	chr1:53851718-53889814	8.96013	9.59945	11.1909	10.297
HSPB11	chr1:53921560-53945615	47.0589	60.8807	82.2927	70.3418
LDLRAD1	chr1:54007297-54018186	0	0	0	0
TMEM59	chr1:54026680-54112519	54.7166	51.8583	43.0993	45.9673
CDCP2	chr1:54138994-54153006	0.0877888	0	0.0790534	0.10744
CYB5RL	chr1:54172353-54200073	3.59406	2.98878	3.56293	4.21255
SSBP3	chr1:54225430-54406395	38.0903	39.5104	30.8397	32.1437
FAM151A	chr1:54548133-54634744	0.0229808	0.0287081	0.0686269	0
PARS2	chr1:54756897-54764553	3.96526	3.93009	3.43513	3.78596
TTC22	chr1:54781078-54801268	0	0	0	0
DHCR24	chr1:54849626-54887248	136.944	134.344	121.708	128.048
USP24	chr1:55066358-55215366	14.6638	15.0268	15.0087	13.0621
PPAP2B	chr1:56494746-56579584	5.40285	4.54437	3.549	3.49092
C1orf168	chr1:56718803-56819696	0.00831335	0.0301583	0.00888959	0.0149635
C8B	chr1:56929209-56966140	0	0	0	0
DAB1	chr1:56997905-58250539	0	0	0	0
OMA1	chr1:58480718-58546799	13.6039	15.1551	19.9145	15.7451
TACSTD2	chr1:58575422-58577494	0	0	0	0
MYSM1	chr1:58654738-58700075	10.3651	11.5392	11.8275	8.98339
JUN	chr1:58780790-58784113	4.95165	4.72736	2.27722	2.43859
HSD52	chr1:59131935-59146807	0.0383325	0	0	0
MIR4711	chr1:59296952-59762731	0	0	0	0
CYP2J2	chr1:59893307-59926751	0	0	0	0
C1orf87	chr1:59990393-60073770	0	0	0	0
LOC101926964	chr1:60659630-60825584	0	0	0	0
NFIA-AS2	chr1:60940243-60970776	0	0	0	0
NFIA-AS1	chr1:61077273-61462788	0.168739	0.16137	0	0
TM2D1	chr1:61681046-61725423	24.7358	23.9758	23.2853	23.3071
MIR3116-2	chr1:61742476-62163919	0	0	0	0
KANK4	chr1:62236164-62319412	0.0747185	0.0984906	0.113199	0.117585
DOCK7	chr1:62454725-62688368	14.0026	13.5904	15.9064	12.6945
LINC00466	chr1:63159082-63317230	0.208555	0.283546	0.0634215	0.112861
FOXD3-AS1	chr1:63320883-63325126	0.779991	1.00538	1.3225	1.09729
MIR6068	chr1:63326924-63326984	0	0	0	0
ITGB3BP	chr1:63440769-63523273	39.8396	46.14	50.8782	38.2854
ROR1-AS1	chr1:63774018-64181496	0	0	0	0
JAK1	chr1:64745094-64966504	73.6884	78.5473	92.5768	84.7835
LINC01359	chr1:64979576-65002476	0.0775048	0.0337386	0	0
MIR3671	chr1:65057754-65057842	0	0	0	0
MIR101-1	chr1:65058433-65058508	0	0	0	0
LOC101927139	chr1:65792509-66374579	0	0	0	0
INSL5	chr1:66797740-66801259	0	0	0	0
WDR78	chr1:66812885-66924887	0.400482	0.211149	0.182243	0.0904571
SLC35D1	chr1:66999331-67054397	10.4712	11.854	9.49899	7.94504
C1orf141	chr1:67092175-67134971	0	0	0	0
SERBP1	chr1:67407809-67430440	153.79	171.023	201.102	160.831
GNG12	chr1:67701465-68232601	68.575	80.2861	89.1142	69.6466
DIRAS3	chr1:67701465-68232601	0.966516	0.75932	0.302682	0.491062
WLS	chr1:67701465-68232601	76.2892	79.5219	63.2916	57.4434
MIR1262	chr1:67701465-68232601	0	0	0	0
RPE65	chr1:68428823-68449959	0	0	0	0
DEPDC1	chr1:68474151-68538627	30.541	36.5339	43.2279	32.2501
LRRC40	chr1:70144801-70205678	24.3971	27.1449	24.4759	19.415
ANKRD13C	chr1:70259001-70354734	14.233	15.1971	15.0253	10.826
PTGER3	chr1:70852352-71081289	0.0386248	0.00950196	0	0
ZRANB2	chr1:70852352-71081289	60.3807	69.8851	77.6543	58.6145
MIR186	chr1:70852352-71081289	0	0	0	0
NEGR1	chr1:71402941-72282594	13.1957	16.4061	3.03452	2.3112
NEGR1-IT1	chr1:71402941-72282594	0	0	0	0
LRRIQ3	chr1:74026017-74198187	0.0116907	0.0648285	0.0409393	0.0299977
ERICH3	chr1:74568110-74673738	0	0	0	0.00338603
CRYZ	chr1:74705487-74766676	22.7644	26.1457	30.1266	26.4721
SLC44A5	chr1:75202130-75611114	0.0408446	0.0183338	0.0110356	0
DLSTP1	chr1:75724346-75763678	1.03756	1.26434	1.00505	1.0421
ASB17	chr1:75918872-75932431	0	0	0	0
PIGK	chr1:77088981-77219447	20.3603	24.6307	24.2452	17.7498
ZZZ3	chr1:77562415-77683427	15.31	17.7715	19.3429	15.1491
USP33	chr1:77695988-77759879	35.4055	39.4251	35.0286	27.9579
NEXN-AS1	chr1:77881347-77943893	0.205662	0.151392	0.0896426	0.0490876
FUBP1	chr1:77946481-77979205	69.0172	67.9574	72.961	70.7254
ADGRL4	chr1:78889763-79006810	0.042394	0.0192075	0	0
LOC101927434	chr1:81513879-81557702	0	0	0	0
LINC01361	chr1:82973882-82986208	0	0	0	0
LOC101927587	chr1:83575788-83860996	0	0	0	0
LOC101927560	chr1:83575788-83860996	0.0212801	0	0	0
TTLL7	chr1:83869373-83999150	0.707204	0.900902	0.0442085	0.0223814
UOX	chr1:84364957-84397893	0	0	0.0451048	0
GNG5	chr1:84479236-84574480	253.72	252.402	205.463	211.238
CTBS	chr1:84479236-84574480	6.64343	7.31329	8.03269	5.8928
LINC01461	chr1:84597963-84621031	0.253827	0	0	0
LINC01555	chr1:84628229-84635020	0.0389528	0.0116767	0	0.0116558
SSX2IP	chr1:84643706-84690557	19.3806	24.0495	26.9986	19.1261
LPAR3	chr1:84813402-84893213	0	0	0	0
MCOLN2	chr1:84925582-84997122	0	0	0	0
MCOLN3	chr1:85018081-85048540	0.0143164	0.0494706	0.0147279	0
SYDE2	chr1:85157672-85201045	2.29589	2.58211	2.38996	1.98701
C1orf52	chr1:85249953-85259672	8.50212	8.28902	7.72204	5.97611
BCL10	chr1:85265775-85278088	9.01546	9.89304	10.3072	7.99167
DDAH1	chr1:85318484-85578363	26.3676	29.4206	37.876	32.9697
ZNHIT6	chr1:85649422-85708433	8.36211	9.13283	11.6201	9.44051
COL24A1	chr1:85729232-86156438	0	0.0113166	0	0
ODF2L	chr1:86346823-86396342	6.60835	7.24949	6.75233	4.97576
MIR7856	chr1:86346823-86396342	0	0	0	0
SEP15	chr1:86862444-86914424	103.092	127.972	123.237	96.8232
LINC01364	chr1:87353525-87371655	0	0	0	0
PKN2-AS1	chr1:88537512-88836255	0.0179209	0.0330529	0.0598327	0.0549915
GTF2B	chr1:88852637-88891618	26.4582	28.0194	27.7524	24.3893
CCBL2,RBMXL1	chr1:88935772-88992960	26.362	30.8868	35.5905	30.7779
GBP3	chr1:89006676-89022866	2.46369	2.77659	0.908294	1.08256
GBP1	chr1:89052303-89065360	0.311697	0.30038	0	0
GBP2	chr1:89106132-89126159	0.128806	0.118198	0.00772443	0.00682619
GBP7	chr1:89131750-89176040	0	0	0	0
GBP4	chr1:89181147-89198950	0.00598471	0	0	0
GBP5	chr1:89258950-89272861	0.00801688	0	0	0
LOC729930	chr1:89289257-89290362	0	0	0	0
FLJ27354	chr1:89624848-89632894	0	0	0	0
GEMIN8P4	chr1:89993264-89994966	4.00114	3.17283	3.31158	3.33294
BARHL2	chr1:90712021-90717237	0	0	0	0
ZNF644	chr1:90915299-91022255	13.1045	16.4758	15.8998	12.286
HFM1	chr1:91260765-91404869	0	0	0	0
TGFBR3	chr1:91680342-91906002	13.7602	14.251	16.6305	14.0201
SETSIP	chr1:92074435-92075472	0.600876	0.500382	0.741947	0.556674
GLMN	chr1:92246397-92388175	10.1551	12.4073	14.5496	11.5189
GFI1	chr1:92474760-92486876	0.0474835	0.0841438	0.135934	0.0449013
EVI5	chr1:92508695-92792404	3.71419	4.24484	3.98066	3.25717
FAM69A	chr1:92832036-92961522	5.82243	7.1294	4.69653	4.97463
TMED5	chr1:93149741-93180689	16.228	18.6564	18.2918	14.0161
LOC100131564	chr1:93310108-93345811	1.68619	1.7693	1.93991	1.63152
BCAR3	chr1:93561740-93847150	25.5214	25.1189	18.6566	20.5748
DNTTIP2	chr1:93869457-93879206	32.3775	36.7378	39.1362	32.2975
GCLM	chr1:93885199-93909598	12.9911	15.7178	11.437	8.33032
ABCA4	chr1:93992837-94121149	0.501369	0.550476	0.592479	0.72885
ARHGAP29	chr1:94168906-94237751	6.17854	7.00856	7.69963	6.14055
F3	chr1:94529175-94541857	10.101	10.2704	10.288	9.01627
LINC01057	chr1:94657532-94820281	0	0.125902	0.110116	0.15974
MIR378G	chr1:94657532-94820281	0	0	0	0
CNN3	chr1:94896948-94927223	0.0390429	0.136567	0.0200997	0.0675196
ALG14	chr1:94982722-95072951	21.0449	24.9251	21.2332	19.172
LOC101928118	chr1:95092516-95247225	0.0360232	0	0	0
LOC101928241	chr1:96254068-96374125	0	0	0	0
DPYD	chr1:97077743-97921059	4.09197	5.22398	2.5991	2.06905
MIR137,MIR137HG	chr1:97987999-98049693	0	0	0	0
MIR2682	chr1:97987999-98049693	0	0	0	0
LPPR5	chr1:98890244-99148852	0	0	0	0
LOC101928270	chr1:99472419-99487804	0	0	0	0
MIR548N	chr1:99516983-99765793	0	0	0	0
FRRS1	chr1:99516983-99765793	2.57077	2.11547	2.20941	1.7424
SASS6	chr1:100083545-100133095	11.8127	14.0498	14.1506	10.9436
LRRC39	chr1:100133149-100178273	1.18401	1.44165	0.549569	0.43533
DBT	chr1:100186921-100249853	5.85334	6.4355	8.71897	6.80719
RTCA-AS1	chr1:100264741-100292769	1.33364	1.3504	0.964822	0.633256
LINC01349	chr1:100627049-100647004	0	0	0	0
EXTL2	chr1:100872371-100895179	9.8919	11.2278	11.637	9.77587
DPH5	chr1:100989624-101025806	21.3551	24.5476	31.6846	25.0802
LOC101928370	chr1:101234872-101236528	0	0	0	0
OLFM3	chr1:101802566-101997234	0	0	0	0
COL11A1	chr1:102876466-103108496	0.0918636	0.0732145	0.0339505	0.0362997
LOC101928436	chr1:103418078-103525483	0	0	0.10276	0
AMY1A	chr1:103687417-103696451	0.0196425	0	0.07974	0.0171718
LOC101928476	chr1:105589693-105618935	0	0	0	0
VAV3	chr1:107571159-107994607	13.3462	14.8277	15.8026	12.1091
SLC25A24	chr1:108134721-108200358	24.7456	28.6315	30.7742	24.3564
NBPF4	chr1:108223340-108244081	0.05878	0.0615922	0.0455357	0.143352
HENMT1	chr1:108648287-108661526	35.5398	37.8411	38.4638	32.1042
AKNAD1	chr1:108815897-108858524	0.0286142	0.0639812	0.0554194	0.0173844
CLCC1	chr1:108876980-108963499	19.3273	21.5514	21.6503	17.8291
WDR47	chr1:108970215-109042228	4.87202	5.22453	5.06543	4.4477
TAF13	chr1:109064375-109076002	38.6639	42.6348	33.5554	30.9534
C1orf194	chr1:109105950-109113857	0.0972546	0.0426179	0	0
PSRC1	chr1:109279553-109283168	27.9922	27.873	31.103	33.6866
MYBPHL	chr1:109292364-109307041	0	0.0247163	0.0258766	0
SORT1	chr1:109309565-109397941	10.3768	11.6476	9.28505	8.44469
PSMA5	chr1:109399030-109426486	43.5474	48.8203	52.6424	42.1555
AMIGO1	chr1:109506823-109509714	4.3243	4.03597	3.53741	3.33719
GNAT2	chr1:109603266-109613083	0.076502	0.149967	0.16826	0.139985
GSTM3	chr1:109733931-109741038	21.3657	24.0094	17.5199	15.4471
EPS8L3	chr1:109750079-109764022	0	0	0	0
ALX3	chr1:110060374-110070700	2.35314	2.55086	2.57895	3.10248
KCNC4-AS1	chr1:110208450-110209987	0.0696289	0.0314263	0.0699668	0.0325281
LOC440600	chr1:110286375-110339171	0.179185	0.187396	0.20972	0.0958846
SLC16A4	chr1:110362850-110391082	0.644401	0.774001	1.0331	0.772169
LAMTOR5	chr1:110401254-110416274	120.043	115.95	109.141	111.357
LOC440602	chr1:110480765-110491269	0	0	0	0
KCNA10	chr1:110517216-110519175	0	0	0	0
KCNA2	chr1:110593579-110631474	0	0	0	0
KCNA3	chr1:110653560-110675033	0	0	0	0
LRIF1	chr1:110947189-110963944	4.91324	5.58377	5.503	4.59251
DRAM2	chr1:111117331-111185102	20.3856	24.3304	20.7315	17.0517
DENND2D	chr1:111185968-111204538	0.0110181	0.0381532	0.041773	0.0779176
PGCP1	chr1:111384518-111389851	0	0	0	0
OVGP1	chr1:111414314-111427777	1.33831	1.31873	2.67622	2.71441
WDR77	chr1:111439889-111461903	47.0186	49.8148	47.3519	42.1183
ADORA3,TMIGD3	chr1:111483347-111564003	0	0	0	0
LINC01160	chr1:111599006-111608318	0.104372	0.14997	0.0614987	0.116563
FAM212B	chr1:111722063-111767577	5.97297	6.33532	7.68833	7.39411
LOC101928718	chr1:111722063-111767577	0.0129779	0	0	0.0290767
KCND3	chr1:111775831-111989155	0	0	0.0144566	0.0153173
KCND3-IT1	chr1:111775831-111989155	0	0	0	0
MIR4256	chr1:112461769-112461833	0	0	0	0
ST7L	chr1:112523518-112619418	6.31039	5.61444	6.21172	5.57489
RHOC	chr1:112701126-112707403	135.202	127.206	108.141	122.637
PPM1J	chr1:112709993-112715328	0.601794	0.613882	0.781751	0.832364
LINC01356	chr1:112820168-112850643	0.344913	0.0982623	0.206039	0.248524
SLC16A1	chr1:112911847-112956353	48.8824	54.8088	64.4839	49.1402
LOC100996251	chr1:113011686-113073102	0.068475	0.170064	0.219781	0.105252
LOC643441	chr1:113196780-113206253	0.0176184	0.0156446	0	0
PHTF1	chr1:113697201-113759155	7.28205	7.37581	5.58378	4.19583
RSBN1	chr1:113761831-113812476	3.24783	3.59116	3.97512	3.14972
PTPN22	chr1:113812611-113905124	0	0.00857377	0	0
BCL2L15	chr1:113812611-113905124	0.048996	0.0884728	0.0877142	0.0429735
AP4B1	chr1:113812611-113905124	6.62089	7.08068	7.69535	7.19615
HIPK1-AS1	chr1:113924000-113977869	0.0651607	0.0662107	0	0.013091
SYT6	chr1:114089291-114153850	0	0	0	0
TRIM33	chr1:114392776-114511160	15.3048	17.2211	18.3514	14.5293
BCAS2	chr1:114567559-114581644	40.4193	48.0486	48.8131	37.0158
DENND2C	chr1:114584574-114670111	1.00575	1.0228	1.00218	0.884848
AMPD1	chr1:114673098-114695618	0	0	0	0
CSDE1,NRAS	chr1:114704463-114758050	206.661	223.925	230.312	195.765
SIKE1	chr1:114769483-114780687	8.04005	9.43679	10.5218	8.02772
TSPAN2	chr1:115048010-115089500	0.0112485	0.0105658	0.0131136	0
NGF	chr1:115285915-115338236	0	0	0	0
CASQ2	chr1:115700004-115768805	0	0	0	0
NHLH2	chr1:115836377-115841126	0	0	0	0
LOC101928977	chr1:115919375-116070054	0	0	0	0
ATP1A1-AS1	chr1:116373172-116418622	0.61173	0.480092	0.473502	0.320339
LOC101929023	chr1:116423723-116478826	0.285586	0	0	0
CD58	chr1:116514533-116571093	25.2754	26.1268	21.5062	20.308
MIR548AC	chr1:116514533-116571093	0	0	0	0
IGSF3	chr1:116574397-116667755	18.8872	19.0929	17.5765	19.0249
LOC101929099	chr1:117001749-117059490	0.549049	0.519397	0.495509	0.279457
TRIM45	chr1:117111054-117121789	5.41774	5.88615	6.03914	5.90517
VTCN1	chr1:117143586-117210960	0	0	0.0452795	0.0134936
LOC100996263	chr1:117596831-117605770	0	0	0	0
GDAP2	chr1:117863484-117929679	4.85332	4.36862	4.8726	4.12682
SPAG17	chr1:117929748-118185225	0.00362419	0.00978046	0.00774098	0.00326082
TBX15	chr1:118883042-118989556	0.0394669	0.0762299	0.0190457	0.0367577
WARS2	chr1:119031215-119275973	14.3138	16.0381	18.3191	15.3801
LINC00622	chr1:119597701-119599291	0.0871004	0.130986	0	0.0510053
ZNF697	chr1:119619376-119647767	2.89217	2.77484	2.25408	2.00778
HMGCS2	chr1:119747995-119768932	0	0.0139769	0	0
REG4	chr1:119794017-119811580	0	0	0	0
NBPF7	chr1:119834764-119844880	0	0	0	0.0388214
ADAM30	chr1:119893532-119896524	0	0	0	0
NOTCH2	chr1:119911552-120069703	39.4082	36.4933	31.8275	30.9213
SEC22B	chr1:120155941-120176521	84.1008	97.193	98.471	79.6633
PFN1P2	chr1:120432203-120434109	1.93576	1.89458	2.23658	2.20078
RNVU1-19	chr1:120850818-120850985	0	0	0	0
HIST2H2BA	chr1:121108440-121117251	0	0	0	0
FAM72B	chr1:121167645-121184318	5.34393	5.12192	6.23101	4.28884
SRGAP2-AS1	chr1:121185061-121397905	0.0130939	0	0	0
LOC645166	chr1:143399970-143424684	0	0	0	0
RNVU1-17	chr1:143699455-143699619	0	0	0	0
RNU1-3	chr1:143729406-143729570	0	0	0	0
FAM72C	chr1:143955363-143972006	1.25239	1.07763	1.52217	1.50064
LOC645166	chr1:144225569-144250297	0	0	0	0
DRD5P2	chr1:144274552-144276762	0	0	0	0
PPIAL4E	chr1:144372874-144373659	0	0	0	0
NBPF15	chr1:144421385-144459464	7.76604	8.74037	7.25416	6.70247
SRGAP2B	chr1:144641368-145093362	0.971457	0.914878	1.25371	0.877809
LOC103091866	chr1:145168404-145216071	1.65942	1.3762	1.34518	1.42138
PPIAL4F	chr1:145241414-145242199	0	0	0	0
NBPF20	chr1:145289899-145405778	0.235515	0.265788	0.243262	0.214162
NBPF25P	chr1:145572344-145607858	0.237685	0.274311	0.253661	0.286462
PDZK1	chr1:145670852-145707400	0.37335	0.455337	0.728431	0.661467
RNF115	chr1:145746081-145844401	15.4864	16.42	16.1694	14.3503
PIAS3	chr1:145845632-145859081	15.5189	14.9999	16.5676	15.5161
MIR6736	chr1:145845632-145859081	0	0	0	0
ANKRD35	chr1:145866559-145885866	0	0	0	0
ITGA10	chr1:145891207-145910189	0.0298926	0.0257326	0.0565158	0.0280567
PEX11B	chr1:145911347-145918924	11.7126	11.8032	10.9906	11.6694
RBM8A	chr1:145919012-145927536	26.9178	29.0669	36.8483	31.7661
LIX1L	chr1:145933423-145958019	21.2421	23.8893	25.7439	21.6597
ANKRD34A	chr1:145959440-145964582	1.93077	1.64426	1.3006	1.50921
TXNIP	chr1:145992441-145996631	32.0447	31.76	32.573	27.7
[truncated: 26,524 more rows]
