# Supplementary material for: Alternative splicing of PBRM1 mediates resistance to PD-1 blockade therapy in renal cancer
Source: EMBO J. 2024 Oct 7;43(22):7. doi: 10.1038/s44318-024-00262-7 (PMC11574163; doi:10.1038/s44318-024-00262-7)
Supplement: Supplementary file 14 — Dataset EV10 [file 44318_2024_262_MOESM14_ESM.xlsx]

## Sheet: Dataset EV10
Dataset EV10 : Related to Fig. 6B-G and EV5A-D
Cancer type : KIRC
			PSI	Log2(FPKM+1)
TCGA dataset	PBRM1 expression status	VHL expression status	PBRM1 E27	RBFOX2	CD274	PBRM1	GZMB	PRF1
TCGA_CJ_5681	WT	WT	1	2.75138	1.11189	2.36561	0.59009	1.37547
TCGA_B8_5546	WT	WT	0.9745	2.9665	1.18312	2.86329	0.862832	2.0087
TCGA_B0_5707	WT	WT	0.9326	2.84689	0.998723	2.30621	1.22804	1.48067
TCGA_CW_6087	WT	WT	0.9314	3.3537	2.89667	3.20355	4.0995	5.0437
TCGA_AK_3443	WT	WT	0.9031	2.54697	2.32856	2.73804	0.141635	0.364233
TCGA_6D_AA2E	WT	WT	0.8885	2.91168	3.75283	2.32881	0.70073	1.95595
TCGA_B8_A54E	WT	WT	0.8783	2.43781	1.62522	2.39922	1.18253	1.22432
TCGA_BP_4983	WT	WT	0.8485	3.4896	6.26116	2.47979	3.2226	4.69609
TCGA_CZ_5985	WT	Mut	0.8344	3.75618	1.52667	2.49565	2.49897	3.37433
TCGA_A3_3313	WT	WT	0.8334	3.11816	3.2139	3.34858	0.748495	1.49827
TCGA_AK_3465	WT	WT	0.8309	3.23863	1.33245	2.43818	0.486323	1.06068
TCGA_B8_5551	WT	Mut	0.816	2.91202	2.15073	2.62809	3.35376	4.35693
TCGA_B8_5164	WT	Mut	0.8113	3.22926	2.48022	2.74447	2.55718	5.14363
TCGA_BP_4977	WT	Mut	0.8073	3.54108	1.26552	2.15201	1.09226	2.23025
TCGA_CZ_4866	WT	WT	0.795	3.01724	1.56714	2.26291	0.904754	1.85359
TCGA_DV_5573	WT	WT	0.7703	3.30894	1.5418	2.31887	2.70315	5.16391
TCGA_BP_4967	WT	Mut	0.7702	3.33295	0.698903	2.60309	1.52029	2.75753
TCGA_CW_5591	WT	Mut	0.7627	3.86978	0.848021	3.10956	1.1917	2.18058
TCGA_B0_5083	WT	WT	0.7595	2.75264	1.35911	2.30301	1.15958	2.52088
TCGA_B2_5635	WT	Mut	0.7539	4.35958	2.01474	4.0387	1.15384	2.86063
TCGA_A3_3358	WT	WT	0.7495	3.22961	1.50416	2.14388	2.47729	3.37376
TCGA_CZ_5463	WT	WT	0.732	3.75322	1.76183	2.29178	1.2472	2.7246
TCGA_B8_4146	WT	WT	0.7258	3.17286	3.00063	3.12785	2.66745	2.39545
TCGA_B8_A54F	WT	WT	0.7189	4.01425	1.51246	2.26736	1.69213	2.49156
TCGA_B0_4827	WT	Mut	0.7163	3.19242	0.9533	2.24168	2.43827	3.52158
TCGA_CJ_6028	WT	WT	0.6924	3.32186	2.52534	2.71763	3.37774	4.40363
TCGA_B0_5691	WT	Mut	0.6848	4.01415	1.43474	3.16298	2.33889	2.85979
TCGA_B8_A54H	WT	Mut	0.6776	3.47002	1.03981	2.41139	1.81548	3.97938
TCGA_BP_4177	WT	WT	0.6765	3.48362	0.76372	2.30284	1.03012	1.74695
TCGA_CW_6097	WT	WT	0.6742	3.19677	1.49536	2.9671	2.69033	3.50724
TCGA_CZ_4864	WT	WT	0.673	3.78223	2.34473	2.2996	1.97117	4.06959
TCGA_B8_A54D	WT	WT	0.6726	3.02098	1.42953	2.16273	2.46712	4.53033
TCGA_CJ_5686	WT	Mut	0.6719	3.45393	1.34332	2.29931	2.64602	3.54641
TCGA_BP_4989	WT	Mut	0.6698	3.2442	1.88294	2.26436	4.1748	5.18049
TCGA_BP_5182	WT	WT	0.6611	3.64044	1.55431	2.55782	2.00707	3.45294
TCGA_T7_A92I	WT	WT	0.6585	3.62982	3.98784	2.9729	0.398775	1.75663
TCGA_B0_5709	WT	Mut	0.6558	3.73243	1.65028	2.85564	3.21719	4.06709
TCGA_BP_4976	WT	WT	0.6531	3.65504	0.723198	2.83791	1.18008	2.66595
TCGA_MM_A563	WT	WT	0.6522	3.33216	1.76381	2.24939	2.94229	3.65702
TCGA_B8_A54K	WT	WT	0.6512	3.67054	0.949155	2.30391	1.88586	2.69086
TCGA_A3_A8OX	WT	Mut	0.6501	3.38197	1.91254	2.79653	1.91699	3.26994
TCGA_B8_5545	WT	WT	0.6499	4.02376	1.32968	3.13472	1.79606	3.30563
TCGA_BP_4782	WT	WT	0.6497	3.51773	1.08128	2.32307	2.922	4.23116
TCGA_A3_3370	WT	WT	0.6454	3.88493	2.11995	2.66971	1.6281	4.03541
TCGA_B0_5697	WT	WT	0.6444	3.11658	1.35797	2.47847	2.55716	4.44115
TCGA_BP_4760	WT	WT	0.6443	3.93027	1.53433	2.71139	0.826964	1.46593
TCGA_CW_5587	WT	Mut	0.6384	3.28279	1.83213	2.53611	3.06319	4.74025
TCGA_B4_5838	WT	WT	0.6316	3.76104	2.19905	2.45681	1.31727	2.4114
TCGA_CJ_6031	WT	Mut	0.6288	3.4273	0.862615	2.33545	2.81251	4.15557
TCGA_CZ_4863	WT	WT	0.6275	3.4899	1.9642	2.52835	2.68513	4.30664
TCGA_B2_4102	WT	WT	0.62	3.88205	1.74694	2.51711	1.99972	3.61879
TCGA_CW_5585	WT	WT	0.6132	3.64728	1.09076	2.20191	2.17752	3.39616
TCGA_CJ_6032	WT	Mut	0.6126	3.50891	1.25326	2.20781	1.64801	3.01846
TCGA_B0_5706	WT	Mut	0.6055	3.05156	2.06301	2.46257	4.24629	4.40725
TCGA_B2_5641	WT	WT	0.5981	3.57098	1.25196	2.42737	2.07197	4.57087
TCGA_DV_5576	WT	WT	0.5978	3.71576	0.723509	2.59625	1.19314	2.0849
TCGA_BP_4972	WT	WT	0.5903	3.95629	1.89536	2.74229	2.34924	3.04951
TCGA_BP_5199	WT	Mut	0.5837	3.51155	1.13594	2.32468	3.69969	5.13589
TCGA_B8_5162	WT	WT	0.577	3.58838	1.96056	2.62023	2.81032	4.08436
TCGA_DV_5567	WT	Mut	0.5744	3.85402	0.663694	2.78722	1.0816	2.0527
TCGA_A3_3317	WT	WT	0.5652	3.96689	1.4145	2.88652	1.65474	3.2247
TCGA_B2_5633	WT	WT	0.562	4.30852	1.84137	3.98012	1.45194	2.76894
TCGA_B2_A4SR	WT	WT	0.562	3.98872	2.00011	2.80204	2.4025	3.64769
TCGA_B8_5159	WT	Mut	0.5602	3.70656	1.51352	2.1457	1.35469	3.49176
TCGA_B8_5550	WT	WT	0.5511	3.70621	1.38854	2.4491	1.956	2.74222
TCGA_BP_5173	WT	Mut	0.5501	3.64534	1.53284	2.23638	1.8693	3.92511
TCGA_BP_4998	WT	Mut	0.5488	3.94745	1.80749	2.67704	2.09994	3.71484
TCGA_BP_4970	WT	Mut	0.5459	3.84885	2.30823	2.74691	2.28884	4.08198
TCGA_EU_5905	WT	Mut	0.5401	3.4804	0.662419	2.29098	1.18128	2.74848
TCGA_CW_5581	WT	WT	0.5334	3.52586	1.46128	2.234	1.64691	3.10474
TCGA_B0_4823	WT	Mut	0.5156	3.56659	1.10001	2.32455	1.71415	3.5067
TCGA_B2_5636	WT	WT	0.5138	4.056	0.787721	3.15156	1.58465	2.60096
TCGA_CJ_4899	WT	WT	0.5131	4.02451	1.69311	2.97797	1.62768	2.9679
TCGA_B8_5552	WT	WT	0.5105	4.18231	1.79507	3.09023	1.67554	3.15261
TCGA_CJ_4907	WT	WT	0.5105	4.12025	1.07376	2.70725	2.29014	3.25609
TCGA_A3_3308	WT	Mut	0.5082	4.00863	1.93689	2.69857	1.76923	2.76525
TCGA_CJ_4901	WT	WT	0.5051	2.70294	2.06602	2.13814	2.94063	4.46975
TCGA_DV_5575	WT	WT	0.5037	3.53632	1.87817	2.33954	1.87981	3.42851
TCGA_BP_5004	WT	Mut	0.4994	3.79673	0.8942	2.42383	1.26512	2.54177
TCGA_CJ_5689	WT	WT	0.4954	3.34063	1.24504	2.1739	3.67811	4.92876
TCGA_B0_5119	WT	WT	0.4882	3.47381	1.64341	2.13854	2.46465	4.24034
TCGA_B8_5165	WT	Mut	0.4879	4.02113	1.4728	3.01634	1.65864	2.9707
TCGA_B8_5549	WT	Mut	0.4873	3.33588	1.36062	2.45771	1.32278	3.57402
TCGA_BP_4986	WT	WT	0.4868	3.62528	1.16958	2.59522	1.50921	2.74336
TCGA_B8_5553	WT	WT	0.4815	3.36468	1.31017	2.48811	2.206	4.06226
TCGA_BP_4795	WT	WT	0.4798	4.1578	0.799668	2.89179	2.79938	2.68795
TCGA_BP_5008	WT	WT	0.478	4.02986	1.91867	2.8313	1.81547	3.34955
TCGA_CZ_5461	WT	WT	0.4775	3.42006	1.09452	2.54889	1.20137	2.54168
TCGA_CJ_4882	WT	WT	0.4766	3.49864	1.02759	2.33855	3.14314	3.91295
TCGA_DV_5574	WT	WT	0.4736	3.63056	1.43221	2.69028	2.88637	3.42913
TCGA_EU_5906	WT	Mut	0.471	3.89816	1.41697	2.98746	1.917	3.15809
TCGA_CW_5588	WT	Mut	0.4693	3.72393	0.667038	2.45042	0.90644	2.21777
TCGA_CW_5583	WT	Mut	0.4642	4.21224	1.18157	2.76388	2.1606	3.87748
TCGA_AS_3778	WT	Mut	0.4604	3.62003	1.30829	2.19732	2.08454	3.44082
TCGA_A3_A6NL	WT	WT	0.4569	3.90396	0.90745	2.51085	2.96687	4.14266
TCGA_CJ_4918	WT	WT	0.454	3.97556	0.852179	2.67268	2.0864	3.49853
TCGA_B8_4622	WT	WT	0.4503	3.78472	1.00141	2.16038	2.62513	4.44818
TCGA_BP_5007	WT	WT	0.4446	3.75405	1.35304	2.14028	2.12098	3.78702
TCGA_BP_4971	WT	Mut	0.4405	3.83473	1.99433	2.47019	1.8988	2.52409
TCGA_B8_5163	WT	Mut	0.4262	3.47617	1.72837	2.89109	2.19032	3.79582
TCGA_BP_4965	WT	Mut	0.4247	4.08555	1.5818	2.68912	1.31776	2.56916
TCGA_CZ_5467	WT	WT	0.4225	3.74351	0.878953	2.25451	1.56686	2.59171
TCGA_CZ_4865	WT	WT	0.4183	3.41272	1.33789	2.22965	3.35208	4.22859
TCGA_B0_5106	WT	Mut	0.4128	3.43781	1.01039	2.39474	2.42221	3.97153
TCGA_B0_5095	WT	Mut	0.4101	4.26441	0.691983	2.85446	2.34882	3.5573
TCGA_A3_A8CQ	WT	WT	0.4097	3.86917	1.11809	2.49599	1.61338	2.83566
TCGA_EU_5904	WT	Mut	0.3987	3.50173	1.6369	2.57689	1.61131	2.72138
TCGA_CZ_5457	WT	WT	0.3938	3.21488	1.72765	2.41678	1.94557	3.13451
TCGA_B4_5843	WT	WT	0.3909	3.8711	1.40889	2.41931	1.55254	2.45974
TCGA_B0_5077	WT	Mut	0.3866	3.68581	0.944263	2.15997	1.88391	3.19354
TCGA_BP_4961	WT	WT	0.3736	4.23842	1.07578	2.95326	2.2549	3.36847
TCGA_BP_4991	WT	Mut	0.3691	4.35667	0.996175	2.95351	2.53215	3.69624
TCGA_DV_5569	WT	WT	0.3624	3.26525	1.79616	2.35123	2.36611	3.25108
TCGA_BP_5192	WT	Mut	0.3608	3.79261	1.10864	2.17803	1.3822	2.63683
TCGA_CZ_5988	WT	WT	0.331	3.8475	1.14925	2.70633	1.58292	2.57078
TCGA_B4_5834	WT	WT	0.3294	4.02305	1.3281	2.57941	2.19608	3.61056
TCGA_B8_A7U6	WT	WT	0.3265	3.25707	0.870937	2.19497	2.37503	3.23388
TCGA_A3_3376	WT	Mut	0.3208	4.50155	1.03853	3.14828	2.22103	3.37103
TCGA_B0_4945	WT	Mut	0.3156	3.82588	1.61871	2.4573	1.75936	2.25737
TCGA_BP_5177	WT	Mut	0.3063	3.77035	0.727427	2.36464	2.40809	3.37349
TCGA_B8_A8YJ	WT	WT	0.3035	3.92438	1.0614	2.80954	2.43214	3.35413
TCGA_BP_4974	WT	WT	0.2903	4.28295	1.11837	2.94559	1.8434	3.01268
TCGA_B0_5108	WT	Mut	0.2741	3.76937	2.24215	2.58822	3.2475	4.21549
TCGA_B0_5100	WT	WT	0.2361	3.58152	0.40481	2.23411	2.59916	2.2491
TCGA_CJ_4902	WT	Mut	0.2337	3.77498	1.0432	2.5289	3.2059	4.04034
TCGA_BP_4770	WT	WT	0.2006	4.33291	0.791616	2.71357	1.59002	2.26828
TCGA_DV_5565	WT	WT	0.177	3.15533	0.873546	2.15659	1.94328	2.78574
TCGA_A3_3380	WT	Mut	0.1759	3.66585	1.03165	2.193	2.76799	3.791
TCGA_BP_5169	Mut	Mut	0.8724	2.38562	0.557955	1.26692	3.2071	3.61667
TCGA_B0_5107	Mut	Mut	0.8697	3.06204	0.805686	1.18468	1.1402	3.19647
TCGA_CZ_5460	Mut	Mut	0.8622	2.70376	2.5839	1.7003	1.39122	3.37105
TCGA_A3_3346	Mut	WT	0.8611	3.19391	1.07488	1.08436	3.43375	3.26345
TCGA_A3_A8OV	Mut	Mut	0.8574	2.98852	1.22808	1.64622	2.76196	3.47532
TCGA_B8_A54G	Mut	WT	0.8513	2.76435	1.30724	2.10089	1.46582	4.83207
TCGA_A3_3326	Mut	Mut	0.8256	3.66735	2.13349	2.1632	2.48203	3.65174
TCGA_B2_5639	Mut	Mut	0.8179	2.90997	1.32073	1.66205	1.1851	2.80711
TCGA_CZ_5470	Mut	Mut	0.8012	2.71451	1.92299	1.71632	2.48935	3.54419
TCGA_BP_5180	Mut	Mut	0.779	3.10493	0.800597	0.923235	1.6737	2.88618
TCGA_B0_5699	Mut	WT	0.7519	3.39928	1.18014	2.25478	2.92301	4.17782
TCGA_BP_5183	Mut	Mut	0.7452	3.46097	1.06689	1.5834	2.31555	4.21093
TCGA_CZ_5454	Mut	WT	0.7444	3.38779	1.52033	1.98186	1.9958	3.26172
TCGA_CJ_6033	Mut	WT	0.7312	3.37539	0.660748	1.7982	2.10794	3.1076
TCGA_B8_4148	Mut	Mut	0.72	3.68797	2.14422	2.53549	3.31896	4.91734
TCGA_A3_3367	Mut	Mut	0.7174	3.62152	1.82843	2.25557	1.69621	2.97295
TCGA_BP_4963	Mut	WT	0.7149	3.6845	0.866628	2.27529	1.56477	3.21293
TCGA_A3_3378	Mut	Mut	0.6984	3.62964	2.31255	2.26783	1.84378	3.01173
TCGA_BP_5176	Mut	Mut	0.697	2.98202	0.940312	1.55643	2.51903	3.89011
TCGA_CJ_6030	Mut	Mut	0.6899	3.09272	1.15137	2.14298	2.57861	3.95613
TCGA_CW_6090	Mut	Mut	0.683	3.47121	1.35903	1.98328	2.02985	3.03593
TCGA_BP_5181	Mut	Mut	0.6823	3.70283	1.28609	2.0005	2.07024	3.58114
TCGA_B0_5104	Mut	WT	0.6704	3.20791	1.22161	2.2445	1.47272	2.35463
TCGA_A3_3311	Mut	Mut	0.6588	3.64651	1.34691	2.61047	0.880753	2.59327
TCGA_CJ_4900	Mut	Mut	0.6582	2.78446	1.12424	1.74294	3.7355	4.20039
TCGA_CZ_4853	Mut	Mut	0.6533	3.45178	1.80993	1.87502	1.65634	2.87868
TCGA_B8_4143	Mut	WT	0.6504	3.11255	1.64113	2.36351	4.61285	4.79231
TCGA_B8_5158	Mut	WT	0.6501	3.64351	1.05698	1.8078	1.868	3.0511
TCGA_BP_4995	Mut	Mut	0.6495	3.73437	1.65683	2.9019	1.82993	3.38319
TCGA_CJ_5675	Mut	WT	0.6442	3.01405	1.72429	1.77204	3.00968	5.57138
TCGA_CZ_5466	Mut	WT	0.6439	2.94488	1.19358	1.89013	2.80895	4.16946
TCGA_CZ_5987	Mut	Mut	0.641	3.18613	0.883297	1.62081	2.32071	2.92938
TCGA_B0_5399	Mut	WT	0.6367	3.31211	1.48509	1.89731	2.24297	3.54238
TCGA_DV_5566	Mut	WT	0.6328	3.06239	1.07056	1.55933	1.39302	2.16806
TCGA_BP_4981	Mut	WT	0.6262	2.39517	0.597477	1.2199	2.96239	3.53333
TCGA_B0_5698	Mut	WT	0.6233	2.93623	1.36945	1.88643	2.30368	2.57934
TCGA_CZ_5456	Mut	WT	0.62	3.28941	0.757933	1.83949	0.979717	2.93122
TCGA_G6_A8L6	Mut	Mut	0.6187	2.67568	1.03889	1.52523	2.95817	3.25359
TCGA_B4_5377	Mut	WT	0.6144	3.39406	1.70901	2.15384	1.65131	3.05642
TCGA_BP_4964	Mut	Mut	0.6109	3.74486	1.5688	2.1466	2.10004	3.45505
TCGA_B0_5081	Mut	Mut	0.6079	3.50762	1.5992	2.14865	3.17075	4.03112
TCGA_CJ_6027	Mut	Mut	0.604	2.902	2.01328	1.75465	4.23323	4.91002
TCGA_CJ_5683	Mut	WT	0.5903	3.0714	0.724289	2.04202	2.39187	2.94164
TCGA_A3_3320	Mut	WT	0.5797	3.98429	1.60857	2.57746	1.30315	2.70184
TCGA_BP_4973	Mut	Mut	0.578	3.52779	1.70799	2.36986	1.40376	2.91208
TCGA_CJ_5679	Mut	WT	0.5764	2.76935	0.28583	1.03187	1.52846	2.28303
TCGA_CJ_4903	Mut	Mut	0.5751	3.39111	1.53576	1.88683	2.07527	3.48372
TCGA_BP_4987	Mut	WT	0.5729	3.84943	1.38228	2.50237	2.38305	3.87253
TCGA_CZ_5455	Mut	WT	0.5708	3.61312	2.6503	2.57841	3.04702	4.50303
TCGA_A3_3382	Mut	Mut	0.5662	3.63282	1.08871	2.04247	1.49775	3.19765
TCGA_A3_A6NJ	Mut	WT	0.5619	3.2046	2.34387	2.08687	3.26978	4.95436
TCGA_CJ_4912	Mut	Mut	0.556	2.9626	0.481394	1.55709	1.66599	2.29583
TCGA_A3_3387	Mut	WT	0.5516	3.69407	1.02195	2.19717	1.83918	2.81723
TCGA_CJ_4916	Mut	Mut	0.5477	2.9363	1.74331	1.88495	3.41919	5.47442
TCGA_A3_3372	Mut	Mut	0.5333	4.10043	1.51855	2.46923	2.18909	3.36123
TCGA_CJ_5684	Mut	Mut	0.5321	3.25321	1.05566	2.12886	2.93498	4.15598
TCGA_CW_5589	Mut	WT	0.5298	3.72126	1.11921	2.24874	2.75287	3.64734
TCGA_A3_A8OU	Mut	WT	0.5216	3.33922	1.5108	1.58167	2.56143	3.36794
TCGA_A3_3323	Mut	Mut	0.5209	4.13271	1.01654	2.69122	2.32554	3.31781
TCGA_CJ_5671	Mut	WT	0.5195	3.50391	1.14184	2.38385	2.8206	3.7606
TCGA_A3_3331	Mut	Mut	0.5148	3.72738	1.50659	2.46095	1.51609	3.08857
TCGA_BP_5189	Mut	WT	0.5061	3.7696	1.02018	2.23795	1.80165	2.75793
TCGA_B8_4151	Mut	WT	0.5018	2.64152	1.28119	1.24685	1.38258	2.41815
TCGA_B0_5096	Mut	Mut	0.498	3.74159	0.475676	2.21416	1.39853	1.90051
TCGA_B0_5712	Mut	WT	0.4935	3.21955	1.48787	1.35004	0.729627	1.98684
TCGA_BP_5201	Mut	Mut	0.4929	2.96048	1.36149	1.61912	3.10466	4.40199
TCGA_CZ_5453	Mut	Mut	0.4773	3.3222	1.52994	1.69355	1.83435	2.63502
TCGA_CZ_5986	Mut	Mut	0.4773	4.23048	2.39482	2.24587	2.02927	2.46103
TCGA_B0_5115	Mut	Mut	0.4661	3.7728	1.90611	2.42098	2.34324	3.43119
TCGA_A3_3322	Mut	WT	0.4494	3.77996	1.30356	2.01612	1.12044	2.05367
TCGA_B0_5120	Mut	Mut	0.448	4.06147	1.2686	2.28986	1.47711	2.53797
TCGA_GK_A6C7	Mut	WT	0.4472	3.9532	0.87624	2.53846	3.00633	4.23353
TCGA_CJ_4920	Mut	Mut	0.4467	3.81515	0.987529	2.11022	1.91528	2.91663
TCGA_B0_5116	Mut	WT	0.443	3.7011	0.37285	1.94904	1.17586	2.22985
TCGA_BP_4982	Mut	Mut	0.4394	4.34107	1.17815	2.7218	1.99404	3.44358
TCGA_BP_5200	Mut	WT	0.4372	3.83575	1.96677	2.77591	1.83227	3.76069
TCGA_B0_5711	Mut	Mut	0.4305	4.04991	1.64323	2.47688	2.34911	3.59555
TCGA_CZ_5465	Mut	Mut	0.4297	3.56524	2.466	1.62748	1.06592	1.81344
TCGA_BP_4801	Mut	WT	0.4261	3.71994	1.72429	2.42211	1.86391	3.56293
TCGA_A3_A6NN	Mut	WT	0.4179	3.79643	1.29473	2.17875	3.23035	4.51236
TCGA_BP_4975	Mut	WT	0.4071	4.04377	0.98413	2.12429	1.56677	2.77951
TCGA_CW_5580	Mut	Mut	0.407	3.78897	1.18236	2.37865	1.78271	2.85832
TCGA_BP_5187	Mut	WT	0.4048	3.72581	1.12524	2.10271	1.75098	2.92351
TCGA_B0_5097	Mut	Mut	0.4038	4.10481	1.23335	2.51922	2.01241	2.49875
TCGA_BP_4960	Mut	Mut	0.4002	2.61623	0.459518	1.62851	2.4748	3.04535
TCGA_BP_5006	Mut	Mut	0.3852	3.52796	1.01877	1.91019	2.2664	3.67385
TCGA_B0_5705	Mut	Mut	0.3838	3.45011	1.80792	1.8483	1.697	3.264
TCGA_BP_5198	Mut	Mut	0.3823	3.62254	0.631832	1.98451	2.56748	3.3199
TCGA_BP_5190	Mut	WT	0.3684	2.9438	0.85343	1.06756	1.91282	2.83336
TCGA_A3_3373	Mut	Mut	0.3647	3.71804	1.31163	2.11191	2.03121	3.03541
TCGA_CJ_4904	Mut	Mut	0.3622	3.66101	1.68476	2.52676	2.44112	3.36681
TCGA_B8_A54J	Mut		0.3582	3.36741	1.80716	2.20369	2.90716	4.15532
TCGA_CW_6093	Mut	Mut	0.3574	3.98459	1.00484	2.83258	2.37009	3.68776
TCGA_B0_5812	Mut	Mut	0.355	3.95195	1.27465	2.80016	2.53692	3.76455
TCGA_A3_3316	Mut	Mut	0.3492	3.79298	0.658636	2.41143	1.38193	2.22178
TCGA_BP_5184	Mut	Mut	0.3468	3.5159	1.4976	2.08631	2.24444	3.7063
TCGA_B2_4101	Mut	Mut	0.3404	3.86921	1.88775	2.43397	3.18412	4.59227
TCGA_CZ_5982	Mut	Mut	0.3386	3.42584	1.2863	2.28027	1.56322	2.61337
TCGA_B0_5713	Mut	Mut	0.3378	3.54035	1.64592	2.18582	2.13015	3.76578
TCGA_BP_5195	Mut	Mut	0.3286	3.93152	0.799906	2.2559	1.8198	3.09212
TCGA_B0_5113	Mut	Mut	0.3259	4.31346	1.99238	2.39046	1.07153	2.87909
TCGA_BP_4993	Mut	Mut	0.3216	3.31191	1.07298	2.43218	3.45657	4.59149
TCGA_BP_5009	Mut	Mut	0.3105	3.51167	0.746114	1.83233	1.18538	3.11088
TCGA_BP_4999	Mut	Mut	0.3088	4.51361	1.50605	2.72642	1.60295	2.9182
TCGA_B0_5094	Mut	Mut	0.3054	3.44437	0.67884	1.43107	1.19361	2.82318
TCGA_B4_5836	Mut	Mut	0.3028	3.58961	1.53177	2.34917	3.37068	4.76971
TCGA_B0_5121	Mut	WT	0.3021	3.14069	1.05436	1.93402	3.37082	4.19332
TCGA_B4_5844	Mut	WT	0.3005	3.98798	0.994631	2.58301	2.82851	3.58998
TCGA_A3_A8OW	Mut	WT	0.2997	3.61625	1.61123	2.3977	1.88512	3.57374
TCGA_CJ_4905	Mut	WT	0.2936	4.2989	1.21938	2.94819	3.021	4.19927
TCGA_B0_5110	Mut	WT	0.2919	4.17385	1.59273	2.77588	1.49815	2.81989
TCGA_CJ_4908	Mut	Mut	0.288	4.16162	1.39309	2.78445	1.99327	3.44351
TCGA_BP_5186	Mut	Mut	0.2874	3.89714	1.49852	2.43346	2.00749	3.24199
TCGA_BP_5168	Mut	WT	0.287	3.64213	0.859733	1.97319	1.71117	2.69711
TCGA_BP_5170	Mut	Mut	0.2811	3.10442	0.874014	1.65877	1.53042	2.5717
TCGA_B0_5693	Mut	Mut	0.2806	3.2294	1.4371	2.43111	1.94011	2.70702
TCGA_CJ_5682	Mut	WT	0.2793	3.74836	0.820124	2.41059	2.9713	3.92835
TCGA_BP_5194	Mut	WT	0.2733	4.23676	1.42429	2.46205	2.42567	3.71079
TCGA_BP_4985	Mut	WT	0.2501	2.98529	0.851979	1.59246	1.60193	2.47769
TCGA_B0_5694	Mut	WT	0.2225	3.52439	0.442133	1.91603	3.07779	4.05907
TCGA_B0_5696	Mut	Mut	0.2128	3.13498	2.34856	1.45344	1.67579	2.7024
TCGA_B0_5710	Mut	Mut	0.1847	4.07683	1.43616	2.82812	2.1122	3.27594
TCGA_B0_5695	Mut	Mut	0.1759	3.5132	1.30974	2.09422	2.16413	3.51977
TCGA_A3_3365	Mut	WT	0.1677	3.98837	1.29194	2.49418	3.1845	3.66803
TCGA_B0_5690	Mut	WT	0.1193	4.00329	0.682339	2.8904	3.14414	3.89397
TCGA_CZ_5451	Mut	WT	0	3.29603	1.3474	1.88757	2.76249	4.33871
TCGA_AK_3440	Low FPKM	WT	1	2.58713	2.43359	2.07926	0.956886	0.801066
TCGA_BP_4992	Low FPKM	WT	1	1.73361	1.21299	1.76077	3.44131	3.43537
TCGA_A3_3374	Low FPKM	WT	1	2.13729	3.1303	1.63606	1.3848	1.61467
TCGA_B4_5835	Low FPKM	WT	1	2.10402	0.904235	1.50263	1.13602	1.9671
TCGA_B8_A54I	Low FPKM	WT	1	2.37881	1.67576	1.32685	4.30496	2.80538
TCGA_B8_4621	Low FPKM	WT	0.9747	3.17977	0.83151	2.10735	0.825403	1.80803
TCGA_CZ_5452	Low FPKM	WT	0.9478	2.61624	1.2962	1.90195	1.93426	4.6814
TCGA_A3_3319	Low FPKM	WT	0.937	3.26347	0.625375	1.73185	0.933242	2.04781
TCGA_DV_A4VZ	Low FPKM	WT	0.9084	3.14664	1.73567	1.99242	0.472261	0.761173
TCGA_AK_3453	Low FPKM	WT	0.9079	2.44584	1.69843	1.65491	3.22531	3.5972
TCGA_AK_3427	Low FPKM	WT	0.8917	1.87704	0.839857	1.13726	0.450976	0.658967
TCGA_A3_3363	Low FPKM	WT	0.8865	3.37569	1.31445	2.11816	0.464825	1.76012
TCGA_B0_5102	Low FPKM	Mut	0.8762	3.35404	1.8978	1.63402	1.7666	2.61106
TCGA_AS_3777	Low FPKM	WT	0.8694	2.11768	0.687998	1.69927	0.674648	1.14763
TCGA_CJ_5672	Low FPKM	Mut	0.8692	2.93755	1.50659	1.95976	2.0227	4.76747
TCGA_A3_3357	Low FPKM	WT	0.8691	3.05308	1.22337	2.05326	0.944453	2.85393
TCGA_CJ_4869	Low FPKM	WT	0.8661	2.63862	1.39314	1.78674	3.19643	5.04663
TCGA_BP_5001	Low FPKM	WT	0.8531	2.64467	0.845753	1.51937	3.25575	3.64467
TCGA_B0_5075	Low FPKM	Mut	0.8498	3.10747	1.33403	1.98807	0.948247	2.9942
TCGA_CZ_5984	Low FPKM	Mut	0.8319	3.61288	0.936173	2.00406	1.71284	2.63933
TCGA_B0_5117	Low FPKM	WT	0.8024	2.64943	1.44071	1.72712	0.461252	0.908096
TCGA_CZ_5462	Low FPKM	WT	0.7984	3.32536	1.70947	1.90227	1.84073	2.66201
TCGA_CZ_5459	Low FPKM	Mut	0.7894	2.90499	1.07283	1.74238	1.19767	2.68491
TCGA_B0_5098	Low FPKM	WT	0.7808	3.18716	0.323607	1.92862	1.28932	0.869052
TCGA_B0_5701	Low FPKM	WT	0.7363	2.61885	0.905261	1.98679	2.51656	3.04018
TCGA_BP_5174	Low FPKM	WT	0.7301	2.89708	0.70412	1.31787	1.18972	2.21273
TCGA_CJ_5680	Low FPKM	Mut	0.7235	3.53984	0.875897	2.13782	1.43467	2.47816
TCGA_3Z_A93Z	Low FPKM	Mut	0.714	3.18968	1.6948	1.94023	2.54419	3.51705
TCGA_CZ_5468	Low FPKM	WT	0.6902	2.83142	1.8254	1.69347	2.14519	3.7983
TCGA_MM_A84U	Low FPKM	WT	0.6708	3.0246	0.629929	1.67246	2.22714	2.88566
TCGA_AK_3447	Low FPKM	WT	0.5886	0.994618	0.745194	0.620363	1.31725	1.45341
TCGA_BP_4962	Low FPKM	Mut	0.5858	3.17477	1.15845	1.91239	2.23666	4.02554
TCGA_CZ_5458	Low FPKM	Mut	0.5856	3.57201	1.18651	2.12235	1.74785	3.33027
TCGA_B0_5400	Low FPKM	WT	0.5692	3.0352	1.62535	1.55087	2.6177	3.03471
TCGA_B0_5692	Low FPKM	Mut	0.5675	2.99367	1.47218	1.65631	2.98126	5.37448
TCGA_AK_3455	Low FPKM	Mut	0.5545	2.671	1.31593	1.75642	3.25259	5.11277
TCGA_MM_A564	Low FPKM	Mut	0.5197	3.10866	0.609491	1.81396	3.36753	3.58647
TCGA_CZ_4859	Low FPKM	Mut	0.5157	3.40583	1.01459	1.94801	2.17336	3.28481
TCGA_B0_5402	Low FPKM	Mut	0.5082	3.34155	1.68923	2.08279	2.28774	3.53824
TCGA_B0_5088	Low FPKM	Mut	0.503	3.08264	1.13036	1.97388	2.55472	3.59408
TCGA_BP_5000	Low FPKM	WT	0.4942	3.07803	0.703629	1.5991	2.26762	3.35378
TCGA_B0_5084	Low FPKM	WT	0.4751	3.43097	0.474455	1.62628	1.2082	1.90055
TCGA_A3_3385	Low FPKM	Mut	0.4664	3.3027	1.378	1.75244	1.24126	1.84272
TCGA_MW_A4EC	Low FPKM	Mut	0.4629	3.33801	1.56589	1.87472	2.0504	2.64715
TCGA_BP_5178	Low FPKM	Mut	0.4452	2.71234	0.568093	1.23728	2.28202	3.2115
TCGA_CZ_4856	Low FPKM	Mut	0.441	3.67328	1.26714	2.01837	2.15429	4.25387
TCGA_B0_5099	Low FPKM	Mut	0.4369	3.93794	1.09	1.92428	1.33696	2.05638
TCGA_B0_5703	Low FPKM	Mut	0.3974	3.14769	0.641539	1.73612	3.70696	5.18024
TCGA_BP_5196	Low FPKM	Mut	0.3962	3.57616	0.941935	1.92895	2.34236	3.63498
TCGA_BP_4968	Low FPKM	Mut	0.378	3.07079	1.63481	1.92353	2.55075	3.84386
TCGA_A3_A6NI	Low FPKM	Mut	0.3768	3.36701	1.28568	1.81368	2.23605	3.26616
TCGA_B8_4153	Low FPKM	WT	0.3418	2.83062	0.77333	1.47424	2.60603	3.06887
TCGA_B0_4700	Low FPKM	Mut	0.2954	3.2432	1.81716	2.04286	4.33116	4.70895
TCGA_BP_5202	Low FPKM	WT	0.2894	3.64748	1.3316	2.11307	1.97298	3.21937
TCGA_DV_5568	Low FPKM	WT	0.2774	2.95083	1.70858	1.93528	2.03385	3.25944
TCGA_B0_5109	Low FPKM	WT	0.252	3.19224	1.49798	2.10154	5.69031	4.70328
TCGA_BP_5010	Low FPKM	Mut	0.176	3.40727	0.547345	1.98475	2.11149	2.56246
TCGA_CJ_5677	Low FPKM	Mut	0.1507	3.00757	0.555241	1.78327	1.24285	2.2596
