# Supplementary material for: Alternative splicing of PBRM1 mediates resistance to PD-1 blockade therapy in renal cancer
Source: EMBO J. 2024 Oct 7;43(22):7. doi: 10.1038/s44318-024-00262-7 (PMC11574163; doi:10.1038/s44318-024-00262-7)
Supplement: Supplementary file 15 — Dataset EV11 [file 44318_2024_262_MOESM15_ESM.xlsx]

## Sheet: Dataset EV11
Dataset EV11 : Related to Fig. 6H,I and EV5E-F
		Expression status
Dataset	Treatment	PBRM1	VHL	RBFOX2	PD-L1	OS	OS Months
RCC10-11	NIVOLUMAB	WT	Low mRNA level	High mRNA level	High mRNA level	0	68.9096
RCC10-28	NIVOLUMAB	WT	MUT	High mRNA level	High mRNA level	1	18.5753
RCC25-166	NIVOLUMAB	WT	MUT	High mRNA level	Low mRNA level	1	12.0903
RCC25-340	NIVOLUMAB	WT	MUT	High mRNA level	Low mRNA level	0	59.8275
RCC10-90	NIVOLUMAB	WT	MUT	High mRNA level	Low mRNA level	1	22.7178
RCC_99	NIVOLUMAB	WT	MUT	High mRNA level	Low mRNA level	1	1.34795
RCC25-535	NIVOLUMAB	WT	MUT	High mRNA level	Low mRNA level	0	5.51951
RCC25-480	NIVOLUMAB	WT	Low mRNA level	High mRNA level	Low mRNA level	1	28.2546
RCC25-94	NIVOLUMAB	WT	WT	High mRNA level	Low mRNA level	0	63.2115
RCC_73	NIVOLUMAB	WT	WT	High mRNA level	Low mRNA level	1	5.85205
RCC25-922	NIVOLUMAB	WT	MUT	High mRNA level	Low mRNA level	1	22.1109
RCC25-360	NIVOLUMAB	WT	MUT	High mRNA level	High mRNA level	0	47.2115
RCC25-347	NIVOLUMAB	WT	MUT	High mRNA level	Low mRNA level	1	42.3819
RCC_105	NIVOLUMAB	WT	WT	High mRNA level	Low mRNA level	1	3.87945
RCC25-992	NIVOLUMAB	WT	WT	High mRNA level	Low mRNA level	1	13.3388
RCC25-887	NIVOLUMAB	WT	WT	High mRNA level	Low mRNA level	1	27.6961
RCC_27	NIVOLUMAB	WT	MUT	High mRNA level	High mRNA level	0	31.8247
RCC25-1044	NIVOLUMAB	WT	WT	High mRNA level	Low mRNA level	0	51.1869
RCC25-84	NIVOLUMAB	WT	Low mRNA level	High mRNA level	High mRNA level	1	44.5832
RCC10-35	NIVOLUMAB	WT	WT	High mRNA level	Low mRNA level	1	2.9589
RCC10-93	NIVOLUMAB	WT	WT	High mRNA level	Low mRNA level	1	5.12877
RCC25-664	NIVOLUMAB	WT	WT	High mRNA level	Low mRNA level	1	41.5277
RCC10-44	NIVOLUMAB	WT	WT	High mRNA level	Low mRNA level	1	4.53699
RCC10-98	NIVOLUMAB	WT	Low mRNA level	High mRNA level	High mRNA level	1	39.1562
RCC10-150	NIVOLUMAB	WT	WT	High mRNA level	Low mRNA level	1	7.95616
RCC10-137	NIVOLUMAB	WT	MUT	High mRNA level	Low mRNA level	1	22.8493
RCC25-845	NIVOLUMAB	WT	MUT	High mRNA level	Low mRNA level	1	11.2361
RCC25-559	NIVOLUMAB	WT	WT	High mRNA level	Low mRNA level	1	10.6448
RCC25-146	NIVOLUMAB	WT	WT	High mRNA level	High mRNA level	1	13.4374
RCC_41	NIVOLUMAB	WT	WT	High mRNA level	Low mRNA level	0	6.41096
RCC25-134	NIVOLUMAB	WT	WT	High mRNA level	High mRNA level	1	21.9138
RCC25-57	NIVOLUMAB	WT	WT	High mRNA level	Low mRNA level	1	40.0164
RCC25-265	NIVOLUMAB	WT	WT	High mRNA level	Low mRNA level	1	16.9199
RCC25-378	NIVOLUMAB	WT	MUT	High mRNA level	Low mRNA level	1	16.7885
RCC25-919	NIVOLUMAB	WT	WT	High mRNA level	Low mRNA level	1	23.3593
RCC25-624	NIVOLUMAB	WT	WT	High mRNA level	High mRNA level	0	57.3963
RCC10-92	NIVOLUMAB	WT	MUT	High mRNA level	Low mRNA level	1	25.3151
RCC10-163	NIVOLUMAB	WT	WT	High mRNA level	High mRNA level	0	63.9781
RCC_115	NIVOLUMAB	WT	WT	High mRNA level	Low mRNA level	0	12.0329
RCC25-207	NIVOLUMAB	WT	MUT	High mRNA level	High mRNA level	1	19.7782
RCC25-781	NIVOLUMAB	WT	WT	High mRNA level	Low mRNA level	1	36.961
RCC25-941	NIVOLUMAB	WT	WT	High mRNA level	Low mRNA level	0	22.0123
RCC10-76	NIVOLUMAB	WT	WT	High mRNA level	Low mRNA level	1	28.2082
RCC25-753	NIVOLUMAB	WT	Low mRNA level	High mRNA level	Low mRNA level	1	47.7043
RCC25-1073	NIVOLUMAB	WT	WT	High mRNA level	Low mRNA level	1	38.5708
RCC25-669	NIVOLUMAB	WT	MUT	Low mRNA level	High mRNA level	1	6.6037
RCC10-147	NIVOLUMAB	WT	MUT	Low mRNA level	High mRNA level	1	1.9726
RCC25-79	NIVOLUMAB	WT	WT	Low mRNA level	Low mRNA level	1	13.3388
RCC25-321	NIVOLUMAB	WT	MUT	Low mRNA level	High mRNA level	1	15.1129
RCC25-684	NIVOLUMAB	WT	Low mRNA level	Low mRNA level	High mRNA level	1	13.963
RCC25-86	NIVOLUMAB	WT	WT	Low mRNA level	High mRNA level	1	11.729
RCC25-371	NIVOLUMAB	WT	WT	Low mRNA level	Low mRNA level	1	5.25667
RCC25-754	NIVOLUMAB	WT	WT	Low mRNA level	Low mRNA level	1	34.037
RCC25-1024	NIVOLUMAB	WT	MUT	Low mRNA level	Low mRNA level	1	5.65092
RCC10-49	NIVOLUMAB	WT	MUT	Low mRNA level	Low mRNA level	1	5.2274
RCC25-197	NIVOLUMAB	WT	WT	Low mRNA level	Low mRNA level	1	34.5298
RCC10-114	NIVOLUMAB	WT	WT	Low mRNA level	Low mRNA level	1	15.8795
RCC25-596	NIVOLUMAB	WT	WT	Low mRNA level	Low mRNA level	1	22.8665
RCC25-416	NIVOLUMAB	WT	MUT	Low mRNA level	High mRNA level	1	5.0924
RCC25-914	NIVOLUMAB	WT	WT	Low mRNA level	Low mRNA level	1	9.72485
RCC25-105	NIVOLUMAB	WT	WT	Low mRNA level	Low mRNA level	0	63.5072
RCC25-451	NIVOLUMAB	WT	WT	Low mRNA level	High mRNA level	1	22.4394
RCC25-117	NIVOLUMAB	WT	WT	Low mRNA level	Low mRNA level	1	10.8747
RCC25-671	NIVOLUMAB	WT	WT	Low mRNA level	High mRNA level	1	1.77413
RCC25-7	NIVOLUMAB	WT	WT	Low mRNA level	Low mRNA level	1	20.6982
RCC25-39	NIVOLUMAB	WT	Low mRNA level	Low mRNA level	Low mRNA level	1	10.4805
RCC10-178	NIVOLUMAB	WT	WT	Low mRNA level	Low mRNA level	1	8.21918
RCC25-677	NIVOLUMAB	WT	WT	Low mRNA level	High mRNA level	1	37.8152
RCC_90	NIVOLUMAB	WT	WT	Low mRNA level	High mRNA level	1	16.4055
RCC25-791	NIVOLUMAB	Low mRNA level	WT	High mRNA level	Low mRNA level	0	55.6879
RCC25-257	NIVOLUMAB	Low mRNA level	WT	High mRNA level	Low mRNA level	1	38.8008
RCC10-84	NIVOLUMAB	Low mRNA level	WT	High mRNA level	Low mRNA level	1	56.7123
RCC25-20	NIVOLUMAB	Low mRNA level	MUT	Low mRNA level	Low mRNA level	1	43.3347
RCC10-141	NIVOLUMAB	Low mRNA level	MUT	Low mRNA level	High mRNA level	0	68.5479
RCC25-346	NIVOLUMAB	Low mRNA level	MUT	Low mRNA level	Low mRNA level	1	14.423
RCC25-522	NIVOLUMAB	Low mRNA level	MUT	Low mRNA level	Low mRNA level	1	4.73101
RCC25-793	NIVOLUMAB	Low mRNA level	MUT	Low mRNA level	Low mRNA level	1	31.1786
RCC25-184	NIVOLUMAB	Low mRNA level	MUT	Low mRNA level	Low mRNA level	1	19.5811
RCC25-892	NIVOLUMAB	Low mRNA level	WT	Low mRNA level	Low mRNA level	0	55.1294
RCC25-30	NIVOLUMAB	MUT	WT	High mRNA level	High mRNA level	1	9.59343
RCC25-1000	NIVOLUMAB	MUT	MUT	High mRNA level	Low mRNA level	0	53.2238
RCC_106	NIVOLUMAB	MUT	MUT	High mRNA level	Low mRNA level	0	28.6027
RCC10-169	NIVOLUMAB	MUT	MUT	High mRNA level	Low mRNA level	0	61.8411
RCC25-982	NIVOLUMAB	MUT	WT	High mRNA level	Low mRNA level	0	17.8398
RCC10-125	NIVOLUMAB	MUT	WT	High mRNA level	Low mRNA level	0	69.9945
RCC25-1065	NIVOLUMAB	MUT	WT	High mRNA level	Low mRNA level	0	50.8583
RCC_96	NIVOLUMAB	MUT	MUT	High mRNA level	Low mRNA level	0	19.1342
RCC25-728	NIVOLUMAB	MUT	Low mRNA level	High mRNA level	High mRNA level	1	25.9877
RCC10-68	NIVOLUMAB	MUT	WT	High mRNA level	Low mRNA level	1	4.17534
RCC25-491	NIVOLUMAB	MUT	MUT	High mRNA level	Low mRNA level	0	58.9076
RCC25-59	NIVOLUMAB	MUT	Low mRNA level	High mRNA level	High mRNA level	1	12.7474
RCC25-582	NIVOLUMAB	MUT	WT	High mRNA level	Low mRNA level	1	3.54825
RCC25-987	NIVOLUMAB	MUT	MUT	High mRNA level	High mRNA level	1	10.2177
RCC25-496	NIVOLUMAB	MUT	MUT	High mRNA level	Low mRNA level	0	0.952772
RCC25-836	NIVOLUMAB	MUT	WT	High mRNA level	Low mRNA level	0	54.8008
RCC10-103	NIVOLUMAB	MUT	MUT	High mRNA level	Low mRNA level	0	13.2164
RCC25-678	NIVOLUMAB	MUT	WT	High mRNA level	Low mRNA level	1	19.6468
RCC25-849	NIVOLUMAB	MUT	WT	High mRNA level	Low mRNA level	0	40.3121
RCC_18	NIVOLUMAB	MUT	WT	High mRNA level	Low mRNA level	0	3.64932
RCC25-66	NIVOLUMAB	MUT	MUT	High mRNA level	Low mRNA level	1	56.5421
RCC_21	NIVOLUMAB	MUT	WT	High mRNA level	High mRNA level	0	11.474
RCC25-567	NIVOLUMAB	MUT	MUT	High mRNA level	Low mRNA level	1	10.152
RCC10-154	NIVOLUMAB	MUT	WT	High mRNA level	High mRNA level	1	46.2575
RCC25-8	NIVOLUMAB	MUT	MUT	High mRNA level	Low mRNA level	0	12.4846
RCC_93	NIVOLUMAB	MUT	WT	High mRNA level	Low mRNA level	1	22.4877
RCC10-97	NIVOLUMAB	MUT	WT	High mRNA level	Low mRNA level	1	36.526
RCC10-25	NIVOLUMAB	MUT	MUT	Low mRNA level	Low mRNA level	1	31.2658
RCC25-756	NIVOLUMAB	MUT	WT	Low mRNA level	Low mRNA level	0	55.3593
RCC25-915	NIVOLUMAB	MUT	MUT	Low mRNA level	Low mRNA level	1	8.70637
RCC_50	NIVOLUMAB	MUT	MUT	Low mRNA level	Low mRNA level	0	32.2849
RCC25-116	NIVOLUMAB	MUT	WT	Low mRNA level	High mRNA level	0	63.2772
RCC25-147	NIVOLUMAB	MUT	MUT	Low mRNA level	Low mRNA level	0	62.4887
RCC_102	NIVOLUMAB	MUT	WT	Low mRNA level	Low mRNA level	0	5.42466
RCC10-136	NIVOLUMAB	MUT	MUT	Low mRNA level	High mRNA level	1	35.5726
RCC_14	NIVOLUMAB	MUT	WT	Low mRNA level	Low mRNA level	0	33.6986
RCC25-794	NIVOLUMAB	MUT	WT	Low mRNA level	Low mRNA level	1	20.3696
RCC25-516	NIVOLUMAB	MUT	WT	Low mRNA level	Low mRNA level	1	50.037
RCC25-619	NIVOLUMAB	MUT	WT	Low mRNA level	Low mRNA level	1	16.7228
RCC25-72	NIVOLUMAB	MUT	WT	Low mRNA level	High mRNA level	1	13.1745
RCC25-944	NIVOLUMAB	MUT	WT	Low mRNA level	Low mRNA level	0	53.5195
RCC25-773	NIVOLUMAB	MUT	WT	Low mRNA level	High mRNA level	0	55.885
RCC25-732	NIVOLUMAB	MUT	WT	Low mRNA level	Low mRNA level	1	1.577
RCC_117	NIVOLUMAB	MUT	MUT	Low mRNA level	Low mRNA level	0	2.10411
RCC25-1064	EVEROLIMUS	WT	WT	High mRNA level	Low mRNA level	0	27.0062
RCC25-414	EVEROLIMUS	WT	WT	High mRNA level	Low mRNA level	1	23.9507
RCC25-118	EVEROLIMUS	WT	WT	High mRNA level	Low mRNA level	1	24.7392
RCC25-398	EVEROLIMUS	WT	MUT	High mRNA level	High mRNA level	1	29.7331
RCC25-889	EVEROLIMUS	WT	MUT	High mRNA level	Low mRNA level	1	20.1396
RCC25-108	EVEROLIMUS	WT	WT	High mRNA level	Low mRNA level	1	6.20945
RCC25-370	EVEROLIMUS	WT	WT	High mRNA level	Low mRNA level	1	8.01643
RCC25-1016	EVEROLIMUS	WT	WT	High mRNA level	Low mRNA level	0	42.9405
RCC25-1053	EVEROLIMUS	WT	WT	High mRNA level	High mRNA level	1	6.57084
RCC25-730	EVEROLIMUS	WT	WT	High mRNA level	Low mRNA level	1	53.8152
RCC25-627	EVEROLIMUS	WT	WT	High mRNA level	High mRNA level	1	4.96099
RCC25-805	EVEROLIMUS	WT	WT	High mRNA level	Low mRNA level	0	55.4908
RCC25-880	EVEROLIMUS	WT	WT	High mRNA level	High mRNA level	1	3.28542
RCC25-434	EVEROLIMUS	WT	WT	High mRNA level	Low mRNA level	1	49.0842
RCC25-520	EVEROLIMUS	WT	WT	High mRNA level	Low mRNA level	1	13.3388
RCC25-32	EVEROLIMUS	WT	Low mRNA level	High mRNA level	Low mRNA level	1	7.19507
RCC25-189	EVEROLIMUS	WT	Low mRNA level	High mRNA level	Low mRNA level	1	41.922
RCC25-595	EVEROLIMUS	WT	WT	High mRNA level	Low mRNA level	1	39.655
RCC25-787	EVEROLIMUS	WT	MUT	High mRNA level	Low mRNA level	0	26.809
RCC25-909	EVEROLIMUS	WT	MUT	High mRNA level	Low mRNA level	1	25.7248
RCC25-959	EVEROLIMUS	WT	WT	High mRNA level	Low mRNA level	1	2.20123
RCC25-562	EVEROLIMUS	WT	MUT	High mRNA level	Low mRNA level	1	16.0329
RCC25-933	EVEROLIMUS	WT	WT	High mRNA level	Low mRNA level	1	25.5277
RCC25-931	EVEROLIMUS	WT	WT	High mRNA level	High mRNA level	0	33.6427
RCC25-788	EVEROLIMUS	WT	WT	High mRNA level	Low mRNA level	1	1.37988
RCC25-406	EVEROLIMUS	WT	WT	High mRNA level	High mRNA level	1	5.0924
RCC25-924	EVEROLIMUS	WT	WT	High mRNA level	Low mRNA level	1	3.58111
RCC25-899	EVEROLIMUS	WT	MUT	High mRNA level	High mRNA level	1	5.58522
RCC25-349	EVEROLIMUS	WT	WT	High mRNA level	Low mRNA level	1	16.9528
RCC25-297	EVEROLIMUS	WT	WT	High mRNA level	Low mRNA level	1	17.2485
RCC25-217	EVEROLIMUS	WT	WT	High mRNA level	Low mRNA level	1	4.40246
RCC25-281	EVEROLIMUS	WT	MUT	High mRNA level	Low mRNA level	1	33.4456
RCC25-1061	EVEROLIMUS	WT	MUT	High mRNA level	Low mRNA level	0	51.0554
RCC25-1048	EVEROLIMUS	WT	WT	High mRNA level	Low mRNA level	1	51.6797
RCC25-650	EVEROLIMUS	WT	Low mRNA level	High mRNA level	Low mRNA level	1	8.14784
RCC25-137	EVEROLIMUS	WT	WT	High mRNA level	Low mRNA level	1	3.35113
RCC25-872	EVEROLIMUS	WT	WT	High mRNA level	Low mRNA level	1	25.8563
RCC25-145	EVEROLIMUS	WT	WT	High mRNA level	High mRNA level	1	18.4312
RCC25-495	EVEROLIMUS	WT	WT	High mRNA level	Low mRNA level	1	3.58111
RCC25-526	EVEROLIMUS	WT	WT	High mRNA level	Low mRNA level	1	35.0883
RCC25-578	EVEROLIMUS	WT	WT	High mRNA level	Low mRNA level	1	11.1047
RCC25-1040	EVEROLIMUS	WT	WT	High mRNA level	Low mRNA level	1	2.43121
RCC25-78	EVEROLIMUS	WT	MUT	High mRNA level	Low mRNA level	1	2.92402
RCC25-509	EVEROLIMUS	WT	MUT	High mRNA level	Low mRNA level	1	6.53799
RCC25-683	EVEROLIMUS	WT	MUT	High mRNA level	Low mRNA level	0	17.0185
RCC25-229	EVEROLIMUS	WT	WT	High mRNA level	Low mRNA level	1	42.2834
RCC25-476	EVEROLIMUS	WT	WT	High mRNA level	High mRNA level	1	1.54415
RCC25-96	EVEROLIMUS	WT	WT	High mRNA level	Low mRNA level	0	63.2772
RCC25-996	EVEROLIMUS	WT	MUT	Low mRNA level	Low mRNA level	1	15.2115
RCC25-228	EVEROLIMUS	WT	WT	Low mRNA level	Low mRNA level	1	19.3183
RCC25-861	EVEROLIMUS	WT	WT	Low mRNA level	High mRNA level	1	36.0411
RCC25-608	EVEROLIMUS	WT	MUT	Low mRNA level	Low mRNA level	0	56.8706
RCC25-122	EVEROLIMUS	WT	WT	Low mRNA level	High mRNA level	1	19.7454
RCC25-952	EVEROLIMUS	WT	WT	Low mRNA level	High mRNA level	1	12.2546
RCC25-18	EVEROLIMUS	WT	MUT	Low mRNA level	Low mRNA level	1	4.73101
RCC25-879	EVEROLIMUS	WT	WT	Low mRNA level	High mRNA level	1	1.44559
RCC25-202	EVEROLIMUS	WT	WT	Low mRNA level	Low mRNA level	1	58.0534
RCC25-947	EVEROLIMUS	WT	WT	Low mRNA level	High mRNA level	1	11.3676
RCC25-874	EVEROLIMUS	WT	MUT	Low mRNA level	Low mRNA level	1	41.5606
RCC25-927	EVEROLIMUS	WT	WT	Low mRNA level	High mRNA level	0	37.7823
RCC25-575	EVEROLIMUS	WT	WT	Low mRNA level	Low mRNA level	1	3.31828
RCC25-345	EVEROLIMUS	WT	WT	Low mRNA level	Low mRNA level	1	34.7926
RCC25-866	EVEROLIMUS	WT	MUT	Low mRNA level	Low mRNA level	0	53.1581
RCC25-68	EVEROLIMUS	Low mRNA level	Low mRNA level	High mRNA level	Low mRNA level	1	3.81109
RCC25-504	EVEROLIMUS	Low mRNA level	WT	High mRNA level	Low mRNA level	1	53.1581
RCC25-533	EVEROLIMUS	Low mRNA level	MUT	High mRNA level	Low mRNA level	1	32.6899
RCC25-201	EVEROLIMUS	Low mRNA level	MUT	Low mRNA level	Low mRNA level	1	8.04928
RCC25-344	EVEROLIMUS	Low mRNA level	MUT	Low mRNA level	High mRNA level	1	11.8604
RCC25-426	EVEROLIMUS	MUT	MUT	High mRNA level	High mRNA level	1	8.34497
RCC25-1070	EVEROLIMUS	MUT	WT	High mRNA level	Low mRNA level	1	45.963
RCC25-138	EVEROLIMUS	MUT	MUT	High mRNA level	High mRNA level	1	26.9076
RCC25-110	EVEROLIMUS	MUT	MUT	High mRNA level	Low mRNA level	0	63.77
RCC25-45	EVEROLIMUS	MUT	MUT	High mRNA level	Low mRNA level	1	43.3676
RCC25-649	EVEROLIMUS	MUT	MUT	High mRNA level	High mRNA level	0	57.0678
RCC25-3	EVEROLIMUS	MUT	Low mRNA level	High mRNA level	Low mRNA level	1	21.2238
RCC25-89	EVEROLIMUS	MUT	MUT	High mRNA level	Low mRNA level	1	12.8789
RCC25-279	EVEROLIMUS	MUT	MUT	High mRNA level	Low mRNA level	1	10.3491
RCC25-1037	EVEROLIMUS	MUT	WT	High mRNA level	Low mRNA level	0	45.5359
RCC25-565	EVEROLIMUS	MUT	MUT	High mRNA level	High mRNA level	1	2.75975
RCC25-690	EVEROLIMUS	MUT	MUT	High mRNA level	Low mRNA level	1	46.4887
RCC25-151	EVEROLIMUS	MUT	MUT	High mRNA level	High mRNA level	0	62.3901
RCC25-490	EVEROLIMUS	MUT	WT	High mRNA level	Low mRNA level	1	9.49487
RCC25-659	EVEROLIMUS	MUT	MUT	High mRNA level	Low mRNA level	1	26.5791
RCC25-37	EVEROLIMUS	MUT	MUT	High mRNA level	Low mRNA level	1	26.2177
RCC25-242	EVEROLIMUS	MUT	WT	High mRNA level	Low mRNA level	0	61.5031
RCC25-939	EVEROLIMUS	MUT	WT	High mRNA level	Low mRNA level	0	18.6283
RCC25-81	EVEROLIMUS	MUT	MUT	High mRNA level	Low mRNA level	1	48.2957
RCC25-715	EVEROLIMUS	MUT	WT	High mRNA level	High mRNA level	1	4.73101
RCC25-639	EVEROLIMUS	MUT	MUT	Low mRNA level	Low mRNA level	1	32.7556
RCC25-54	EVEROLIMUS	MUT	WT	Low mRNA level	Low mRNA level	1	8.04928
RCC25-343	EVEROLIMUS	MUT	MUT	Low mRNA level	Low mRNA level	1	5.42094
RCC25-897	EVEROLIMUS	MUT	MUT	Low mRNA level	High mRNA level	1	14.9158
RCC25-1069	EVEROLIMUS	MUT	MUT	Low mRNA level	Low mRNA level	1	7.35934
RCC25-675	EVEROLIMUS	MUT	WT	Low mRNA level	Low mRNA level	1	8.21355
