# Supplementary material for: Alternative splicing of PBRM1 mediates resistance to PD-1 blockade therapy in renal cancer
Source: EMBO J. 2024 Oct 7;43(22):7. doi: 10.1038/s44318-024-00262-7 (PMC11574163; doi:10.1038/s44318-024-00262-7)
Supplement: Supplementary file 16 — Source data Fig. 1 [file 44318_2024_262_MOESM16_ESM.zip]

Archive with 16 entries (13 files):
- Figure 1/
- Figure 1/1E/
- Figure 1/1E/Proportion of PBRM1 splice variants.xlsx
- Figure 1/1E/RT-PCR-1.tif
- Figure 1/1E/RT-PCR-2.tif
- Figure 1/1E/RT-PCR-3.tif
- Figure 1/1E/RT-PCR-4.tif
- Figure 1/1E/RT-PCR-5.tif
- Figure 1/1E/RT-PCR-6.tif
- Figure 1/1F/
- Figure 1/1F/Proportion of PBRM1 splice variants.xlsx
- Figure 1/1F/RT-PCR-1.tif
- Figure 1/1F/RT-PCR-2.tif
- Figure 1/1F/RT-PCR-3.tif
- Figure 1/1F/RT-PCR-4.tif
- Figure 1/1F/RT-PCR-5.tif
