# Supplementary material for: Alternative splicing of PBRM1 mediates resistance to PD-1 blockade therapy in renal cancer
Source: EMBO J. 2024 Oct 7;43(22):7. doi: 10.1038/s44318-024-00262-7 (PMC11574163; doi:10.1038/s44318-024-00262-7)
Supplement: Supplementary file 16 — Source data Fig. 1 [file 44318_2024_262_MOESM16_ESM.zip › Figure 1/1E/Proportion of PBRM1 splice variants.xlsx]

## Sheet: Sheet1
	Tissues	E26- E27-	E26+ E27-	E26- E27+	E26+ E27+
	N1	95.2193	2.84671	1.93401	0
	N2	81.5082	11.5578	6.93396	0
	N3	84.6337	7.07886	8.28748	0
	N4	79.4699	7.58622	12.9438	0
	N5	81.6291	6.33182	12.0391	0
	N6	89.5767	7.79801	2.62526	0
	N7	71.2229	18.3596	10.4175	0
	N8	96.4869	2.8154	0.697709	0
	C1	38.4946	21.4362	37.9165	2.15269
	C2	80.3627	3.65912	11.0766	4.90163
	C3	30.7907	20.8869	47.6531	0.66929
	C4	50.5509	36.92	11.3808	1.14818
	C5	36.2773	1.85671	56.6182	5.24776
	C6	23.5366	27.4563	49.0072	0
	C7	37.3583	19.9843	42.1293	0.528108
	C8	16.9435	23.5939	58.2741	1.1885
	C9	42.5314	24.2601	33.2085	0
	C10	69.6482	6.31964	24.0322	0
	C11	55.7506	15.2062	28.0694	0.973724
	C12	45.3191	0.32231	54.3586	0
	C13	6.4081	27.684	64.2157	1.69219
	C14	61.7209	15.0143	23.1737	0.0911371
	C15	77.7887	10.2393	11.972	0
	C16	68.1439	11.9922	18.6422	1.22168
	C17	42.5028	30.6346	26.8626	0
	C18	14.3552	34.6324	49.7872	1.22529
	C19	39.2104	13.3399	44.264	3.1857
	C20	36.2495	21.9677	33.4397	8.34309
	C21	38.6661	19.1463	41.311	0.876596
	C22	18.0271	30.0734	51.8995	0
	C23	32.3445	24.5236	43.1319	0
	C24	1.60744	34.4012	59.0861	4.90523
	C25	67.3206	10.7074	21.9719	0
	C26	53.4331	10.3706	36.0702	0.126099
	C27	20.6336	20.7509	50.3663	8.2492
	C28	50.422	9.76744	35.8784	3.93215
	C29	58.6383	12.8797	27.1963	1.28573
	C30	56.2857	9.00898	33.8605	0.844782
	C31	61.9444	12.6908	24.6602	0.704709
	C32	74.4272	11.3	14.2434	0.0293789
	C33	34.7642	10.9949	45.3922	8.84871
	C34	51.3836	9.37128	39.0436	0.201464
	C35	19.6178	24.072	44.5026	11.8077
	C36	60.052	14.6447	22.5678	2.73555
	C37	67.7863	9.62577	22.5818	0.00608042
	C38	23.8582	23.583	43.758	8.8008
	C39	68.4148	9.25913	22.3251	0.000974227
	C40	12.5908	13.4018	66.6319	7.37551
