# Supplementary material for: Alternative splicing of PBRM1 mediates resistance to PD-1 blockade therapy in renal cancer
Source: EMBO J. 2024 Oct 7;43(22):7. doi: 10.1038/s44318-024-00262-7 (PMC11574163; doi:10.1038/s44318-024-00262-7)
Supplement: Supplementary file 16 — Source data Fig. 1 [file 44318_2024_262_MOESM16_ESM.zip › Figure 1/1F/Proportion of PBRM1 splice variants.xlsx]

## Sheet: Sheet1
	Tissues	E26- E27-	E26+ E27-	E26- E27+	E26+ E27+
	N1	37.8145	17.1565	40.1886	4.84042
	N2	75.866	16.8923	7.24162	0
	N3	87.8149	3.64692	8.53814	0
	N4	64.625	1.94511	29.9118	3.51807
	N5	100	0	0	0
	N6	90.7807	5.73181	3.48753	0
	N7	79.2028	13.532	7.26521	0
	C1	0.422739	32.2368	58.1269	9.21358
	C2	61.7106	14.3284	16.3409	7.62005
	C3	49.731	19.2234	31.0457	0
	C4	54.3638	5.75071	38.9877	0.897762
	C5	56.7204	19.5879	23.6918	0
	C6	32.1968	1.7911	66.012	0
	C7	55.4842	11.4823	33.0336	0
	C8	24.1749	9.41462	66.4105	0
	C9	36.9064	14.5921	46.4696	2.03186
	C10	77.4182	5.60608	16.922	0.0536269
	C11	49.8712	8.25104	41.8778	0
	C12	28.3703	5.10282	66.5269	0
	C13	42.0145	1.61797	55.6986	0.668957
	C14	56.8352	2.00949	41.1553	0
	C15	3.14473	3.26915	78.7751	14.811
	C16	47.6576	1.42918	50.9105	0.00272121
	C17	53.6395	19.5717	23.2429	3.54583
	C18	74.6164	9.53687	14.64	1.20678
	C19	48.0396	51.9601	0.000215374	0
	C20	17.8479	6.39582	74.2939	1.46246
	C21	28.326	65.0066	6.66742	0
	C22	22.7109	14.8951	61.0549	1.33906
	C23	10.2027	0.0408665	84.8266	4.92983
	C24	26.4643	19.9631	52.8261	0.746502
	C25	32.6482	1.25381	66.0979	0
	C26	25.2209	16.4501	58.3289	0
	C27	51.8203	5.80932	42.3704	0
	C28	75.4647	6.38399	18.1513	0
	C29	90.8011	0.885605	3.26218	5.0511
	C30	83.3867	4.05383	12.5595	0
