# Supplementary material for: Alternative splicing of PBRM1 mediates resistance to PD-1 blockade therapy in renal cancer
Source: EMBO J. 2024 Oct 7;43(22):7. doi: 10.1038/s44318-024-00262-7 (PMC11574163; doi:10.1038/s44318-024-00262-7)
Supplement: Supplementary file 17 — Source data Fig. 2 [file 44318_2024_262_MOESM17_ESM.zip]

Archive with 25 entries (21 files):
- Figure 2/
- Figure 2/2E/
- Figure 2/2E/Ponceau S.tif
- Figure 2/2E/RBFOX2.tif
- Figure 2/2F/
- Figure 2/2F/E26-E27- variant intensity.xlsx
- Figure 2/2F/E27+ variants intensity.xlsx
- Figure 2/2F/IB-PBRM1.tif
- Figure 2/2F/IB-RBFOX2.tif
- Figure 2/2F/IB-Tubulin.tif
- Figure 2/2F/PCR-E22-E23.tif
- Figure 2/2F/PCR-E25-E26.tif
- Figure 2/2F/PCR-E25-E28.tif
- Figure 2/2F/PCR-E27-E28.tif
- Figure 2/2G/
- Figure 2/2G/E26-E27- variant intensity.xlsx
- Figure 2/2G/E27+ variants.xlsx
- Figure 2/2G/IB-FLAG.tif
- Figure 2/2G/IB-GAPDH.tif
- Figure 2/2G/IB-PBRM1.tif
- Figure 2/2G/IB-RBFOX2.tif
- Figure 2/2G/PCR-E22-E23.tif
- Figure 2/2G/PCR-E25-E26.tif
- Figure 2/2G/PCR-E25-E28.tif
- Figure 2/2G/PCR-E27-E28.tif
