# Supplementary material for: Alternative splicing of PBRM1 mediates resistance to PD-1 blockade therapy in renal cancer
Source: EMBO J. 2024 Oct 7;43(22):7. doi: 10.1038/s44318-024-00262-7 (PMC11574163; doi:10.1038/s44318-024-00262-7)
Supplement: Supplementary file 17 — Source data Fig. 2 [file 44318_2024_262_MOESM17_ESM.zip › Figure 2/2F/E27+ variants intensity.xlsx]

## Sheet: Sheet1
		siControl	siRBFOX2-1	siRBFOX2-2
	Rep 1	1	2.69136	2.65384
	Rep 2	1	2.68285	2.65738
	Rep 3	1	2.51953	2.63803
