# Supplementary material for: Alternative splicing of PBRM1 mediates resistance to PD-1 blockade therapy in renal cancer
Source: EMBO J. 2024 Oct 7;43(22):7. doi: 10.1038/s44318-024-00262-7 (PMC11574163; doi:10.1038/s44318-024-00262-7)
Supplement: Supplementary file 17 — Source data Fig. 2 [file 44318_2024_262_MOESM17_ESM.zip › Figure 2/2G/E27+ variants.xlsx]

## Sheet: Sheet1
			RBFOX2-FLAG
		Mock	0.25	0.5	1
	Rep 1	1	0.81369	0.722654	0.483399
	Rep 2	1	0.934651	0.816464	0.73313
	Rep 3	1	0.785006	0.754364	0.613086
