# Supplementary material for: Alternative splicing of PBRM1 mediates resistance to PD-1 blockade therapy in renal cancer
Source: EMBO J. 2024 Oct 7;43(22):7. doi: 10.1038/s44318-024-00262-7 (PMC11574163; doi:10.1038/s44318-024-00262-7)
Supplement: Supplementary file 18 — Source data Fig. 3 [file 44318_2024_262_MOESM18_ESM.zip]

Archive with 15 entries (10 files):
- Figure 3/
- Figure 3/3C/
- Figure 3/3C/IB-RIP.tif
- Figure 3/3C/PCR-RIP.tif
- Figure 3/3E/
- Figure 3/3E/IB-RBFOX2.tif
- Figure 3/3E/IP-GAPDH.tif
- Figure 3/3E/PCR-Mini.tif
- Figure 3/3F/
- Figure 3/3F/IP-FLAG.tif
- Figure 3/3F/IP-Tubulin.tif
- Figure 3/3F/PCR-Mini.tif
- Figure 3/3G/
- Figure 3/3G/Input.tif
- Figure 3/3G/RNA pull-down.tif
