# Supplementary material for: Alternative splicing of PBRM1 mediates resistance to PD-1 blockade therapy in renal cancer
Source: EMBO J. 2024 Oct 7;43(22):7. doi: 10.1038/s44318-024-00262-7 (PMC11574163; doi:10.1038/s44318-024-00262-7)
Supplement: Supplementary file 19 — Source data Fig. 4 [file 44318_2024_262_MOESM19_ESM.zip]

Archive with 18 entries (12 files):
- Figure 4/
- Figure 4/4A/
- Figure 4/4A/IB-PBRM1.tif
- Figure 4/4A/IB-Tubulin.tif
- Figure 4/4A/PCR-E22-E23.tif
- Figure 4/4A/PCR-E25-E26.tif
- Figure 4/4A/PCR-E25-E28.tif
- Figure 4/4A/PCR-E27-E28.tif
- Figure 4/4D/
- Figure 4/4D/mRNA expression.xlsx
- Figure 4/4E/
- Figure 4/4E/PD-L1 mRNA.xlsx
- Figure 4/4F/
- Figure 4/4F/PD-L1 mRNA.xlsx
- Figure 4/4G/
- Figure 4/4G/IB-PBRM1.tif
- Figure 4/4G/IB-PD-L1.tif
- Figure 4/4G/IB-Tubulin.tif
