# Supplementary material for: Alternative splicing of PBRM1 mediates resistance to PD-1 blockade therapy in renal cancer
Source: EMBO J. 2024 Oct 7;43(22):7. doi: 10.1038/s44318-024-00262-7 (PMC11574163; doi:10.1038/s44318-024-00262-7)
Supplement: Supplementary file 19 — Source data Fig. 4 [file 44318_2024_262_MOESM19_ESM.zip › Figure 4/4D/mRNA expression.xlsx]

## Sheet: Sheet1
		PD-L1		IFI44		ISG15		IFIT2
		WT	ΔE27	WT	ΔE27	WT	ΔE27	WT	ΔE27
	Rep1	1	0.552227	1	0.202361	1	0.244008	1	0.368567
	Rep2	1	0.36942	1	0.183011	1	0.257028	1	0.342696
	Rep3	1	0.718636	1	0.284204	1	0.265172	1	0.369847
