# Supplementary material for: Alternative splicing of PBRM1 mediates resistance to PD-1 blockade therapy in renal cancer
Source: EMBO J. 2024 Oct 7;43(22):7. doi: 10.1038/s44318-024-00262-7 (PMC11574163; doi:10.1038/s44318-024-00262-7)
Supplement: Supplementary file 19 — Source data Fig. 4 [file 44318_2024_262_MOESM19_ESM.zip › Figure 4/4E/PD-L1 mRNA.xlsx]

## Sheet: Sheet1
		Control			EGF			HGF
		WT	#1	#2	WT	#1	#2	WT	#1	#2
	Rep1	1	0.588453	0.560583	6.43081	3.47015	3.74509	2.72263	0.861546	1.20999
	Rep2	1	0.622006	0.534033	8.42689	4.15544	3.49429	2.76063	1.25266	1.06069
	Rep3	1	0.72951	0.200963	5.71598	2.55797	2.40327	2.00694	0.962594	0.78187
	Rep4	1	0.474671	0.32197	5.52127	2.30537	2.61172	1.85961	0.861546	0.604997
