# Supplementary material for: Alternative splicing of PBRM1 mediates resistance to PD-1 blockade therapy in renal cancer
Source: EMBO J. 2024 Oct 7;43(22):7. doi: 10.1038/s44318-024-00262-7 (PMC11574163; doi:10.1038/s44318-024-00262-7)
Supplement: Supplementary file 19 — Source data Fig. 4 [file 44318_2024_262_MOESM19_ESM.zip › Figure 4/4F/PD-L1 mRNA.xlsx]

## Sheet: Sheet1
		Control			EGF 6 h			EGF 12 h
		WT	#1	#2	WT	#1	#2	WT	#1	#2
	Rep1	1	0.441351	0.541488	2.54912	0.962594	0.719467	5.55967	1.89212	1.93858
	Rep2	1	0.562529	0.580352	2.94854	1.01748	0.699793	5.11594	1.81504	1.82134
	Rep3	1	0.329877	0.455335	2.77022	1.03168	0.744839	6.04189	2.15846	2.19619
	Rep4	1	0.41466	0.404721	2.86791	0.662044	0.617709	5.67649	1.93187	1.77154
