# Supplementary material for: Alternative splicing of PBRM1 mediates resistance to PD-1 blockade therapy in renal cancer
Source: EMBO J. 2024 Oct 7;43(22):7. doi: 10.1038/s44318-024-00262-7 (PMC11574163; doi:10.1038/s44318-024-00262-7)
Supplement: Supplementary file 20 — Source data Fig. 5 [file 44318_2024_262_MOESM20_ESM.zip]

Archive with 19 entries (14 files):
- Figure 5/
- Figure 5/5A/
- Figure 5/5A/IB-ARID1A.tif
- Figure 5/5A/IB-ARID2.tif
- Figure 5/5A/IB-BAF155.tif
- Figure 5/5A/IB-BAF170.tif
- Figure 5/5A/IB-BAF47.tif
- Figure 5/5A/IB-BRG1.tif
- Figure 5/5A/IB-BRM.tif
- Figure 5/5A/IB-PBRM1.tif
- Figure 5/5B/
- Figure 5/5B/IB-ARID1A.tif
- Figure 5/5B/IB-ARID2.tif
- Figure 5/5B/IB-BRM.tif
- Figure 5/5B/IB-PBRM1.tif
- Figure 5/5D/
- Figure 5/5D/% Input.xlsx
- Figure 5/5E/
- Figure 5/5E/% Input.xlsx
