# Supplementary material for: Alternative splicing of PBRM1 mediates resistance to PD-1 blockade therapy in renal cancer
Source: EMBO J. 2024 Oct 7;43(22):7. doi: 10.1038/s44318-024-00262-7 (PMC11574163; doi:10.1038/s44318-024-00262-7)
Supplement: Supplementary file 20 — Source data Fig. 5 [file 44318_2024_262_MOESM20_ESM.zip › Figure 5/5D/% Input.xlsx]

## Sheet: Sheet1
		ChIP : IgG		ChIP : PBRM1				ChIP : IgG		ChIP : ARID2
		WT	ΔE27	WT	ΔE27			WT	ΔE27	WT	ΔE27
	Rep1	0.0265316	0.0564789	0.367001	0.125335		Rep1	0.149307	0.213867	1.35039	0.152682
	Rep2	0.0309023	0.0115086	0.344806	0.10075		Rep2	0.202551	0.150812	1.12235	0.090009
