# Supplementary material for: Alternative splicing of PBRM1 mediates resistance to PD-1 blockade therapy in renal cancer
Source: EMBO J. 2024 Oct 7;43(22):7. doi: 10.1038/s44318-024-00262-7 (PMC11574163; doi:10.1038/s44318-024-00262-7)
Supplement: Supplementary file 20 — Source data Fig. 5 [file 44318_2024_262_MOESM20_ESM.zip › Figure 5/5E/% Input.xlsx]

## Sheet: Sheet1
		ChIP : IgG		ChIP : PBRM1				ChIP : IgG		ChIP : ARID2
		WT	ΔE27	WT	ΔE27			WT	ΔE27	WT	ΔE27
	Rep1	0.0719858	0.105759	0.143473	0.122755		Rep1	0.727259	0.659806	0.250361	0.290635
	Rep2	0.086801	0.127525	0.173001	0.148019		Rep2	0.37496	0.249114	0.450583	0.161599
