# Supplementary material for: Alternative splicing of PBRM1 mediates resistance to PD-1 blockade therapy in renal cancer
Source: EMBO J. 2024 Oct 7;43(22):7. doi: 10.1038/s44318-024-00262-7 (PMC11574163; doi:10.1038/s44318-024-00262-7)
Supplement: Supplementary file 21 — Source data Fig. 6 [file 44318_2024_262_MOESM21_ESM.zip]

Archive with 5 entries (2 files):
- Figure 6/
- Figure 6/6H/
- Figure 6/6H/Overall survival rate.xlsx
- Figure 6/6I/
- Figure 6/6I/Overall survival rate.xlsx
