# Supplementary material for: Alternative splicing of PBRM1 mediates resistance to PD-1 blockade therapy in renal cancer
Source: EMBO J. 2024 Oct 7;43(22):7. doi: 10.1038/s44318-024-00262-7 (PMC11574163; doi:10.1038/s44318-024-00262-7)
Supplement: Supplementary file 21 — Source data Fig. 6 [file 44318_2024_262_MOESM21_ESM.zip › Figure 6/6H/Overall survival rate.xlsx]

## Sheet: Sheet1
	PBRM1 WT				PBRM1 Mut
	RBFOX2 low		RBFOX2 high		RBFOX2 low		RBFOX2 high
	OS_CNSR	OS	OS_CNSR	OS	OS_CNSR	OS	OS_CNSR	OS
	1	6.6037	0	68.9096	1	31.2658	1	9.59343
	1	1.9726	1	18.5753	0	55.3593	0	53.2238
	1	13.3388	1	12.0903	1	8.70637	0	28.6027
	1	15.1129	0	59.8275	0	32.2849	0	61.8411
	1	13.963	1	22.7178	0	63.2772	0	17.8398
	1	11.729	1	1.34795	0	62.4887	0	69.9945
	1	5.25667	0	5.51951	0	5.42466	0	50.8583
	1	34.037	1	28.2546	1	35.5726	0	19.1342
	1	5.65092	0	63.2115	0	33.6986	1	25.9877
	1	5.2274	1	5.85205	1	20.3696	1	4.17534
	1	34.5298	1	22.1109	1	50.037	0	58.9076
	1	15.8795	0	47.2115	1	16.7228	1	12.7474
	1	22.8665	1	42.3819	1	13.1745	1	3.54825
	1	5.0924	1	3.87945	0	53.5195	1	10.2177
	1	9.72485	1	13.3388	0	55.885	0	0.952772
	0	63.5072	1	27.6961	1	1.577	0	54.8008
	1	22.4394	0	31.8247	0	2.10411	0	13.2164
	1	10.8747	0	51.1869			1	19.6468
	1	1.77413	1	44.5832			0	40.3121
	1	20.6982	1	2.9589			0	3.64932
	1	10.4805	1	5.12877			1	56.5421
	1	8.21918	1	41.5277			0	11.474
	1	37.8152	1	4.53699			1	10.152
	1	16.4055	1	39.1562			1	46.2575
			1	7.95616			0	12.4846
			1	22.8493			1	22.4877
			1	11.2361			1	36.526
			1	10.6448
			1	13.4374
			0	6.41096
			1	21.9138
			1	40.0164
			1	16.9199
			1	16.7885
			1	23.3593
			0	57.3963
			1	25.3151
			0	63.9781
			0	12.0329
			1	19.7782
			1	36.961
			0	22.0123
			1	28.2082
			1	47.7043
			1	38.5708
