# Supplementary material for: Alternative splicing of PBRM1 mediates resistance to PD-1 blockade therapy in renal cancer
Source: EMBO J. 2024 Oct 7;43(22):7. doi: 10.1038/s44318-024-00262-7 (PMC11574163; doi:10.1038/s44318-024-00262-7)
Supplement: Supplementary file 21 — Source data Fig. 6 [file 44318_2024_262_MOESM21_ESM.zip › Figure 6/6I/Overall survival rate.xlsx]

## Sheet: Sheet1
	PBRM1 WT
	RBFOX2 low		RBFOX2 high		PBRM1 Mut
	OS_CNSR	OS	OS_CNSR	OS	OS_CNSR	OS
	1	15.2115	0	27.0062	1	8.34497
	1	19.3183	1	23.9507	1	45.963
	1	36.0411	1	24.7392	1	26.9076
	0	56.8706	1	29.7331	0	63.77
	1	19.7454	1	20.1396	1	43.3676
	1	12.2546	1	6.20945	0	57.0678
	1	4.73101	1	8.01643	1	21.2238
	1	1.44559	0	42.9405	1	12.8789
	1	58.0534	1	6.57084	1	10.3491
	1	11.3676	1	53.8152	0	45.5359
	1	41.5606	1	4.96099	1	2.75975
	0	37.7823	0	55.4908	1	46.4887
	1	3.31828	1	3.28542	0	62.3901
	1	34.7926	1	49.0842	1	9.49487
	0	53.1581	1	13.3388	1	26.5791
			1	7.19507	1	26.2177
			1	41.922	0	61.5031
			1	39.655	0	18.6283
			0	26.809	1	48.2957
			1	25.7248	1	4.73101
			1	2.20123	1	32.7556
			1	16.0329	1	8.04928
			1	25.5277	1	5.42094
			0	33.6427	1	14.9158
			1	1.37988	1	7.35934
			1	5.0924	1	8.21355
			1	3.58111
			1	5.58522
			1	16.9528
			1	17.2485
			1	4.40246
			1	33.4456
			0	51.0554
			1	51.6797
			1	8.14784
			1	3.35113
			1	25.8563
			1	18.4312
			1	3.58111
			1	35.0883
			1	11.1047
			1	2.43121
			1	2.92402
			1	6.53799
			0	17.0185
			1	42.2834
			1	1.54415
			0	63.2772
