# Supplementary material for: Alternative splicing of PBRM1 mediates resistance to PD-1 blockade therapy in renal cancer
Source: EMBO J. 2024 Oct 7;43(22):7. doi: 10.1038/s44318-024-00262-7 (PMC11574163; doi:10.1038/s44318-024-00262-7)
Supplement: Supplementary file 22 — EV Figure Source Data [file 44318_2024_262_MOESM22_ESM.zip]

Archive with 8 entries (8 files):
- Figure EV1.zip
- __MACOSX/._Figure EV1.zip
- Figure EV2.zip
- __MACOSX/._Figure EV2.zip
- Figure EV3.zip
- __MACOSX/._Figure EV3.zip
- Figure EV4.zip
- __MACOSX/._Figure EV4.zip
